# Supplementary material for: Adult fibroblasts use aggresomes only in distinct cell-states
Source: Sci Rep. 2022 Sep 2;12:15001. doi: 10.1038/s41598-022-19055-1 (PMC9440096; doi:10.1038/s41598-022-19055-1)
Supplement: Supplementary file 2 — Supplementary Information 2. [file 41598_2022_19055_MOESM2_ESM.xlsx]

## Sheet: 2021-01-11_Moorelab_Fibroblasts
Symbol	ID	PD1_fibroblasts	PD2_fibroblasts	PD3_fibroblasts	PM1_fibroblasts	PM2_fibroblasts	PM3_fibroblasts	SD1_fibroblasts	SD2_fibroblasts	SD3_fibroblasts	SM1_fibroblasts	SM2_fibroblasts	SM3_fibroblasts	QD1_fibroblasts	QD2_fibroblasts	QD3_fibroblasts	QM1_fibroblasts	QM2_fibroblasts	QM3_fibroblasts	ID1_fibroblasts	ID2_fibroblasts	ID3_fibroblasts	IM1_fibroblasts	IM2_fibroblasts	IM3_fibroblasts
Fgf23	ENSMUSG00000000182	0	0	0	0	0	0	0.0432428	0.12783	0.0473093	0	0.0942854	0.0960605	0	0	0	0.0495149	0	0.0516095	0	0	0	0	0	0
Tspan32	ENSMUSG00000000244	0	0.283139	0	0	0	0.282416	0.0495844	0	0.325483	0.10294	0.270281	0.220296	0.1995	0.0565722	0.236918	0	0.0541747	0.118356	0	0.0522315	0	0.298683	0.212416	0
Glra1	ENSMUSG00000000263	0	0	0.0455185	0	0	0	0.130956	0.086026	0.143271	0	0.0475887	0.0969693	0	0	0.052143	0	0.095386	0	0.0441394	0.0459824	0	0	0	0
Vmn2r88	ENSMUSG00000000606	0	0.0980787	0.0179104	0	0	0.0326094	0.0343519	0.0169245	0.0187911	0	0.0561749	0	0.184284	0	0.0410339	0.0196672	0.018766	0.0204991	0	0.0542787	0.0205495	0.0517315	0.0183951	0.033481
Haao	ENSMUSG00000000673	0	0	0.0592301	0.198932	0.201774	0.0539201	0	0.11194	0.124285	0.0589615	0.495391	0	0	0.0648061	0.1357	0	0.186179	0.135582	0	0	0.0679577	0.0570258	0	0.0553613
Sult5a1	ENSMUSG00000000739	0	0.11772	0	0.24067	0.170876	0.15656	0.0412313	0	0.15788	0.0641991	0.179799	0.068694	0.248838	0.25873	0.098503	0.0236058	0.0900965	0.0738131	0.104229	0.0434325	0.0493296	0.165577	0.176631	0.180837
Dbh	ENSMUSG00000000889	0	0.0351039	0	0	0.0727927	0.0291785	0	0.0302878	0	0	0.0335097	0.0341406	0	0	0	0.0703919	0	0	0	0	0.0367749	0	0	0
Vpreb3	ENSMUSG00000000903	0	0.245775	0	0	0	0	0.215206	0.212056	0.235443	0	0.351921	0.119516	0.144311	0	0	0	0	0	0	0	0	0.216057	0.115241	0
Icam4	ENSMUSG00000001014	0	0	0	0	0	0	0.161571	0.0796028	0	0.251573	0	0	0	0.0921701	0	0.0925026	0	0	0	0.0850981	0.38661	0	0	0.157475
Scn4a	ENSMUSG00000001027	0	0	0.123972	0.124913	0.028155	0.191858	0	0	0.130068	0.691095	1.04984	0.594227	0.0318894	0	0.0142014	0.136132	0.181852	0.15608	0.0240432	0	0.0426719	0.0238717	0	0.0347623
Ftcd	ENSMUSG00000001155	0	0	0	0	0	0	0	0	0	0	0	0	0	0.138899	0.0484744	0	0.0443375	0	0	0.0854943	0	0.162965	0.0869222	0.0791039
Gabrg1	ENSMUSG00000001260	0	0.018777	0	0.0191941	0.0194683	0	0	0	0	0	0.0179243	0.0365235	0	0.0187586	0	0	0	0	0	0	0	0	0.0176085	0
Tbx21	ENSMUSG00000001444	0	0.0360069	0	0	0	0.0299291	0	0.0310669	0	0.13091	0.0343717	0	0	0	0	0	0.0344471	0	0	0.0332115	0	0.031653	0	0.0921872
Sgca	ENSMUSG00000001508	0	0	0	0.106235	0	0.17277	0.318502	0.179337	0.248895	0.0472307	0.0992075	0.404301	0.122045	0.0519125	0.108702	0	0.149137	0.162911	0.0920169	0.0958588	0.163311	0	0.0487299	0.266081
Tnk1	ENSMUSG00000001583	0	0	0	0	0.0334354	0.0536095	0	0.0834712	0.0926772	0.0293109	0.0923508	0	0.03787	0.128866	0.0337296	0.0323326	0.0308511	0.0337003	0.0285524	0	0	0.0283487	0	0.0275212
Csn3	ENSMUSG00000001622	0	0	0.247619	0.462032	0.562362	0.3757	0	0.389982	0	0.164331	0.431468	0.9671	0	0	0.0945519	0.181271	0.172965	0.377879	0.0800389	0	0.094702	0.0794678	0.0847733	0.0771482
Spi1	ENSMUSG00000002111	0	0	0	0.168336	0	0.136882	0	0.426256	0.157756	0.14968	0.786001	0.320319	0	0	0.688977	0.16511	0	0	0	0	0	0	0.154431	0
Napsa	ENSMUSG00000002204	0	0.114853	0	0	0	0	0	0.0495477	0.0550122	0.208784	0.0548185	0.111701	0	0.05737	0.120129	0	0	0.0600125	0	0.158904	0.06016	0.100965	0.161558	0
Rec8	ENSMUSG00000002324	0	0.0410188	0	0	0.127587	0.13638	0.0359169	0.0353912	0.0785889	0	0.0391561	0	0	0.122936	0	0	0	0.21433	0	0	0	0.0721178	0.230798	0.140025
Rpl3l	ENSMUSG00000002500	0	0.130306	0	0.0665999	0	0.108311	0	0.0562141	0	0	0	0.25346	0	0	0	0.130647	0	0	0	0	0	0	0.0610984	0
Dll3	ENSMUSG00000003436	0	0.136876	0.031244	0	0.0354788	0.0568859	0.0299628	0.118097	0.0983412	0.186614	0	0.13312	0.0401845	0.0683706	0.107373	0.102926	0.0327366	0	0.0605948	0	0	0.0601624	0.0320895	0.0292032
Crhr2	ENSMUSG00000003476	0	0	0	0	0.206791	0	0	0	0	0.0302137	0.0634634	0.0323291	0	0	0	0.0666568	0.0318012	0	0.0294317	0	0.0348236	0	0	0
Cyp4f18	ENSMUSG00000003484	0	0	0.0961184	0.75326	1.36433	1.13752	0	0	0.0504225	0	0.30147	0.255954	0	0	0	0.15832	0.151065	0.220022	0	0	0	2.91505	1.62887	1.52728
Il7r	ENSMUSG00000003882	0	0	0	0.0260452	0.132087	0.0211785	0	0	0	0	0.0729666	0.0247801	0	0	0.0532997	0	0	0.0266267	0	0	0	0	0	0
Pax2	ENSMUSG00000004231	0	0.041113	0.0375387	0	0.06394	0	0.0719986	0.159626	0.295385	0.0747369	0.019623	0	0	0	0	0.0618311	0.0589979	0.0429645	0.0182007	0.0568818	0.04307	0	0	0
Il12b	ENSMUSG00000004296	0	0	0	0.0984147	0.099821	0.240076	0	0.0415338	0	0	0	0	0	0	0.0503498	0.144793	0	0	0.0852429	0	0.0504297	0.253904	0.270855	0.328657
Psg19	ENSMUSG00000004542	0	0	0	0	0.0441252	0.0353747	0.149059	0	0	0.154728	0	0.289733	0	0	0	0.0426698	0	0.0889497	0.075362	0.0392543	0	0.149649	0	0.0726403
Cd244a	ENSMUSG00000004709	0	0.0476517	0.0435089	0	0	0	0	0	0.0684727	0.0216558	0	0.0926882	0.055959	0.0476049	0.0747614	0	0	0.0248988	0	0	0	0	0	0
Adgre1	ENSMUSG00000004730	0	0	0	0	0	0.0229968	0	0.143226	0.132519	0.176029	0.0528208	0.269076	0.12996	0.0552793	0	0.0277394	0.0264683	0	0	0	0	0.0243214	0	0
Pou1f1	ENSMUSG00000004842	0	0	0.0624403	0	0	0	0.0598798	0	0.0655108	0	0	0.133018	0	0	0	0.0685649	0	0	0.0605485	0.0630766	0.0716409	0	0	0
Slc25a18	ENSMUSG00000004902	0	0	0.0428031	0	0.0486046	0	0	0	0	0	0.0447498	0	0.0550513	0.0468326	0	0.0940032	0	0	0.0415063	0	0	0	0	0
Shbg	ENSMUSG00000005202	0	0.189398	0.057644	0	0.065457	0.104952	0	0	0.0604786	0.114765	0.120531	0.307001	0.148278	0	0.0660331	0.0632981	0.0603977	0.0659757	0	0	0	0	0	0
G6pc2	ENSMUSG00000005232	0	0	0	0	0.172967	0.554664	0	0	0	0	0	0	0	0	0	0.167263	0.159598	0	0	0	0	0.293306	0.469331	0.142372
Dnah2	ENSMUSG00000005237	0	0	0.0120564	0.00674883	0.00684527	0	0.011562	0.0227856	0.00632464	0.0300044	0.00630237	0.0192631	0.00775319	0	0	0	0.0189486	0.00689952	0	0.00608964	0.00691647	0.00580386	0	0
Ripk4	ENSMUSG00000005251	0	0.0249471	0	0	0.155194	0.0622086	0	0	0	0.0906999	0.0238142	0.0242626	0.0292963	0.0249226	0	0	0.0477329	0	0	0.0460208	0.0522694	0.0219306	0.0467894	0.0212904
Fgfr4	ENSMUSG00000005320	0	0	0	0.0826488	0	0	0	0	0.12909	0.0244963	0.0257271	0	0.0316495	0.0269245	0	0	0	0.0844942	0	0	0	0	0	0
Il5ra	ENSMUSG00000005364	0	0	0.0228802	0.153692	0.337758	0.187461	0.10971	0.151346	0.120027	0.341647	0.502337	0.560537	0.0294274	0	0.0262101	0.050249	0.143839	0.130936	0.044374	0	0.0262516	0.242316	0.0234994	0.128314
Atp4a	ENSMUSG00000005553	0	0	0	0	0	0	0	0	0	0.0313056	0	0	0	0	0	0	0.0329505	0	0.0304954	0.0635373	0	0.0302778	0.0322992	0.029394
Insrr	ENSMUSG00000005640	0	0.0351176	0.0160323	0	0	0.014595	0.0461246	0	0	0.0159596	0	0.034154	0.0412399	0.0350832	0	0	0.0167982	0.0183496	0.0155466	0	0	0.0308713	0.0164662	0
Mmp8	ENSMUSG00000005800	0	0	0.0337306	0.0377628	0	0	0	0	0.0353893	0.0335777	0	0.0359286	0	0	0	0.0740784	0.035342	0	0	0	0.0387009	0	0.0346434	0
Otx1	ENSMUSG00000005917	0	0.0642417	0.0879851	0.0328343	0.0333035	0.0533981	0.084377	0	0.184623	0.0291953	0.153311	0.0937184	0.0377207	0.096268	0.134386	0.0644102	0.122918	0.13427	0.255958	0.0888816	0.0672998	0.0564737	0	0.0548253
Dnase1	ENSMUSG00000005980	0	0.544039	0	0.556123	0.188023	0.226104	0.238186	0.860565	0.0868614	0.16483	0.346222	0.440926	0	0.0905842	0.189678	0.090911	0.260236	0.379027	0.321128	0.418169	0.474948	0.478255	0	0.0773825
Cdcp3	ENSMUSG00000006204	0	0.030596	0	0.0625511	0.063445	0.127158	0.107162	0	0.0293098	0.0278094	0.0584132	0.0297565	0.10779	0.030566	0	0.0306762	0.0585412	0	0.081269	0	0	0.188275	0.0573841	0.104445
Clcnkb	ENSMUSG00000006216	0	0.593279	0	0	0.615122	0	1.73162	0.682511	1.13668	0.359496	0.377558	0.576999	0	0.987827	0.206845	0.594835	0	0.413331	0.350192	0	1.03587	1.04308	0	0
Atp6v1b1	ENSMUSG00000006269	0	0	0	0	0	0.0745009	0	0.0386665	0	0.0814665	0.0427798	0.0871705	0	0	0	0	0	0.0936664	0	0	0	0	0	0
Prl7a1	ENSMUSG00000006488	0	0	0.0881431	0	0.10009	0.240723	0.507171	0.166583	0	0.438717	0	0.0938867	0	0	0	0	0.184708	0.100883	0	0	0.101131	0.0848627	0.181057	0.0823857
Prl8a9	ENSMUSG00000006490	0	0	0.260499	0.388853	0.986024	0.474291	0.166545	0.0820534	0.273309	0	0.0907822	0.0924914	0	0	0	0.476752	1.00079	0.298151	0	0	0.0996281	0.334406	0	0.64929
Itih3	ENSMUSG00000006522	0	0.209591	0.191369	0.306066	0.341483	0.174213	0.0262174	0.0516673	0.0573657	0.0272145	0.0571637	0.0873599	0.105484	0.0598243	0.125269	0.12008	0.315089	0.12516	0.185571	0.248554	0.156834	0.105284	0.140392	0.102211
Itih1	ENSMUSG00000006529	0	0.0291144	0.0265833	0.0595222	0	0.0968003	0	0.0502401	0.055781	0	0.0277923	0.0283155	0	0	0	0.0291908	0.0557064	0.0304256	0	0	0	0	0.0546054	0.0496938
Atp7b	ENSMUSG00000006567	0	0.0413152	0.0377233	0.0844656	0.0856727	0.0114471	0	0.0356469	0.171506	0.0876219	0.105171	0.080363	0.0646905	0.0687911	0.0144044	0.0414235	0.0527006	0.0719597	0.0243869	0.0635129	0.0721365	0	0.0129147	0.0117531
Tcf23	ENSMUSG00000006642	0	0.0435302	0.0198729	0	0.0225664	0	0	0	0	0.0395655	0.0831068	0.105839	0.051119	0.0652312	0.13659	0	0.0208222	0	0	0.0200754	0	0.0191333	0	0
Tph2	ENSMUSG00000006764	0	0	0.0311488	0.0697447	0.0353707	0	0.2091	0.147171	0.196083	0.12403	0.195393	0.165893	0	0	0	0.171021	0.0652737	0	0.12082	0.0314662	0.0357386	0.0599791	0.0959753	0.320256
Krt23	ENSMUSG00000006777	0	0.0572429	0.156799	0.234057	0.474804	0.285484	0.050123	0	0.0548365	0.208117	0.49179	0.501049	0.201667	0	0	0.114786	0.711921	0.239283	0.0506828	0.0527989	0.119936	0.0503212	0	0.0488523
Hspa1l	ENSMUSG00000007033	0	0	0.264714	2.63018	2.66777	3.91597	0.0317324	0.15634	0.0347165	0.790542	0.899449	0.845892	0	0	0.0379049	0.508689	0.38137	0.340848	0.0962604	0	0.113895	6.59458	2.99066	4.39177
Tcap	ENSMUSG00000007877	0	0.0944991	0	0.193196	0	0.0785482	0	0.0815341	0	0.343569	0.631454	0.45953	0	0.0944063	0.197681	0.0947469	0.180811	0	0	0.174326	0.593985	0	0	0
Phox2a	ENSMUSG00000007946	0	0	0.050837	0.113828	0	0.0925589	0.0487523	0	0	0.101213	0.0531491	0.0541497	0.392304	0.111246	0.116471	0	0.159797	0	0.0985936	0.154065	0.233312	0	0.104426	0
Spib	ENSMUSG00000008193	0	0.0642648	0.0586777	0	0.0333154	0	0.0281358	0.0277239	0	0	0	0	0	0	0.0672173	0.161083	0	0	0.0569	0.0889135	0.033662	0.056494	0.0301328	0
Spatc1l	ENSMUSG00000009115	0	0	0.061409	0.343749	0.139465	0	0.0588908	0	0.0644288	0	0	0	0	0	0.070346	0.0674324	0	0.351425	0.0595484	0.186104	0.140915	0.236494	0.252283	0.286989
Ascl2	ENSMUSG00000009248	0	0	0	0	0	0	0.0977477	0.144475	0.16041	0.304396	0.213126	0.217139	0.065547	0.111523	0.116761	0	0.106797	0	0	0	0	0	0	0
Slc16a12	ENSMUSG00000009378	0	0.0221143	0	0.045211	0	0.0183815	0	0.0381606	0	0.160801	0.10555	0.0645225	0.0259696	0	0	0.0221723	0.0423127	0	0	0.0203975	0.023167	0	0	0
Cox4i2	ENSMUSG00000009876	0	0.616129	1.68769	0.377888	0.383288	0.102426	0.107899	0	0.118046	0.560012	0	0.239689	2.46004	2.95451	2.44886	0.247098	0.471551	0.386326	0.218208	0	0.258183	0	0	0
Zmynd10	ENSMUSG00000010044	0	0	0.0463438	0	0	0	0.0444433	0.0437928	0.0486227	0.0922672	0.096903	0.345546	0.23842	0.101413	0.159265	0.0508895	0	0	0.179759	0.140448	0.0531726	0	0	0
Tex14	ENSMUSG00000010342	0	0.0188085	0.15456	0.211489	0.117006	0.0781689	0.0164691	0.0973685	0.108107	0.393196	0.718177	0.695113	0	0.0751603	0.0786907	0.169721	0.107963	0.0786223	0.0666122	0.0173484	0.137927	0.132274	0.0529143	0.0642065
Uckl1os	ENSMUSG00000010492	0	0	0.555182	0	0.210144	0.673879	0	0.349748	0	0.921106	0.580431	0.19712	0	0	0.211993	0.203213	0.193901	0.847236	0	0	0	0	0	0.172973
Dazl	ENSMUSG00000010592	0	0	0	0	0	0	0.055633	0.0274093	0.0304323	0.0288744	0.0909754	0.0617921	0.074612	0.0317366	0	0.0637021	0	0.0331984	0	0	0.13312	0	0.0297909	0
Grid2ip	ENSMUSG00000010825	0	0.0234209	0.0641543	0	0.0242833	0	0	0.0808307	0	0.127727	0.0223574	0.0911131	0.027504	0	0	0.0234824	0.0448127	0	0	0	0	0	0	0
Panx3	ENSMUSG00000011118	0	0.0707903	0.032318	0	0.110095	0	0.0309927	0	0	0	0	0.0688478	0	0	0.0370213	0	0.101586	0	0	0	0	0	0	0
Nanog	ENSMUSG00000012396	0	0.0449048	0.123003	0	0.0465581	0.0373251	0	0	0	0.122445	0	0.0436726	0.105467	0.269164	0	0.0450226	0.0429596	0	0.0397587	0.0414187	0.0470424	0	0	0
Steap4	ENSMUSG00000012428	0	0.141973	0.155556	0.0580506	0	0	0.198903	0.636974	0.761628	0.051617	0.108421	0.110462	4.2348	1.92894	1.98985	0.0284691	0.108658	0.0593468	0.0251406	0	0.0297463	0.0499224	0	0
Retn	ENSMUSG00000012705	0	0	0.093589	0.104777	0	0.0851987	0	0.35375	0	0	0	0	0	0.102399	0.107209	0	0	0	0	0	0	0	0.192243	0.174952
4933405L10Rik	ENSMUSG00000013158	0	0	0	0	0	0	0	0	0.298501	0	0.29745	0.30305	0.548885	0.466942	0.162958	0	0	0.162817	0	0	0.163217	0	0	0
Thap8	ENSMUSG00000013928	0	0.0756631	0.0690851	0.154687	0.235347	0.314458	0.0662521	0.130565	0	0.275087	0.216681	0.515108	0	0.151178	0.0791393	0.0758615	0.289542	0.0790706	0.066992	0.0697891	0.237795	0.266056	0.212864	0.0645726
Adamts13	ENSMUSG00000014852	0	0.0257873	0	0	0	0	0	0.0222494	0.0494065	0	0.0492325	0	0	0	0	0	0.0246702	0	0	0.0475707	0	0.0226691	0	0
Clic3	ENSMUSG00000015093	0	0.443491	0.101234	0	0	0.092158	0.582494	0.0956613	0.212424	0.201549	0.317513	0.323491	0	0	0	0	0.212139	0.231732	0	0	0	0	0	0
Slamf6	ENSMUSG00000015314	0	0.0625485	0.0142777	0.0159844	0	0.0129977	0.0273844	0.0674588	0.0299595	0.0142129	0	0.0608322	0	0.0156218	0.0163555	0.0156781	0	0.049024	0.0138451	0	0	0.0137463	0.014664	0
Slamf1	ENSMUSG00000015316	0	0.0332659	0	0	0.0344907	0.0553016	0	0	0.0318675	0	0.0317552	0	0	0	0.0347943	0	0.0318249	0.034764	0	0.153417	0.0348495	0.0877304	0	0
Mov10l1	ENSMUSG00000015365	0	0	0	0	0	0.176245	0	0	0	0.385448	0.202407	0.103109	0	0	0	0.106296	0.101425	0	0	0	0	0	0	0.090478
Cd83	ENSMUSG00000015396	0	0	0.066045	0.11091	0.149993	0.240496	0	0	0.0346464	2.03811	1.69169	2.32151	0	0	0	0.0362616	0.173	0.151182	0.032022	0	0.0757769	0.0317935	0	0.061731
Rxrg	ENSMUSG00000015843	0	0.0424574	0.116299	0.0868008	0	0.176454	0	0.0732648	0.0406726	0	0.324235	0.412924	0.0997185	0	0.044408	0	0.203091	0.133108	0	0.0391613	0	0	0	0
Il19	ENSMUSG00000016524	0	0	0	0.161365	0	0.131213	0	0.136201	0	0.215222	0.0753453	0.0767638	0	0	0	0	0	0	0	0	0.165374	0.138771	0	0.0673603
Bik	ENSMUSG00000016758	0	0	0.0868331	0.0972132	0.0986024	0.158097	0	0	0	0	0	0.0924914	0	0.0950076	0	0.190701	0.181962	0	0.252607	0	0	0	0.0891829	0.243484
Tmprss6	ENSMUSG00000016942	0	0.056131	0.0256256	0	0.0581976	0	0.0245747	0	0.0268857	0.0255093	0	0.0272954	0.296625	0.28038	0.352259	0	0	0.0586589	0	0	0.0294015	0	0	0
Pom121l2	ENSMUSG00000016982	0	0	0.0420982	0	0.0956083	0.114972	0	0	0	0.0838145	0	0.0448414	0.108289	0.0460613	0.578699	0.0462275	0.0441093	0.048183	0.122468	0	0	0	0	0
Prl5a1	ENSMUSG00000017064	0	0	0.077094	0.34524	0.175087	0.28073	0.0739326	0.0728505	0.0808851	0	0.0806003	0	0	0	0	0.169312	0.161554	0.176474	0	0	0.0884539	0.445349	0.0791803	0.0720583
Zpbp2	ENSMUSG00000017195	0	0.0568073	0	0	0	0	0.0994832	0.196054	0.217677	0	0	0	0.0667108	0	0.118834	0	0	0.0593656	0	0.0523971	0	0	0	0
Gsdma	ENSMUSG00000017204	0	0	0.0900185	0.0335931	0	0.109264	0.0287757	0.056709	0.0629634	0.298701	0.156854	0.575306	0	0	0	0.0658988	0.0943188	0.0686864	0	0.0606238	0.0344276	0.0288894	0.0308182	0.0841386
Gsdma2	ENSMUSG00000017211	0	0.107095	0	0.0547369	0	0.133527	0	0.046201	0.0512965	0	0	0.0520782	0.0628828	0.10699	0.280039	0.053688	0	0	0.142233	0	0	0.0470727	0.0502154	0
Tnnc2	ENSMUSG00000017300	0	0	0.233705	0.392464	0.265381	0.106377	0	0	0.122599	0.232645	0.855169	0.497868	0	0	0.267717	0.128314	0.367304	0.267484	0	0	0.402213	0	0	0.21844
Krt27	ENSMUSG00000017588	0	0	0	0.118161	0.239699	0.0480411	0	0	0.0553672	0	0	0	0	0	0	0.115897	0	0	0	0	0	0.406465	0	0.0986502
Sgk2	ENSMUSG00000017868	0	0.0665318	0	0.0680095	0	0.0553016	0	0.114808	0.0318675	0.0604722	0.127021	0.0647062	0	0.0664665	0.0695885	0.0333531	0.0318249	0	0	0.0306834	0.0696989	0.0584869	0.0311958	0
Prl8a2	ENSMUSG00000018259	0	0	0.0871105	0.0975238	0.692422	0.713709	0	0	0.0913942	0	0	0	0	0	0	0.095655	0.365088	0.299104	0	0	0.0999464	0	0.0894679	0.162841
Il12rb2	ENSMUSG00000018341	0	0	0.0943809	0	0.0357244	0	0	0	0	0.0939529	0.0657822	0.134041	0	0	0	0.0690923	0.0659264	0	0	0	0	0	0	0
Slc13a3	ENSMUSG00000018459	0	0	0	0	0	0	0	0	0	0	0.024267	0.0741716	0	0	0	0	0.0243202	0	0.0225081	0.0234479	0	0.0223475	0.0238395	0.0216952
Ybx2	ENSMUSG00000018554	0	0.160643	0.0488923	0.164211	0.444153	0.0890181	0.421986	0.415809	0.512965	0.681388	0.460043	0.729095	0.377297	0.32097	0.392054	0.107376	0.153684	0.111918	0.237055	0	0.224386	0.0941454	0.200862	0.0913974
Slc2a4	ENSMUSG00000018566	0	0.0280567	0.0256175	0.0573597	0.0581794	0.0233209	0	0.0968298	0	0.076504	0.0803478	0.0272868	0.098844	0	0.0293457	0.0843909	0	0.0879607	0	0.0517571	0.117569	0.0493283	0	0.0239442
Ikzf1	ENSMUSG00000018654	0	0.60259	0.183401	0	0	0.166959	0	0.866529	0.19242	0	0.383484	0.390704	0	0	0	0.604171	0	0.209909	0	0	0	0.176575	0	0
Mb	ENSMUSG00000018893	0	0	0	0	0	0	0.0741422	0	0	0.461772	0.161658	0.0823506	0	0	0	0	0	0.0884873	0	0	0.0887048	0.148871	0.15881	0.216788
Csf2	ENSMUSG00000018916	0	0	0.204492	4.69321	7.77899	6.79481	0	0	0.214548	2.23921	2.03103	2.72272	0	0	0	0.22455	0.749913	0.819171	0	0	0.117312	6.89085	5.88072	9.74787
Alox15	ENSMUSG00000018924	0	0.0371877	0	0.114041	0.192784	0	0.0651245	0	0.0356244	0	0.0354989	0	0	0	0	0	0.142307	0.0388624	0	0	0	0	0.104621	0
Slfn3	ENSMUSG00000018986	0	0.049331	0.0450423	0	0	0	0	0.042563	0	0.269028	0.0470908	0.0479774	0	0	0.154792	0.148381	0.141582	0	0.0436776	0.0910025	0.103359	0.043366	0.0462612	0
Etnppl	ENSMUSG00000019232	0	0	0	0.05349	0	0	0	0.0451486	0	0.0475618	0	0.0508919	0	0.0522764	0	0	0.0500609	0	0	0	0.164456	0.0460004	0.0490715	0
Rps6kl1	ENSMUSG00000019235	0	0	0.0283918	0.0953573	0	0	0	0.026829	0	0.028263	0	0	0.0365161	0	0.0325238	0.0311767	0	0.0324955	0.0550632	0	0	0	0.0291601	0.0265373
Pkib	ENSMUSG00000019876	0	0	0.0494091	0	0.028053	0.0899591	0.0236915	0.186758	0.336952	0.122963	0.258281	0.263144	0	0.0270303	0.0565998	0.135639	0.207078	0	0	0	0	0.0713554	0	0.0230909
Sim1	ENSMUSG00000019913	0	0	0.0484865	0.0542827	0.0550584	0	0.185993	0.137453	0.406967	0.0965333	0.152075	0.0516461	0	0.0530511	0.0555429	0	0.0508028	0.166484	0	0	0	0	0	0.0453194
Hal	ENSMUSG00000020017	0	0.0168425	0.0461347	0	0.0698503	0.111996	0	0.101722	0.129076	0.183702	0.482329	0.294846	0.0197787	0.0504778	0.176163	0.0675465	0.0322257	0.105606	0	0	0.105865	0	0	0.0287475
Usp44	ENSMUSG00000020020	0	0.0304091	0	0	0.0630573	0.0505524	0.0532536	0.026237	0.0582614	0.0829183	0	0.0295746	0	0	0	0.121955	0.0290918	0	0.161545	0.0841449	0.0955699	0.13366	0.256651	0
Rfx4	ENSMUSG00000020037	0	0	0	0	0.0788484	0.0210706	0	0	0.0242838	0.0460814	0.193587	0.12327	0	0	0	0	0.0242514	0.0794733	0	0	0.0265562	0.0222843	0.023772	0
Sycp3	ENSMUSG00000020059	0	0.0786524	0	0	0	0	0.137739	0	0.075346	0	0	0.0764942	0	0	0.246798	0.0788587	0.0752452	0	0.0696387	0	0	0	0	0
Mypn	ENSMUSG00000020067	0	0	0	0.0174561	0	0.0283887	0.0149528	0.0294679	0	0.062086	0.114109	0.0332165	0	0	0	0	0.0163371	0.0178459	0	0	0	0.0150119	0	0
Tbata	ENSMUSG00000020096	0	0	0.114321	0.0639936	0.0649081	0	0.219266	0	0	0	0.179281	0	0	0.0625417	0	0.0627673	0	0.327112	0.166286	0	0.0655833	0.110067	0	0.106854
Elane	ENSMUSG00000020125	0	0	0	0.0930639	0.188787	0	0	0	0	0	0	0	0.106914	0.181905	0	0	0	0.0951418	0	0	0.0953756	0.240099	0.0853764	0
Slc5a4b	ENSMUSG00000020226	0	0	0	0.0857978	0.0580159	0.0465107	0.024498	0.0241394	0	0.0508593	0.0267073	0.190471	0	0	0.0292633	0.0561024	0.0535318	0	0.0247716	0	0.0293097	0.0983793	0.0524737	0.0716308
Il9r	ENSMUSG00000020279	0	0	0.0182501	0	0.0207237	0.0664557	0	0.068982	0	0	0.0381601	0.0194393	0	0	0	0.0801607	0.0191219	0	0	0	0.0209392	0.0175709	0	0.034116
Dcdc2c	ENSMUSG00000020633	0	0	0.228164	0.191579	0	0.0519272	0.0547019	0.161704	0.059846	0	0	0.121516	0.513543	0.873752	0.457396	0	0.119532	0.130571	0	0	0.065446	0.0549181	0	0.10663
Ccl11	ENSMUSG00000020676	0	0	0.453587	0.16927	0.60091	0.275282	0.0724977	0.142873	0.872468	0.602039	1.42265	1.52995	1.16676	0.579002	0.432999	0.166026	0.712883	0.432623	0.0733073	0	0.173474	0.0727843	0	0.0706598
Efcab3	ENSMUSG00000020690	0	0	0.245636	0.1375	0.418394	0.111807	0	0.116058	0.128858	0.489044	0.513615	0.523285	0	0	0	0.404595	0.386056	0	0	0	0.140915	0.118247	0	0.114796
Cct6b	ENSMUSG00000020698	0	0.150395	0.0915465	0	0.155932	0.0416696	0.0877924	0.129761	0.192096	0	0.19142	0.048756	0.294356	0.150247	0.10487	0.301578	0.0479599	0.157168	0.0887728	0.138719	0.472662	0.176279	0.141036	0.0855668
5530401A14Rik	ENSMUSG00000020703	0	0	0	0	0	0.0811151	0.0427247	0.0420993	0.140227	0	0.279467	0	0.0573001	0	0	0.0489216	0.14004	0.050991	0	0	0	0	0	0
Adap2	ENSMUSG00000020709	0	0.0501877	0.229123	0.256512	0.0520355	0.0417163	0.0439454	0.173209	0.288468	0.501784	0.574903	0.488106	0	0	0.0524935	0.201277	0.384109	0.104896	0	0.0462915	0	0.0441191	0	0.214157
Grin2c	ENSMUSG00000020734	0	0	0	0	0.0434136	0.0348042	0	0	0	0	0	0.040723	0.0245859	0	0	0	0.0200291	0	0	0	0	0.0368089	0.0196332	0.0178672
Galr2	ENSMUSG00000020793	0	0	0.0421633	0.141611	0.143634	0	0	0	0.221183	0	0.0440809	0.0449108	0.162685	0.0461326	0.0965989	0.092598	0	0.144773	0	0	0.0483761	0	0.0433043	0
Aanat	ENSMUSG00000020804	0	0.467807	0.106784	0.239099	0	0	0.102405	0.100906	0	0	0	0	0.274681	0.116837	0.24465	0	0	0.244437	0	0	0	0.10281	0	0
Wscd1	ENSMUSG00000020811	0	0.125119	0	0.383693	0.389176	0.415998	0.109557	0.539765	0.839014	0.113723	0	0.486742	0.146932	0.249992	0.130867	0.250894	0.239398	0.130754	0.5539	0.230811	0	0.549948	0.234666	0.106779
Lrrc46	ENSMUSG00000020878	0	0.402328	1.04083	0.274176	0.764759	0.222945	1.29172	1.21496	0.513887	1.95032	1.3442	1.30429	1.96862	1.27279	1.75339	0.336153	0.5132	0.700745	0.534331	0.185547	0.702467	0.294733	0.377292	0.457808
Cfap52	ENSMUSG00000020904	0	0	0.0371973	0.0416439	0.168956	0	0	0.105449	0	0.148114	0	0.0396211	0.0478413	0.040699	0.0426107	0.0408458	0.0389742	0.0851474	0	0	0	0	0	0.0347676
Myh3	ENSMUSG00000020908	0	0.0148541	0	0	0.107807	0.0370405	0	0	0	0.0270024	0.0425387	0	0.0348874	0	0	0.0148931	0.0142106	0.0310461	0.0131518	0	0	0.0391739	0	0.0253536
Krt24	ENSMUSG00000020913	0	0	0.0885726	0	0	0.120948	0	0.0836972	0.371712	0.0440854	0.324103	0.188688	0	0.0969108	0	0.0972604	0.139206	0.101375	0	0	0.0508119	0	0	0
Krt36	ENSMUSG00000020916	0	0	0.0489508	0.274012	0.555855	0.311936	0	0.0462563	0.0513579	0.633474	0.614125	0.677827	0	0	0.0560748	0.0537523	0.307735	0.112052	0.0474677	0	0.0561638	0	0	0.0915068
4930512B01Rik	ENSMUSG00000020992	0	0.241339	0.264429	0.0493399	0.40036	0.0401205	0.211321	0	0.0462387	0.0877433	0.0921518	0	0.170048	0.144661	0.201942	0.0967888	0.369415	0	0.34189	0.267124	0.0505655	0.169725	0.0905284	0.0823857
Gsc	ENSMUSG00000021095	0	0	0.0645085	0.0722199	0.293008	0.176176	0	0	0	0.0642159	0.0674423	0.0687121	0	0	0	0	0.270361	0.0738325	0	0	0	0	0.0662542	0.0602949
Six6	ENSMUSG00000021099	0	0	0	0	0	0.0185741	0.0391332	0.0192802	0	0	0	0	0.0262417	0	0.0701179	0	0.021378	0	0	0	0	0.019644	0	0.0572117
Tubal3	ENSMUSG00000021216	0	0.0668047	0.0609969	0.0682885	0.207793	0.111057	0.116991	0	0.127993	0.0607202	0.063771	0.0649716	0	0.0667391	0.0698739	0.0669799	0.127822	0.20944	0.118298	0.0616184	0.279939	0.17618	0.0626475	0
Papln	ENSMUSG00000021223	0	0.020486	0.018705	0.020941	0	0.0340561	0	0	0	0.0186201	0.0195557	0.0199238	0	0.0204658	0	0	0	0.0428171	0	0	0	0	0.0192111	0.0174832
Prl	ENSMUSG00000021342	0	0	0.0921135	0.412499	0.522992	0.167711	0	0	0	0	0.385211	0.0981159	0	0	0	0.202297	0	0.105427	0	0.0930521	0	0.798168	0.946062	0.688774
Prl8a6	ENSMUSG00000021345	0	0	0.0801929	0.359117	0.455311	0.438022	0	0	0.0841364	0	0	0.0854185	0	0	0	0.264177	0.0840239	0.275352	0	0	0.0920094	0.926501	0.247089	0.299819
Prl7b1	ENSMUSG00000021347	0	0	0.265287	0	0.301244	0.0805013	0.0848027	0	0.0927774	0.264084	0	0	0	0	0	0.0971027	0.0926533	0.303631	0	0	0	0	0	0.0826529
Prl7d1	ENSMUSG00000021348	0	0	0.0223672	0	0	0.0814478	0.02145	0.021136	0	0	0	0	0.0287676	0	0	0.0245611	0.0703071	0	0	0	0	0.0215348	0.0229725	0.0209062
Irf4	ENSMUSG00000021356	0	0	0.0171698	0	0	0.0468915	0	0.0162247	0	0.0512757	0.0179506	0.0182886	0.0220829	0	0	0	0	0.0196515	0	0	0	0.0165308	0.0352688	0.0160483
Barx1	ENSMUSG00000021381	0	0	0.175404	0	0	0.0532263	0.112141	0.276249	0.245373	0	0	0.062278	0.0751987	0.0639722	0.200931	0.128406	0.122522	0.0669189	0	0	0	0	0	0
Susd3	ENSMUSG00000021384	0	0	0.0576846	0	0	0.0525132	0	0	0	0.114846	0	0	0.0741911	0	0	0.0633428	0.0604403	0	0.0559369	0.23309	0	0.388765	0.0592457	0.0539167
Serpinb9c	ENSMUSG00000021404	0	0	0.0860113	0.240733	0.781354	0.626403	0.288695	0.0812769	0.270723	0.470917	1.07908	1.00778	0	0	0	0.283344	0.225301	0.0984433	0.208513	0	0.0493426	1.20075	0.83922	1.32649
Fam217a	ENSMUSG00000021414	0	0.111888	0	0.0381244	0.116008	0	0.0653143	0.0321792	0.142913	0.0338992	0	0.0362726	0	0.0372594	0	0.0373938	0	0.0389757	0.0660437	0.0344006	0	0	0	0
Drd1	ENSMUSG00000021478	0	0.0250518	0	0.0256082	0.0259741	0.0624695	0	0	0	0.0683102	0.0717423	0.0243643	0	0	0	0.0251175	0.0479331	0	0	0	0	0	0	0
Slc34a1	ENSMUSG00000021490	0	0	0.0205365	0.0459828	0	0	0	0.0194061	0	0.0204433	0	0	0.105652	0.0449396	0	0.0225508	0	0.0705144	0	0	0.0235625	0	0	0.0191951
Catsper3	ENSMUSG00000021499	0	0.134714	0.123003	0.0688533	0.0698372	0	0.294897	0.348696	0.322628	0.24489	0.514387	0.196527	0.0791	0.134582	0.0704518	0.135068	0	0.211172	0.238552	0	0.0705636	0.0592125	0	0
1700001L19Rik	ENSMUSG00000021534	0	0	0	0	0	0.0407797	0	0	0.0469984	0.0445924	0.140499	0	0.0576139	0	0.0513149	0.0491895	0.0469356	0.0512703	0	0	0	0.0431285	0	0
Trpc7	ENSMUSG00000021541	0	0.0257207	0	0	0.0533353	0	0	0	0	0	0	0	0.0302047	0	0.0538047	0	0	0.026879	0	0	0	0.0452211	0	0.0219506
Slc28a3	ENSMUSG00000021553	0	0.118342	0.108054	0	0	0	0	0.306318	0	0	0.112968	0	0	0	0	0	0.113216	0	0.10478	0	0	0	0	0.100996
Pcsk1	ENSMUSG00000021587	0	0	0.0162295	0.0363392	0.0184293	0	0.840455	2.59181	2.67333	2.21336	1.18773	1.50398	0.208736	0.0710295	0.111549	0.0178214	0.0510145	0.0928765	0.0472134	0	0.018621	0.0156255	0.0500062	0.0151694
Slc6a18	ENSMUSG00000021612	0	0	0.0394296	0.132429	0.0447739	0.125632	0	0	0.0206843	0	0.0206114	0	0	0	0	0.0432972	0.0413132	0.0676931	0	0	0.0226198	0.151849	0.101242	0.0921353
Otp	ENSMUSG00000021685	0	0	0	0	0.0349712	0.056072	0	0.0291018	0	0	0	0	0	0.0336962	0	0	0	0	0	0	0.035335	0.0593017	0.0316304	0
Fezf2	ENSMUSG00000021743	0	0	0.0673502	0.113102	0	0	0	0	0	0	0.0704132	0.0358695	0.0433112	0	0	0.0739564	0.105851	0	0.0326548	0	0	0.0648437	0.0345864	0
Acox2	ENSMUSG00000021751	0	0	0	0	0.095855	0	0	0	0	0.0840308	0.176505	0.0899142	0	0	0	0.0308978	0.0294821	0	0	0	0	0.0812721	0.0577987	0
Dusp13	ENSMUSG00000021768	0	0.198637	0.72547	0.812194	0.720825	1.73363	0.260895	0.257077	0.856288	1.986	2.18059	1.83527	0.466532	0	0.207763	0.597472	1.42524	0.830329	0.263809	0	0.520231	0	0.931378	0.508563
Dydc2	ENSMUSG00000021791	0	0	0	0.447799	0.340648	0.0910314	0	0.755935	0	0.0995426	0.209088	0.319536	0	0.10941	0.114549	0	0.314319	0	0	0	0	0	0	0
Rnase10	ENSMUSG00000021872	0	0.294494	0.107557	0	0	0	0	0.304909	0.0564228	0.160603	0.0562241	0.0572826	0.138334	0.235364	0.0616048	0.0590533	0	0.0615513	0	0.162979	0.0617026	0	0	0
Dnah12	ENSMUSG00000021879	0	0	0.0136226	0	0.0232035	0.0248026	0.0195959	0.0128727	0.0285849	0.122047	0.0712106	0.0580411	0	0	0	0.00747939	0.02141	0.0155916	0.00660492	0	0.00781494	0.0065578	0.0139912	0
Gpr65	ENSMUSG00000021886	0	0.0865975	0	0.0442604	0.0448929	0	0	0.0747166	0	0	0.0413325	0.0421106	0.254236	0.173025	0.0905761	0.0868246	0	0	0.306693	0.0399373	0.0907198	0	0.0406043	0
Gucy1b2	ENSMUSG00000021933	0	0.033045	0	0.033779	0.274094	0.192271	0	0	0	0.0300353	0	0.0321383	0	0	0	0.0331317	0.0948407	0.0345332	0.029258	0	0	0.0290493	0	0
Prss52	ENSMUSG00000021966	0	0	0	0.172133	0.0872965	0	0	0	0	0	0.160746	0.0818862	0	0	0.0880648	0.0844173	0	0.0879883	0	0	0	0	0.0789571	0
Chrna2	ENSMUSG00000022041	0	0.0463451	0	0	0.0480514	0.0770447	0	0.0799735	0	0	0	0.0901468	0	0.0462996	0.0484744	0.0929333	0	0.0484323	0	0	0.0971026	0	0	0
Gpc5	ENSMUSG00000022112	0	0	0	0	0	0	0.0957784	0.0471882	0.157178	0.0497105	0.0522081	0	0.0642265	0	0	0	0	0.11431	0.048424	0	0	0.096157	0.0512884	0
Trim52	ENSMUSG00000022113	0	0.0291334	0.0266006	0.0297804	0.030206	0.0242158	0	0.0251364	0	0.238319	0.278104	0.481677	0	0	0.121887	0.0292098	0	0.0304454	0.0773839	0.0268716	0.0305202	0	0	0
Cldn10	ENSMUSG00000022132	0	0	0.0712515	0	0.0809089	0.129728	0	0.0673296	0	0.141857	0.223476	0.303578	0.0916402	0	0.163242	0.156481	0	0.1631	0	0.0719776	0.0817506	0	0	0
Mcpt2	ENSMUSG00000022226	0	0	0	0	0.0875433	0	0.961124	0.582804	0.242655	0.153489	0.161201	0.410589	0.0991546	0.168703	0.176628	0	0.161554	0	0	0	0	0	0	0
Skor1	ENSMUSG00000022245	0	0.0248158	0.0453168	0	0	0	0	0.0214112	0	0.0451113	0.0236889	0	0.0291421	0	0.0259559	0.0248809	0	0.0518668	0.0219719	0.0228893	0	0	0.0465431	0.0211784
Ttc23l	ENSMUSG00000022249	0	0	0	0	0.0626321	0	0.105789	0.208481	0	0	0	0	0	0	0.126367	0	0.115582	0	0	0	0	0.0531036	0	0
Csmd3	ENSMUSG00000022311	0	0	0.00656475	0.00734951	0	0.0119524	0	0	0.0137751	0	0.0137266	0.00699253	0	0	0	0.00720867	0	0.0150272	0.0127317	0.00663164	0.00753207	0	0	0
Adcy8	ENSMUSG00000022376	0	0.0512647	0.0702118	0.0917058	0.0797283	0.0532644	0.134665	0.541834	0.405155	0.0931912	0.159044	0.124645	0.090303	0.0512144	0.05362	0.0256996	0.159393	0.133934	0.0226949	0.0236424	0.0134263	0.0901318	0.0480746	0.0328128
Cacna1i	ENSMUSG00000022416	0	0.0366364	0.11708	0.0561751	0.113956	0.0380655	0.0561392	0.0711225	0.114063	0.0749241	0.052459	0.0623544	0.12907	0.0640507	0.0957989	0.0734649	0.0438116	0.0574294	0.0243284	0.0337922	0.0191902	0.225445	0.188961	0.117249
Ribc2	ENSMUSG00000022431	0	0	0.0488631	0	0	0.0444825	0.0468593	0.184694	0.102532	0.0972829	0.102171	0.260236	0.188536	0.534631	0.167923	0	0.0511973	0.111851	0	0	0.112126	0	0	0
Efcab6	ENSMUSG00000022441	0	0	0.0652807	0	0.0926611	0	0.0313019	0	0	0.097477	0.102375	0.173837	0.0209902	0	0.056086	0.017921	0.0170998	0.0560372	0	0	0	0.0471384	0	0.0152542
Gtsf1	ENSMUSG00000022487	0	0.328151	1.09861	2.12445	1.92798	2.09116	0.191557	0	0.314356	1.69016	1.04416	2.34041	0.128453	0	0.114409	0.767692	1.04645	1.82895	0.290544	0	0.229181	1.15388	0.102577	0.373401
Trp63	ENSMUSG00000022510	0	0	0	0.102778	0	0	0	0.1735	0	0.13708	0.0959785	0.0977855	0.177109	0.150669	0.105164	0	0.0480945	0	0	0	0	0	0	0
4930562C15Rik	ENSMUSG00000022518	0	0	0.0900846	0.201707	0.170491	0.136681	0	0	0	0.119568	0.188363	0.223894	0	0	0	0.0659472	0.0314627	0.20621	0.0873552	0.0303342	0.103359	0.0578213	0.0925224	0.0280668
Slurp1	ENSMUSG00000022596	0	0	0.0286103	0	0.129952	0.0520907	0.192059	0	0	0	0	0	0.0367971	0.0313037	0.032774	0	0.119908	0.0327456	0	0	0	0.0275455	0.0293845	0.0802245
Psca	ENSMUSG00000022598	0	0.104169	0	0	0	0.259757	0	0	0.0997897	0	0	0	0	0.104066	0	0.208884	0.298969	0	0	0	0.218255	0	0	0
Cd200r1	ENSMUSG00000022667	0	0	0	0	0.0490927	0	0.16584	0	0	0.0860738	0	0.0460502	0.111208	0.0473029	0	0	0	0	0	0	0	0.041624	0	0
Sidt1	ENSMUSG00000022696	0	0.0308808	0.0281961	0	0	0	0.0270398	0	0	0.0280682	0.0294784	0	0	0.0308505	0	0.0309617	0	0	0	0	0.0323508	0.0271467	0	0
Tmem114	ENSMUSG00000022715	0	0	0.0581356	0.195256	0.264061	0.211695	0.390261	0.769098	1.64685	0.868079	0.911694	0.80501	0	0	0	0.255352	0.304564	0.598846	0.0563742	0	0.600317	0.055972	0.0597088	0.0543382
Aifm3	ENSMUSG00000022763	0	0.0380081	0.0694075	0	0	0	0.0332806	0	0.0364103	0	0.108846	0.0739303	0.0892685	0.0379708	0.0397543	0.0381078	0.0363616	0.0397198	0	0	0.0796348	0.0334122	0	0
Cyp2ab1	ENSMUSG00000022818	0	0	0	0.0334826	0	0.0272262	0.028681	0.367395	0.125512	0.0893153	0.12507	0.127425	0.0384654	0	0	0	0.0313361	0.0342302	0	0.0604243	0	0.0575888	0.0614335	0.167723
Stxbp5l	ENSMUSG00000022829	0	0	0	0	0.0634161	0.0677867	0	0	0	0.0555934	0.0389244	0	0	0	0	0.0204415	0.0390097	0	0.0180516	0	0	0.0179228	0.0382387	0.0173996
Tmprss15	ENSMUSG00000022857	0	0.0428945	0.0195827	0.0219236	0.0222369	0	0.0187796	0	0.0616369	0	0.0818931	0	0.0503725	0	0.0448652	0	0	0.0896524	0	0.0197822	0	0	0	0
Chodl	ENSMUSG00000022860	0	0.115594	0.633265	0	0	0	0.151824	0.0498673	0.0553672	0.210131	0.331033	0.0562109	0.135746	0	0.0604522	0.173845	0.221172	0.120799	0.15352	0.0533099	0.0605482	0	0	0
Kng1	ENSMUSG00000022875	0	0.281714	0.128611	0	0	0.234162	0.493349	1.09379	1.48429	1.53634	0.672302	0.410976	1.48872	1.26647	0.736643	0	0.539021	0.294401	0	0	0	0	0	0
Adipoq	ENSMUSG00000022878	0	0	0	0.283513	0	0	0	0	0.0664235	0.0630231	0	0	0	0	0	0	0	0.144922	0.0613921	0	0.145278	0.121908	0	0
Prl2a1	ENSMUSG00000022886	0	0	0	0	0.105072	0	0	0.087437	0.194161	0	0.0967385	0	0	0	0	0	0	0.105904	0	0	0	0	0.285103	0.172973
Cd86	ENSMUSG00000022901	0	0.0352836	0.0322161	0.108202	0	0	0	0	0	0.0641401	0	0	0.0414348	0.035249	0	0.0353761	0.0337552	0	0	0	0	0	0.0661759	0
Krt75	ENSMUSG00000022986	0	0	0	0.112155	0.056879	0	0	0	0	0.0249314	0	0	0	0	0.0573796	0.0275015	0.0524828	0	0	0	0	0	0	0.023409
4930415O20Rik	ENSMUSG00000022993	0	0	0	0.492338	0.166458	0.133447	0	0.415561	0	0	0.153256	0.312283	0	0.160389	0	0.321936	0	0.167777	0	0	0.504568	0	0	0
Gzma	ENSMUSG00000023132	0	0.0899449	0	0	0.0932565	0	0.0787575	0	0	0	0	0	0.105625	0	0.0940772	0	0	0.0939955	0	0.0829621	0	0.0790689	0.0843477	0
Lrrc69	ENSMUSG00000023151	0	0	0	0	0.0747854	0.0599546	0	0	0	0.0655602	0.137708	0.140301	0	0	0	0	0	0	0	0	0.0755633	0	0.0676412	0
Psg29	ENSMUSG00000023159	0	0	0.0600895	0	0	0	0.144063	0.170346	0.14185	0.164497	0.172761	0.240019	0.038642	0	0	0	0.03148	0.0687747	0.0145672	0.0455263	0	0	0.0154289	0
Epb42	ENSMUSG00000023216	0	0	0	0	0	0	0.0381251	0	0.0208552	0	0.12469	0.021173	0.0255657	0	0.0455412	0.0218275	0.0208273	0	0.0192755	0	0.0228067	0.0191379	0.0204156	0
Bmp15	ENSMUSG00000023279	0	0	0.0534619	0	0.0303541	0	0.0256348	0	0.0280455	0	0.0279467	0.0284728	0.0343801	0	0.0612424	0.0293529	0	0.0305946	0	0	0	0.0514723	0	0
Gcm1	ENSMUSG00000023333	0	0	0.0395536	0	0	0.0360076	0	0	0.0414986	0.196871	0.0413525	0.126393	0	0	0	0.0868666	0	0.0452706	0	0	0.0453818	0	0	0.03697
Esx1	ENSMUSG00000023443	0	0	0.0966865	0.541222	0.658748	0.132028	0	0.0913645	0	0.048124	0.101084	0.102987	0.0621767	0	0	0.159255	0	0.276654	0	0.293015	0.0554667	0.884338	0.695121	0.542226
Tulp2	ENSMUSG00000023467	0	0	0.152606	0	0	0	3.07331	3.46094	3.52243	1.67105	0.638186	2.43825	0.392548	0.667889	0.34963	0.335149	0.479688	0	0	0	0	0.146927	0	0.570552
1700082M22Rik	ENSMUSG00000023737	0	0.352004	0	0.539734	0	0	1.54111	0.303711	0.337207	0.319944	0	0.513518	0.206686	0.175829	0	0	0.168378	0.183928	0.155832	0.324677	0.368761	1.08304	0.3301	0.300408
Zscan10	ENSMUSG00000023902	0	0.132817	0	0	0.0344268	0.0275996	0.0290743	0	0	0.0301801	0.190178	0	0	0.132687	0.0694596	0	0.0317659	0	0.058798	0.061253	0.0347849	0.0583785	0.15569	0.0850118
Cldn6	ENSMUSG00000023906	0	0	0	0.056458	0	0.0459085	0	0	0	0	0.0527231	0.107431	0	0	0	0.0553761	0	0	0.0489017	0.0509435	0	0.0485528	0.103589	0.0942711
Flywch2	ENSMUSG00000023911	0	0.774511	1.17863	0.395857	0.535351	0.536482	1.80847	2.00475	1.60756	0.938626	0.985785	1.00434	2.57702	3.22396	2.70032	0.905966	1.35843	0.269797	1.71438	0	0.40569	0.340429	0.121052	0.440656
Adgrf4	ENSMUSG00000023918	0	0.0878285	0.0801929	0.0299264	0.0303541	0.0486691	0.205078	0.252596	0.280455	0.292707	0.111787	0.284728	0.20628	0.175485	0.122485	0.0880588	0	0.183568	0.0777633	0	0.0306698	0.128681	0	0
Efhb	ENSMUSG00000023931	0	0.16833	0.707	0.0344137	0.104716	0.08395	0.176871	0.232377	0.258006	0.275397	0.128548	0.163711	1.18605	0.538126	0.457765	0.135017	0.450906	0.246275	0.0298078	0	0.176343	0	0	0.114925
Treml1	ENSMUSG00000023993	0	0	0	0	0	0.122072	0	0.443492	0	0.200227	0.0700958	0	0	0	0.076804	0.147246	0	0.0767373	0	0	0.153852	0	0	0
Cryaa	ENSMUSG00000024041	0	0	0.0652287	0.0730262	1.40732	0.178143	0	0	0	0.259731	0.0681953	0.0694792	0	0	0	0.0716268	0	0.44794	0	0	0	0.125602	0.0669939	0.060968
Themis3	ENSMUSG00000024105	0	0	0.0643056	0	0.0730216	0.0292703	0	0	0.0337339	0.064014	0	0	0.12406	0.0351797	0	0.0706132	0	0.1104	0	0.0324805	0	0.0619124	0.0660459	0
Lhcgr	ENSMUSG00000024107	0	0.0834903	0	0	0	0	0.0731058	0.144071	0.239942	0	0.0796989	0	0.0980456	0	1.04791	0.0837092	0	0	0.0739222	0.0770087	0.0874647	0.0733948	0.0782948	0.142505
Gtf2a1l	ENSMUSG00000024154	0	0	0	0	0	0.137811	0	0.0476831	0.0529421	0	0.105511	0.107498	0	0	0	0.0554103	0	0.115508	0	0	0	0.0971655	0	0
Tpsab1	ENSMUSG00000024173	0	0	0.141517	0	0.080349	0.193245	0	0	0.074238	0.140875	0	0.753693	0	0	0	0.077699	0.0741387	0.161972	0	0	0.0811848	0	0	0
Pdia2	ENSMUSG00000024184	0	0.416433	0.0475286	0	0	0	0.136739	0.0449125	0.0997317	0	0.0496902	0	0.122258	0.832048	0.381119	0	0	0.163195	0.414798	0.192052	0.327192	0	0.195259	0.0444241
Acsbg3	ENSMUSG00000024209	0	0	0.0611108	0	0	0	0	0	0	0.0304168	0	0.0325465	0	0	0.105007	0	0	0.0699436	0	0	0	0	0	0
Grm8	ENSMUSG00000024211	0	0	0	0	0.0722641	0	0.020343	0.0400904	0.066768	0.105583	0.0443552	0.0677855	0.0272829	0	0.0243	0.0232936	0	0	0	0	0.0243386	0.0204234	0	0
Slc23a1	ENSMUSG00000024354	0	0	0.0540626	0	0	0	0.0259228	0.0255434	0	0	0	0	0.0347664	0.0591521	0	0	0	0.0618768	0	0.136534	0	0	0	0
Cyp21a1	ENSMUSG00000024365	0	0.261181	0	0	0.180531	0	0.152464	0.225348	0.125101	0.197828	0.0415534	0.0846714	0	0.0434874	0	0	0	0.0909811	0	0	0	0	0	0
Apom	ENSMUSG00000024391	0	0.176871	0.161494	0.903996	0.275074	0.294032	0.0774358	0.228907	0.0847178	0.160762	0.0844194	0.258026	0.72697	0.265046	0.184997	0.266002	0.0846045	0.277254	0.313203	0.897269	0.555871	0.38871	0.74639	0.679255
Aif1	ENSMUSG00000024397	0	0	0.177049	0	0	0.161177	0	0.167304	0	0.176246	0	0.188586	0.227712	0	0.202816	0.194416	0.185507	0	0	0	0	0	0	0
Lta	ENSMUSG00000024402	0	0.0647759	0	0.264859	0.0671608	0.107684	0.113438	0	0.248211	0.117752	0.123669	0.188995	0	0.0647123	0	0	0.247879	0.203079	0.114705	0	0	0	0	0
Myot	ENSMUSG00000024471	0	0.0405546	0.0370289	0	0	0	0	0	0	0	0.0387129	0.0788836	0.190499	0.0810296	0.127253	0.0406609	0	0	0	0	0	0.0713016	0	0
Rax	ENSMUSG00000024518	0	0.239404	0.0437182	0.146833	0	0	0.0838509	0.0826236	0	0	0.13712	0	0.168685	0.143502	0.150242	0.0480064	0.0458067	0	0.0423937	0	0.0501601	0	0.0449013	0.0408626
Cidea	ENSMUSG00000024526	0	0	0.0733603	0.16426	0	0	0	0	0	0.292111	0	0.312563	0.188705	0.0802665	0.0840367	0.0805561	0	0	0.142275	0	0	0	0	0
Pde6a	ENSMUSG00000024575	0	0.019526	0.0178284	0.0598789	0	0.0162301	0	0.0168471	0	0	0	0	0.0458601	0	0.0408461	0	0.0373602	0.0204053	0	0	0	0	0.0183109	0
Scgb1a1	ENSMUSG00000024653	0	0	0	0	0.780533	0	0	0.162383	0	0.171063	0	0	0	0	0	0	0	0.393359	0	0	0.197163	0	0	0.321235
Cd6	ENSMUSG00000024670	0	0.0295465	0.0269778	0.120811	0.122538	0.0245593	0	0.0254929	0.0283045	0	0.112819	0	0	0.0295175	0	0.14812	0.0282666	0.0308772	0.0523209	0.0272527	0.030953	0.103895	0.0831237	0.151294
Ms4a7	ENSMUSG00000024672	0	0	0.0519015	0	0	0	0.0995463	0.294268	0	0	0.054262	0.276418	0.0667532	0	0.11891	0	0	0.17821	0	0.209722	0	0.0499699	0	0
Ms4a4c	ENSMUSG00000024675	0	2.23342	0	0	0.771885	0.412541	0.434584	0.642335	0.475452	0	0.236889	0.965395	0.291421	0.743744	0.259559	0.248809	0.712224	0	0.878876	1.14446	1.03989	0.218151	0.232716	0.211784
Ms4a6d	ENSMUSG00000024679	0	0	0.0576846	0	0.196509	0.315079	0.0553191	0.0545094	0	0.114846	0.180924	0.184331	0	0.12623	0.0660796	0	0.120881	0.132045	0	0	0.0661845	0.111076	0	0.107833
Mlana	ENSMUSG00000024806	0	0	0.0902834	0	0	0	0.346324	0	0.568338	0.089874	0.377558	0	0	0	0	0.0991391	0.0945964	0.103333	0	0	0.103587	0	0	0
Cabp4	ENSMUSG00000024842	0	0.0329478	0	0.101039	0.0341609	0	0	0	0	0.0598939	0.0314516	0	0	0.0658309	0.0344615	0.0330342	0	0.0344316	0	0.03039	0.103549	0.0868915	0	0
Kcnk7	ENSMUSG00000024936	0	0.219213	0	0	0	0.121474	0.191947	0.378276	0	0.132832	0.279011	0.568528	0.17162	0	0.0764282	0	0	0.152724	0.064697	0.0673983	0	0	0	0.0623604
Kcnk4	ENSMUSG00000024957	0	0	0.0322415	0.0721914	0	0.26416	0.0618388	0.0609337	0.270616	0.0641906	0	0.240397	0.0829349	0.10583	0.0369338	0.035404	0.0675635	0.184508	0.0625294	0.0325701	0.0369924	0.0620833	0.0662281	0.0904067
Cyp26a1	ENSMUSG00000024987	0	0	0	0.0511306	0.0518612	0.166306	0.0437982	0	0	0	0	0	0	0.0499705	0.0523177	0.100302	0	0	0.177149	0.369091	0.209603	0.65957	1.31339	0.554942
Tll2	ENSMUSG00000025013	0	0	0.0175605	0.0196597	0.0598219	0.0319724	0.0336808	0.0165939	0.036848	0.0349617	0	0.0187048	0	0	0	0.0385659	0.110396	0	0	0.0177394	0.120888	0	0.0180357	0.0164135
Dntt	ENSMUSG00000025014	0	0	0	0.257957	0.261644	0.174797	0	0	0	0	0.0802975	0	0	0	0	0	0	0.0439528	0.0744775	0	0	0.221838	0.27609	0.179469
Efhc2	ENSMUSG00000025038	0	0	0	0	0	0	0	0.030264	0.168009	0.255053	0.133934	0.272911	0	0	0	0.0351684	0	0	0.0310566	0	0	0.030835	0	0
Msr1	ENSMUSG00000025044	0	0.188733	0.172325	0.257233	0.0652271	0	0.165258	0.0542797	0	0.343086	0.480432	0.673031	0.0738785	0	0.460609	0	0.300928	0	0.0557012	0	0.0659056	0	0	0
5430427O19Rik	ENSMUSG00000025058	0	0.0477278	0.0653677	0	0	0.0396716	0	0	0.137164	0	0	0	0	0.0953619	0	0	0.0684904	0.0498772	0	0	0	0.0419566	0	0
Slc18a2	ENSMUSG00000025094	0	0	0	0	0.0245399	0	0.0207246	0	0.0680204	0	0	0	0	0	0	0.0237305	0	0.0247344	0	0	0	0.041613	0.0221956	0
Bnc1	ENSMUSG00000025105	0	0.0191421	0	0.0782691	0.0396938	0.0318221	0.217896	0.297286	0.311736	0.121791	0.0365457	0.148935	0.157355	0.0191233	0.140151	0	0.0549387	0.0600125	0	0	0	0.0504825	0	0.0490089
Ppp1r27	ENSMUSG00000025129	0	0	0	0	0.120471	0.289742	0	0.300756	0.111309	0	0.221834	0.113005	0	0	0	0	0	0.364278	0	0	0	0	0.108963	0
Ankrd2	ENSMUSG00000025172	0	0	0.143755	0.32188	0.0816199	0.130868	0.20679	0.747133	0.67871	1.07328	1.50293	1.14842	0.554673	0.235933	0	0.157856	0.376557	0.164533	0.2091	0.0726101	0	0.207608	0	0.0671827
Lbx1	ENSMUSG00000025216	0	0	0.0329295	0	0	0	0.221054	0.155584	0.172744	0.0327801	0.103281	0	0	0	0	0	0.27602	0	0	0	0	0	0	0
Pitx3	ENSMUSG00000025229	0	0	0.177819	0.132717	0.201921	0.269796	0	0	0	0	0.371812	0.189406	0	0.064853	0	0	0.186314	0.271361	0	0	0	0	0.121754	0.110803
Slc6a20b	ENSMUSG00000025243	0	0	0	0	0	0.047226	0	0.0245107	0.122463	0.0258208	0	0.0276286	0.0333607	0.0141901	0	0.0142413	0	0.059375	0	0	0	0.0374596	0.0399605	0
Padi3	ENSMUSG00000025328	0	0.0291618	0	0.0298095	0.0302355	0	0.0510693	0	0	0.0265058	0	0	0	0	0	0	0	0	0.0258198	0	0	0	0.0273471	0
Padi1	ENSMUSG00000025329	0	0.0238639	0	0	0	0	0.0626871	0.0617696	0	0.0650712	0.0227802	0.0464182	0.0280242	0.0715214	0.0249603	0	0	0.0249386	0	0	0	0	0	0
Hsd17b6	ENSMUSG00000025396	0	0.184205	0.280318	0.125531	0.0636624	0.0510375	0.161294	0	0	0.111619	0.17584	0.179151	0.0721062	0	0.128445	0.0615627	0.117484	0.256668	0.163095	0.169905	0.128649	0.0539771	0.115162	0
Tac2	ENSMUSG00000025400	0	0	0	0.107482	0.218036	0.0873987	0	0	0	0	0.200744	0	0	0.210087	0.109978	0	0.201184	0	0	0	0.440609	0	0	0
Urah	ENSMUSG00000025481	0	0	0.227529	0.127364	0	0.310697	0.327298	0	0.119359	0.566243	1.07045	0.605889	0	0	0	0	0.476797	0.260416	0.110318	0.114924	0.130528	0	0.116843	0
Zfp711	ENSMUSG00000025529	0	0.0355638	0.0324719	0.109061	0.0737463	0.177365	0	0.153423	0.0681374	0.420221	0.407385	0.276703	0.0417638	0	0.0371977	0	0.102069	0.185827	0.0944643	0.0328028	0.0372567	0	0.0333507	0
Fgf14	ENSMUSG00000025551	0	0.0281714	0	0	0	0	0.345344	0.413209	0.458781	0.179239	0.0537842	0.136992	0	0	0	0.0282453	0.026951	0.0294401	0	0.0259844	0	0.04953	0	0
Clec3b	ENSMUSG00000025784	0	0.180615	0.659651	0.369253	0.0936325	0.150128	0.237225	0.311671	0	0.574577	0.431033	0.263489	0.212103	0	0.0944566	0.181089	0.431977	0.377498	0.159916	0.0832967	0.378426	0	0.254064	0.154141
Hk3	ENSMUSG00000025877	0	0	0	0.0568965	0.0288548	0.138795	0	0	0.0266602	0.0505907	0.0531326	0.0811994	0	0	0.0291087	0	0.0266245	0.116334	0.0246407	0	0	0.0733948	0	0.0237508
Mdh1b	ENSMUSG00000025963	0	0	0.0951679	0	0	0	0.0912653	0.0449647	0.0499239	0.0473681	0.049748	0.101369	0	0	0	0.0522513	0	0	0.0461423	0	0	0	0	0
Icos	ENSMUSG00000026009	0	0	0.302951	0.452221	0.229342	0.367722	0.0968426	0	0.10595	0.201051	0	0.107564	0.649401	0.331471	0.578401	0	0.423231	0.462319	0.0979241	0	0.231727	0.0972255	0	0.0943875
Cd28	ENSMUSG00000026012	0	0	0.366802	0.547533	0.138839	0.222612	0.234507	3.46611	1.66764	1.9474	2.94004	2.60469	0	0.133778	0.140061	0.40278	0.256216	0.419819	0	0	0	0.235434	0.251152	0.571404
Il1r2	ENSMUSG00000026073	0	0	0.107627	0.722959	0.24443	0.783828	0.206428	0.305109	0.45168	0	0.337567	0	0.692125	0.235519	0.123291	0.236368	0.338307	0.615918	0.104366	0	0.123486	0.414487	0.11054	0.201194
Zap70	ENSMUSG00000026117	0	0	0.0728702	0.203953	0	0	0.069882	0.0344296	0.305814	0.253889	0.457106	0.388093	0.374888	0	0.0417376	0.120027	0.0381757	0.125104	0.0353312	0	0.0418038	0	0	0
B3gat2	ENSMUSG00000026156	0	0	0	0	0	0	0	0.10389	0	0	0.114942	0	0.141402	0.0601459	0	0.0603629	0	0	0	0	0.126142	0	0	0
Tmem169	ENSMUSG00000026188	0	0.061192	0.0838082	0	0.12689	0	0.0267905	0	0.0293098	0.0556187	0.0292066	0.148782	0.03593	0.122264	0.224012	0.0613525	0.0292706	0.0319739	0.108359	0.112883	0.0641049	0	0.0286921	0.130557
2810459M11Rik	ENSMUSG00000026227	0	0.0731307	0.133546	0.074755	0	0	0.128069	0.25239	0	0.19941	0.209429	1.06686	0	0	0.152981	0.0733225	0	0.152848	0.1295	0.134907	0.0766119	0	0	0.124823
Nppc	ENSMUSG00000026241	0	0	0.941997	3.60323	5.70493	7.0033	0	0	0.24708	1.09401	1.06691	1.25423	0.201925	0	0	1.1206	2.4675	1.79692	0.0761214	0.237899	0.630468	3.17429	0.806241	2.78815
Rab17	ENSMUSG00000026304	0	0	0	0.0500136	0.0507283	0	0.0428413	0	0	0	0	0.0951687	0	0.0488788	0.102349	0	0.0468074	0	0.0433198	0.0451285	0	0.0430107	0.0458822	0.0417553
Htr4	ENSMUSG00000026322	0	0	0	0	0	0.0479277	0	0	0.0368243	0.0698784	0.0183473	0.0186927	0	0.0192013	0.0201032	0.0192705	0.0183875	0.0200857	0	0.017728	0.0402702	0.0168961	0.0720964	0
Rgs1	ENSMUSG00000026358	0	0	0.0212957	0.0238414	0.0241821	0.0387731	0	0	0	0.127195	0.0667927	0.113417	0.054779	0.0699015	0.0243949	0.0467691	0.022313	0	0.0206505	0	0.0244336	0.123019	0	0
Sctr	ENSMUSG00000026387	0	0.0445254	0.0406545	0	0	0	0.0779746	0.0768333	0	0.0809402	0.0850068	0	0	0.133445	0	0	0	0.0465306	0.0394227	0.0410687	0	0	0.0835093	0
Mixl1	ENSMUSG00000026497	0	0	0.0356568	0	0.0809795	0.0973805	0	0.0336941	0	0	0.149114	0	0	0	0.0816922	0.0391543	0.0373602	0.0408106	0	0	0	0.0343298	0.0366218	0.0333278
Ifi202b	ENSMUSG00000026535	0	0	0.0964016	0.269814	0.547339	0.702073	0	0	0.0505711	0.287893	0.50393	0.205367	0	0	0	0.211715	0.505034	0.220671	0.0467404	0	0.110607	0.046407	0	0.225262
Dusp27	ENSMUSG00000026564	0	0.0664414	0	0	0	0	0.116355	0.191086	0.0212161	0.02013	0.0211414	0.129236	0	0.0221254	0.0694939	0	0.0211877	0	0	0	0	0	0	0
Ush2a	ENSMUSG00000026609	0	0	0.0661786	0.0740897	0.150297	0.120491	0.0634648	0	0	0	0.0691884	0	0	0	0	0.14534	0	0.151488	0.0641736	0	0.0759301	0	0.0679695	0.371135
Batf3	ENSMUSG00000026630	0	0	0	0.516399	0	0.279939	0	0	0	0	0	0.163772	0	0	0	0.506504	0	0.175977	0.149095	0	0.352818	0.740156	0.315828	0.431131
Lmx1a	ENSMUSG00000026686	0	0	0.051123	0	0	0.0232699	0.0245133	0	0.0804554	0.152673	0.13362	0.0816815	0.0328759	0	0	0.0561375	0.0535652	0.0585122	0	0	0.029328	0	0	0
Nr5a1	ENSMUSG00000026751	0	0.0299215	0.0273202	0	0	0.024871	0	0	0	0.0543927	0	0	0	0	0.0312962	0	0.0286254	0.0312691	0	0	0	0	0	0.0510714
Lypd6b	ENSMUSG00000026765	0	0.0783772	0.0357816	0.120177	0.121894	0.130295	0.0686286	0.0676241	0	0.249335	0.486316	0.304906	0.0460206	0.1566	0	0.117874	0.037491	0.12286	0.104093	0.0722925	0.287379	0.3445	0.147	0.334444
Ermn	ENSMUSG00000026830	0	0.0492903	0.112513	0.10077	0	0	0	0.0212639	0	0.0224005	0.023526	0	0	0.0492419	0.0257774	0	0.0707326	0.025755	0.0218208	0.0227319	0	0.0216651	0.0231115	0
Acvr1c	ENSMUSG00000026834	0	0.0195558	0.0267835	0	0.0304137	0	0	0	0	0	0.0466693	0.00950959	0	0	0	0.00980354	0	0.0102182	0.00865734	0	0	0.00859557	0	0
Kynu	ENSMUSG00000026866	0	0	0	0	0.0339859	0	0.0574039	0.0282819	0.0942032	0.0297936	0.062581	0.0318796	0	0.0654937	0.034285	0	0	0	0	0	0	0	0	0
Traf1	ENSMUSG00000026875	0	0.10429	0.0238058	0.0799548	0.0270324	0.0866864	0	0.0224954	0	0.0710935	0.0746655	0.126785	0.0306179	0	0	0.104563	0	0.0272467	0.115423	0.168339	0.109255	0.137519	0.2934	0.111254
Morn5	ENSMUSG00000026894	0	0	0	0	0	0	0.109863	0.433022	0.841364	0.114042	0.718629	0.244053	0.884059	0.501385	0.131234	0	0.240068	0.13112	0	0	0	0	0	0.107078
Lhx3	ENSMUSG00000026934	0	0.123056	0.0374527	0	0	0	0.0359169	0.106174	0	0	0	0	0.0481699	0	0	0.0411264	0.0392419	0	0	0	0	0	0	0.0700127
Fam166a	ENSMUSG00000026969	0	0	0.0727082	0	0	0	0	0	0.152567	0.0723785	0	0.0774461	0	0.079553	0.166579	0	0	0.0832174	0	0	0	0	0	0
Hoxd8	ENSMUSG00000027102	0	0.32167	0.293705	0	0.166757	0	3.37993	4.30184	7.70369	1.0233	1.07472	1.25137	1.13325	0.642708	1.34579	0.161257	1.38481	0.504235	0.427209	0.148349	0.168491	0	0	0
Pax6	ENSMUSG00000027168	0	0.0344426	0.0314482	0.105623	0.0357107	0.0572577	0.0301586	0.0297172	0.131979	0.0313056	0.0328785	0.167487	0.0404471	0.0344087	0.108075	0.0345329	0.0988516	0.0359937	0.0609908	0.0317687	0.0360821	0	0.0645985	0
F2	ENSMUSG00000027249	0	0	0	0.0930166	0.0471729	0	0	0	0.0435851	0	0	0.0442493	0	0.0454531	0	0	0.0870537	0	0	0.0419656	0	0.0799925	0	0
Ltk	ENSMUSG00000027297	0	0	0	0	0	0	0	0.0345064	0.0383121	0.0363508	0.114532	0	0.0469656	0.0799082	0.0418308	0	0.0382609	0.0417944	0	0.110666	0.0837943	0	0.0375046	0
Oxt	ENSMUSG00000027301	0	0.33365	0.152322	0	0	0.277332	0	0	0	0	0	0.162247	0.979544	0	0.17449	0.334525	0.159598	0	0	0.153874	0	0	0	0.569489
Tgm6	ENSMUSG00000027403	0	0	0.0494539	0.166097	0.0280784	0	0.0948519	0.0233659	0.0778287	0.0984593	0	0.0526765	0.0636052	0.0270548	0.0283256	0	0.0518164	0.113204	0	0	0.0283705	0.0714202	0	0
Nkx2-2	ENSMUSG00000027434	0	0	0.0776798	0	0.0882084	0	0.297977	0.220212	0.0814996	0	0	0	0	0	0	0	0	0	0	0.0784713	0	0	0.0797819	0
Bpifb2	ENSMUSG00000027481	0	0.0517833	0.141844	0.105867	0.214759	0.817809	0	0.268073	0.347245	0.564803	0.692044	0.85616	0	0	0	0.363434	0.2477	0.270577	0.0458489	0	0.0542483	0.0910435	0.0485609	0.176772
Edn3	ENSMUSG00000027524	0	0	0	0.0637264	0	0.0518188	0	0	0	0.0566637	0.119021	0.121262	0	0	0	0.12501	0	0	0.110395	0	0	0	0	0
Chrna4	ENSMUSG00000027577	0	0.0432569	0.0789925	0	0	0	0.0757533	0.111967	0.0414385	0.27522	0.0825851	0.21035	0	0	0.0452443	0.0433704	0	0.045205	0	0	0	0.0760527	0.0811302	0.0738328
Sla2	ENSMUSG00000027636	0	0	0.0275132	0	0	0	0.0527699	0.0259988	0	0.0273884	0.057529	0.14653	0	0	0.0315173	0.0604238	0	0	0.0266796	0.0277936	0.0631346	0	0	0
Ocstamp	ENSMUSG00000027670	0	0	0	0	0	0	0	0	0.140802	0.0222657	0.233844	0.214422	0	0.0978913	0	0.0245611	0	0.0256001	0.0216895	0.0225951	0.025663	0.0215348	0.0229725	0.0209062
Il2	ENSMUSG00000027720	0	0.0783087	0.143001	0	0	0	0.137137	0	0	0	0	0.0761599	0	0	0.0819064	0.078514	0.149833	0	0.138669	0.0722293	0	0	0.0734356	0
Aadac	ENSMUSG00000027761	0	0.153137	0	0	0.6351	0.76373	0	0.264254	0	0.139189	0	0.446805	0	0.305973	0.320345	0.153538	0.146503	0	0.271174	0	0.160427	0.40386	0.143607	0.261381
Sohlh2	ENSMUSG00000027794	0	0	0.069202	0	0.0392908	0.188994	0	0	0.108907	0.92999	0.578794	0.331701	0	0	0	0.0379949	0.0362539	0.158409	0	0	0.0396995	0.0333133	0.0710747	0
Tm4sf4	ENSMUSG00000027801	0	0.0598831	0.109354	0.673344	0.248351	0.348426	0.314609	0.206669	0.229463	0.707577	0.400146	0.815359	0.0703228	0.0598243	0	0.300201	0.458312	0.12516	0.159061	0.165702	0.188201	1.10548	0.50541	0.868794
Hsd3b1	ENSMUSG00000027871	0	0	0	0	0	0	0.169148	0.750026	0.138791	0.0877906	0.276604	0.140906	0	0	0	0	0.0462018	0	0	0	0	0	0	0
1700013F07Rik	ENSMUSG00000027886	0	0.193071	0	0	0.40036	0	0	0	0	0	0	0	0.226731	1.35017	1.00971	0	0	0	0.170945	0	0.202262	0	0	0
Lelp1	ENSMUSG00000027927	0	0	0	0.42742	0.108382	0.0868887	0.0915315	0.180384	0	0.0950126	0.399145	0.101665	0	0	0	0	0.40002	0	0.0925537	0	0	0	0	0
Lrat	ENSMUSG00000028003	0	0.0837088	0	0.0171136	0	0	0	0.0144448	0.016038	0	0.0159815	0	0.0786417	0	0.0350218	0	0.0160165	0.0174957	0	0.015442	0	0	0	0.0285756
1700061I17Rik	ENSMUSG00000028009	0	0	0	0	0	0.0379529	0	0.0787914	0.0437406	0	0	0.0444072	0.107241	0.0912305	0	0.0457798	0	0	0	0	0	0.120417	0.0428187	0.0389673
Bnipl	ENSMUSG00000028115	0	0	0.0451916	0	0.0513168	0.12342	0	0	0	0	0	0.144409	0	0.197784	0.103537	0.0496243	0.0473505	0.103447	0	0.0913042	0.570357	0	0	0
Celf3	ENSMUSG00000028137	0	0.979072	0.446977	0.500409	0.25378	0.610358	0.428647	0.422373	0.234478	0.222475	1.16826	1.19026	0	0	1.02405	0.49082	0.936659	0.255791	1.73374	0.677297	0.769259	0.215171	0.229536	0.417781
Oaz3	ENSMUSG00000028141	0	0.0397273	0.0362735	0	0.04119	0	0	0.0685537	0.0380573	0	0	0.0386372	0	0.0793766	0.0415525	0.079663	0	0	0.0351745	0	0	0	0.0745103	0
Rorc	ENSMUSG00000028150	0	0.167762	0.114883	0.0857442	0	0.0697225	0.073448	0.108559	0.281242	0	0.120108	0.0407897	0.0985047	0.251397	0.087735	0.0841011	0.160495	0.0876588	0	0	0.0878742	0.0737384	0.0393307	0
Tacr3	ENSMUSG00000028172	0	0.0714395	0.0217429	0.0486841	0	0	0.0208513	0	0.0228121	0.0649329	0.0454635	0.0231597	0	0	0	0.0238756	0.0911264	0	0.0210841	0.0219645	0	0	0	0
Rpe65	ENSMUSG00000028174	0	0	0	0.147464	0	0.0399698	0	0	0.046065	0	0.137708	0	0	0	0	0	0.13801	0.050252	0	0	0	0	0	0
Uox	ENSMUSG00000028186	0	0.207373	0.189344	0.847915	0.967536	1.46514	0.0907899	0.536766	0.496638	0.848185	0.692845	0.806731	0.608814	0.310754	0.10845	0.311875	1.19034	0.650136	0.275412	0.286911	0.434489	0.364595	0.0972342	0.619418
Gabrr1	ENSMUSG00000028280	0	0	0	0.080118	0	0	0	0	0	0	0.037409	0	0	0.0391501	0	0	0	0	0.0346975	0.0722925	0	0.10335	0.11025	0.133778
Cfap206	ENSMUSG00000028294	0	0	0.0364189	0.0407724	0.124065	0.0994617	0.0349254	0.137657	0.0764195	0	0.114226	0.19396	0	0	0	0.0799822	0.267111	0.0416828	0.0353155	0.03679	0.125356	0	0	0
Hemgn	ENSMUSG00000028332	0	0.0379116	0	0.0387536	0	0.0315123	0	0	0	0	0	0	0.0890419	0	0	0	0	0.0792379	0	0	0	0.0999822	0.0355524	0
Orm3	ENSMUSG00000028359	0	0	0.105817	0	0.360479	0.0963307	0.101478	0	0.111021	1.05337	1.43819	1.57798	0	0	0.121217	0	0.554362	0	0	0	0.12141	0	0	0
Tnfsf8	ENSMUSG00000028362	0	0	0.0214859	0.0481087	0.170786	0.058679	0	0	0.0450849	0.0427769	0.0449261	0	0.193439	0.141051	0.0492256	0	0.0675369	0.0245914	0	0	0.0246519	0	0	0.0602474
Aqp7	ENSMUSG00000028427	0	0.0354512	0.0647382	0.0724771	0	0	0	0.183524	0.101883	0.0644446	0.135365	0.103435	0.124895	0	0.0741598	0.106632	0.0339154	0.0740954	0.0313884	0.032699	0.0371388	0	0	0.0907644
Cd72	ENSMUSG00000028459	0	0	0	0	0	0.0288284	0.0303688	0	0.0664492	0.189142	0.0993227	0.168654	0.203645	0.0346485	0	0.0347735	0.0331802	0	0.0614158	0	0	0	0	0
Cyp2j13	ENSMUSG00000028571	0	0	0	0	0.0622126	0.0997504	0	0	0	0	0	0	0.140928	0	0	0	0.0574041	0	0.0531269	0	0	0.158244	0.0562695	0.0512082
Pramef12	ENSMUSG00000028591	0	0.0364167	0.0665014	0	0.113272	0	0.0318872	0.408466	0.279087	0	0.0695259	0.0354174	0.0427654	0.254667	0	0	0.104517	0.0380567	0	0	0	0	0	0
Dmrtb1	ENSMUSG00000028610	0	0.0675095	0	0	0.13999	0	0.0591127	0	0	0	0	0.065657	0.0792788	0	0.0706111	0	0	0.0705498	0	0	0.0707232	0	0	0
Kcnq4	ENSMUSG00000028631	0	0.0228592	0.208718	0.0934676	0.165906	0.190007	0.0200159	0.0591689	0.350371	0.477875	0.349138	0.355711	0.161066	0.0685102	0.191275	0.0916765	0.218689	0.191109	0.0809579	0.0210845	0.0478947	0.0401902	0.06431	0.039017
Tfap2c	ENSMUSG00000028640	0	0	0	0	0.0327285	0.0262381	0.0829202	0	0	0	0.150664	0.0307001	0	0	0	0	0	0.0989636	0.0279487	0	0	0	0	0
Epha8	ENSMUSG00000028661	0	0.0190081	0.0173556	0.0388605	0.0591238	0	0.0332877	0	0.0546271	0.0518306	0.0907245	0	0.0223219	0	0.0198814	0.0381159	0.0181847	0.0595923	0.0841487	0	0.0398259	0.0167097	0	0
Ptch2	ENSMUSG00000028681	0	0.0204439	0.0186665	0.0417959	0.211966	0.101958	0	0.158752	0.0783378	0.0929094	0.234186	0.119297	0.024008	0.0204238	0.0641494	0.143482	0.0977913	0.0854583	0.054303	0.0377135	0.278422	0.0539155	0	0
Dmbx1	ENSMUSG00000028707	0	0.0154484	0	0.189498	0.208223	0.154089	0.0405807	0.0133289	0	0.112331	0.0442405	0.0450734	0	0	0.0323162	0	0.0591166	0.0484323	0.0547119	0	0	0.190125	0.0579482	0.0922879
Tal1	ENSMUSG00000028717	0	0	0	0.0494598	0	0	0.042367	0.0208734	0	0.0439783	0	0.0705862	0	0	0.0253041	0	0	0	0.0214201	0	0	0	0	0
Htr6	ENSMUSG00000028747	0	0.114804	0.244587	0.234707	0.396768	0.0954254	0.0335081	0	0.293273	0.27826	0.29224	0.111653	0.0449393	0.114691	0.120078	0.268578	0.329491	0.0799825	0.0338823	0	0.200448	0.134562	0.179433	0.0653173
Hcrtr1	ENSMUSG00000028778	0	0.0414554	0	0.0423761	0.214908	0	0.0362992	0.0715357	0	0	0.0395728	0	0	0.124244	0.04336	0	0	0	0	0	0	0.0728854	0	0
Rhd	ENSMUSG00000028825	0	0	0.0540269	0.181456	0.122699	0.196734	0	0.306318	0.396786	0.107564	0.338904	0.287737	0.277947	0.472904	0.247559	0.0593263	0.226432	0.123672	0.10478	0.0545775	0.0619879	0	0	0.151494
Trim63	ENSMUSG00000028834	0	0.0965877	0	0	0.0500719	0	0.507445	1.20838	0.5089	0.74622	0.691511	0.610593	0	0.0964929	0.0505126	0	0.138605	0	0	0	0	0.169817	0.0452886	0
Slc30a2	ENSMUSG00000028836	0	0	0.26731	0.074816	0	0	0.128174	0	0	0	0.139733	0.0711821	0.0859501	0.0731186	0.0765531	0.146765	0.14004	0	0.0648027	0.0675084	0.0766745	0.0643404	0.0686359	0
Cd164l2	ENSMUSG00000028865	0	0.441306	2.21617	0.225554	0.686331	0.366816	0.579624	1.33266	1.69102	2.00556	1.68506	1.71679	0	0.440873	0	0.884926	0.422189	2.07531	0.195366	0	0.231157	0.387944	0	0
Hes3	ENSMUSG00000028946	0	0	0	0.150205	0	0.0407128	0	0	0.0469213	0.133558	0.187024	0.0952727	0.0575194	0	0	0.0491088	0.0468586	0.0511862	0	0.0451778	0.102624	0	0.0459324	0
Tnfrsf9	ENSMUSG00000028965	0	0.250588	0	0	0	0	0.21942	0	1.08024	0.569411	0.59802	0.487423	0	0.125171	0.13105	0.125622	0.239732	0	0	0	0.262516	0	0	0
Cort	ENSMUSG00000028971	0	0.132327	0.120822	0.270531	0	0	0.231736	0	0	0	0	0.386087	0.155396	0.132197	0	0	0	0	0.234324	0.366161	0.138626	0	0	0.564652
Slc2a5	ENSMUSG00000028976	0	0.085103	0.388522	0.0869932	0.147061	0.282952	0.173875	0.440563	0.489153	0.180488	0.189556	0.220714	0.233192	0.141699	0.267039	0.170652	0.325666	0.415033	0.0251167	0.0523308	0.208026	0.124687	0.133012	0.145258
Rbp7	ENSMUSG00000028996	0	0.353393	0.161335	0	0.183202	0	0.309438	0	0	1.12422	0.337345	0.85924	0	0.176523	0.369629	0	0	0.369308	0.156447	0	0	0.155331	0	0
Slc30a3	ENSMUSG00000029151	0	0	0.0391559	0	0.0889262	0.0356456	0.0375503	0	0	0	0.0409367	0.208537	0.0503605	0	0	0.12899	0.0410265	0	0	0	0.0449256	0	0.0804312	0.182992
Cwh43	ENSMUSG00000029154	0	0	0	0	0	0	0.0288816	0	0.0315976	0	0.0629727	0.0962374	0	0	0	0	0	0.0344696	0	0	0	0.0289958	0.0618633	0.0281494
Yipf7	ENSMUSG00000029158	0	0	0.0671015	0	0.0761964	0	0.1287	0.126816	0	0.133594	0.140307	0.35737	0	0	0	0	0.0703071	0.0768003	0	0	0.076989	0	0.0689174	0
Ppargc1a	ENSMUSG00000029167	0	0	0.0759252	0.0283338	0.0574774	0.0345592	0.0606764	0	0.0929353	0.100775	0.092608	0.067394	0.0325504	0	0.0724791	0.0694771	0.0662936	0.0434497	0.0736249	0.0255663	0.0145188	0.0974661	0.0519866	0.0591382
Olfr109	ENSMUSG00000029184	0	0.0329539	0	0.0336858	0.0512508	0.0136957	0.0577101	0.0995145	0.0157843	0.0449287	0.0629147	0.0961489	0.0580484	0.0329215	0.0344679	0.0165201	0.0157632	0.017219	0.043766	0.0151978	0.0690452	0.0434537	0.0309032	0
Rhoh	ENSMUSG00000029204	0	0	0.0160606	0	0	0	0	0	0	0.0159878	0.0335821	0.0171072	0	0.0175726	0.018398	0	0.0504836	0	0	0	0	0	0	0
Lnx1	ENSMUSG00000029228	0	0.164256	0.449927	0.503712	0.136243	0.245755	0.0862954	0.113376	0.472052	0.32845	0.595827	0.447296	1.08019	0.361008	0.343604	0.131749	0.345709	0.411967	0.0581727	0.0606016	0.103245	0.144394	0.123227	0.392503
Gbp9	ENSMUSG00000029298	0	0.0408971	0.0373416	0	0.0212014	0.016997	0.0537155	0.546936	0.685613	0.223033	0.312319	0.377861	0.312175	0.224713	0.449149	0.0410043	0.0782509	0.0213694	0.0362102	0.0188611	0.021422	0	0.0191761	0
Crybb1	ENSMUSG00000029343	0	0	0	0.311479	0.10531	0.0844259	0.0889371	0.0876353	0.389202	0	0.387832	0.197567	0.238556	0	0	0.203674	0.0971704	0	0.359721	0.18737	0.106405	0	0.380999	0.260047
Alb	ENSMUSG00000029368	0	0	0	0.045022	0	0.0366095	0	0	0	0.0800647	0.0420437	0.257012	0.0517222	0.0440006	0.0460673	0.0441593	0	0	0	0	0	0.116154	0	0.0751759
Pf4	ENSMUSG00000029373	0	0.304711	0.27822	0.778698	1.10576	0.886472	0	0.262906	0	0	0	0.444525	0	0.608824	0.637421	0.152755	0.145756	0.477651	0.134895	0	0.159608	0.267866	0.142875	0.780142
2010109A12Rik	ENSMUSG00000029384	0	0	0.595969	0.166803	0.50756	0.135635	0.285765	0	0.468957	0	0.467305	0.476103	0.191627	0	0	0.327213	0.31222	0.511582	0.144478	0	0.341893	0	0.153024	0
Ankrd7	ENSMUSG00000029517	0	0	0	0.0769536	0	0	0.0659181	0	0.0721169	0	0.0718629	0.0732159	0	0	0	0	0	0.0786719	0	0.0694372	0.15773	0	0.0705969	0
Cdx2	ENSMUSG00000029646	0	0.0792438	0	0.0810038	0.0821614	0.0329339	0.0346937	0.102558	0.113869	0.180066	0.113468	0.154139	0.139588	0.079166	0.124327	0.119177	0	0.0414063	0.0350812	0.0730918	0.20754	0.174154	0.0371563	0.169071
Gngt1	ENSMUSG00000029663	0	0	0	0	0	0	0.663081	0.457363	0.0725436	0	0.216864	0.147298	0	0	0	0	0.144893	0	0	0	0	0.199711	0	0.387763
Dlx6	ENSMUSG00000029754	0	0.0404265	0.0369119	0	0.125745	0	0.141593	0.0697602	0.154908	0.110233	0.0771813	0.0786344	0.0949485	0	0.0845676	0.0405325	0.0386752	0.0844942	0	0	0.0423509	0.0355382	0.0758216	0
Slc13a4	ENSMUSG00000029843	0	0.0522819	0.0477367	0.0801647	0.325241	0.347656	0	0	0.0250421	0.0712803	0.0499077	0.076271	0	0.0261153	0.027342	0.0786286	0.100034	0.0273182	0	0	0.0273854	0.298741	0.3432	0.223093
Prss37	ENSMUSG00000029909	0	0	0	0.261892	0	0.0709854	0.224335	0.0736838	0.163621	0.0776223	0.0815223	0.415286	0	0	0	0	0	0	0	0	0.0894658	0.600592	0.880947	0.364413
Hpgds	ENSMUSG00000029919	0	0	0	0.0263449	0	0	0.0225669	0	0	0.0468503	0.0246021	0.250653	0.0302655	0	0.0269565	0	0.024656	0	0	0.0237717	0.0539986	0.0226561	0	0.0439896
Rab19	ENSMUSG00000029923	0	0	0.0519345	0	0	0	0	0	0.108977	0.0516989	0.162889	0	0.133591	0.0568236	0.0594927	0.171086	0.0544155	0	0.100722	0	0.0595871	0	0	0
Nat8	ENSMUSG00000030004	0	0.159546	0.145675	0.0815448	0.24813	0.265231	0	0.137657	0	0.0725074	0	0.0775841	0.0936803	0.0796947	0	0.239947	0.152635	0.0833656	0	0.07358	0.0835705	0.140254	0.0748088	0.20424
Arhgap25	ENSMUSG00000030047	0	0	0.0428704	0.0479952	0	0	0.0822248	0	0.0224893	0.256056	0.0448202	0.022832	0.0275689	0.0234531	0	0.0470755	0	0	0.0415716	0	0	0.3302	0.0880612	0
Wnt7a	ENSMUSG00000030093	0	0	0	0.144349	0.0292823	0.0469506	0	0	0.0811656	0	0.0269599	0.0274675	0	0	0.02954	0	0	0.0590287	0	0	0	0.124137	0.0794549	0.0241027
Gdf3	ENSMUSG00000030117	0	0	0	0.258564	0.0437099	0.105125	0	0.0363738	0	0	0.160973	0.123003	0	0	0	0.0422682	0.120994	0	0.0373264	0	0.0883291	0	0	0
Rasgef1a	ENSMUSG00000030134	0	0	0.074723	0.139426	0.197985	0.181397	0.0477725	0.164757	0.339722	0.247947	0.130202	0.610207	0.032035	0	0.0285326	0.164105	0.156585	0.142539	0.0966121	0.0251615	0.0285778	0.239807	0.0255817	0.0465615
Clec4d	ENSMUSG00000030144	0	0	0.26966	0	0.612418	0	0.258602	0.254817	0	0.178958	0.187949	0.478719	0	0	0	0.0987033	0.0941806	0.102879	0	0	0	0	0	0
Gprc5d	ENSMUSG00000030205	0	0	0	0.0679339	0.275619	0	0	0.11468	0	0.181215	0	0.193903	0.0780438	0	0	0	0	0	0	0	0.0696214	0	0	0
Lmo3	ENSMUSG00000030226	0	0.0733503	0.0223244	0	0	0	0.042818	0.0421912	0.0468445	0.0666696	0.0233398	0.142675	0	0	0.0767202	0.0245142	0.0233909	0.0255512	0.0649442	0.0451039	0	0.0214936	0	0.0208662
Gys2	ENSMUSG00000030244	0	0	0	0.137862	0.034958	0	0.029523	0	0	0.0306458	0.064371	0	0	0	0	0	0.0322561	0	0	0	0	0.0592794	0	0.057549
Lrmp	ENSMUSG00000030263	0	0	0.198055	0.133039	0.224899	0.252419	0.0379867	0.0748614	0.0415589	0.236588	0.0414125	0.0421922	0.101892	0.04334	0	0.0869928	0.207517	0.136009	0	0	0.0454478	0.343232	0.122049	0.0370237
Cidec	ENSMUSG00000030278	0	0.0520844	0.0475563	0.159724	0.162006	0	0	0.0449386	0	0	0.0994382	0.10131	0	0.0520332	0	0	0	0.10886	0.0461154	0.192163	0.0545637	0.0457864	0	0.0444499
Sbk2	ENSMUSG00000030433	0	0.0629994	0.115045	0	0.457232	0.418924	0.0551635	0.0543561	0.362106	0.572615	0.0601384	0.306353	0	0	0.0658938	0.0631646	0.241081	0.263346	0.0557796	0	0.0659983	0	0.059079	0
Siglece	ENSMUSG00000030474	0	0.242253	0	0	0.0502344	0	0.0848486	0	0.0464138	0	0	0	0	0.096806	0.101353	0	0.0927034	0.101265	0	0.134068	0.152271	0	0	0
Tdrd12	ENSMUSG00000030491	0	0.0245371	0.0224039	0.0501643	0	0.0407908	0.0429704	0.0211707	0	0.0223023	0.0234229	0.0477277	0	0	0.0256645	0	0.0938968	0	0	0.0226322	0	0.0215702	0	0.0209405
Slc7a9	ENSMUSG00000030492	0	0.0958642	0.043765	0.0489967	0.0993937	0	0.0839406	0.082712	0.137751	0	0.228777	0.0466169	0	0.0957701	0.100269	0	0.0458557	0.150272	0.127317	0.0884219	0.100428	0	0.0898987	0.0409063
Slc7a10	ENSMUSG00000030495	0	0	0	0	0.147668	0.118384	0.12471	0	0	0.258906	0.135957	0.277033	0.167254	0	0	0.142798	0	0.148839	0.126103	0	0	0.125203	0	0
Cd22	ENSMUSG00000030577	0	0.0676284	0.061749	0.046087	0.0233728	0	0.0197389	0.05835	0.0215951	0.0409793	0.0430382	0.0438485	0.0794185	0	0.094314	0.0452038	0	0.047116	0	0.0207927	0	0.019817	0	0
Gm45837	ENSMUSG00000030653	0	2.16441	0.0395249	0.0221249	0.0448821	0.125935	0.018952	4.63131	0.0207343	4.72148	5.7025	0	0	2.01093	1.76581	0	0.0207065	0.588091	0.498256	0.0199638	0	0	0	0.757335
Dnajb13	ENSMUSG00000030708	0	0.0345622	0.0315574	0	0	0.0287283	0	0	0	0.0314143	0.0329926	0.100841	0	0	0	0	0.0330649	0.0361187	0	0	0	0	0	0
Klk7	ENSMUSG00000030713	0	0	0.172658	0.483245	0.441135	0.314358	0.0413945	0	0.0452871	0.128906	0.451276	0.0919545	0	0.0472281	0	0.284391	0.0904531	0.14821	0.209284	0.0872087	0.0990497	0.87272	0.753655	1.12966
Slc5a11	ENSMUSG00000030769	0	0.0543599	0.148902	0.0555673	0	0.0903685	0.190394	0.0938038	0.104149	0	0	0.0528683	0.0638368	0	0.0568574	0.109005	0.10401	0.170424	0.0962604	0.200559	0.0569476	0.0477868	0.0509771	0.139176
Itgax	ENSMUSG00000030789	0	0	0.0202167	0.135801	0.0229569	0.12883	0	0	0.0424217	0.140875	0.169089	0.344545	0	0.0221199	0	0.0887988	0	0.115694	0.0196042	0.0204227	0.115978	0.13625	0.0622914	0.0944808
Dkkl1	ENSMUSG00000030792	0	0.155936	0	0	0.0808385	0	0.13654	0.201813	0	0.0708667	0	0.303314	0.0915605	0	0	0.234517	0	0	0	0	0.245038	0.0685401	0.146232	0.0665395
Hsd17b14	ENSMUSG00000030825	0	0	0.0584263	0.588695	0	0.106377	0	0.11042	0	0.116323	0.122167	0.0622335	0	0.255706	0.133858	0.0641572	0	0.133742	0	0	0.134071	0.112504	0.180022	0.21844
Cnga4	ENSMUSG00000030897	0	0	0	0.0368659	0.0373927	0.0299773	0	0	0.172744	0.0655602	0.0688542	0.105226	0	0	0	0.216957	0	0	0.0957953	0	0	0	0	0.0307785
Cckbr	ENSMUSG00000030898	0	0	0.0317904	0	0	0.0289404	0	0	0.100061	0	0.0332362	0.101586	0	0	0	0.0349087	0.0666182	0	0	0	0	0	0.0653015	0
Crym	ENSMUSG00000030905	0	0.194328	0.118289	0.0662146	0.134322	0.215368	0	0.111778	0.43437	0.824267	0.556509	0.755982	0	0.0647123	0.0677519	0.259783	0.12394	0.135386	0.114705	0	0.0678595	0.113887	0.060745	0.110562
BC051019	ENSMUSG00000031022	0	0	0	0	0	0.0380499	0	0.0789927	0	0	0.0436979	0	0.0537573	0.0457318	0	0	0	0	0.243184	0.0844459	0	0	0.128784	0.0781338
Tub	ENSMUSG00000031028	0	0.116043	0.847635	0.711722	0.842207	0.385822	0.203219	0.400489	0	0	0.886185	0.902869	0	0.115929	0.364123	0.81443	0.55508	0.363807	0.924698	0.642204	0.364701	0.510056	0.435287	0.495168
Sash3	ENSMUSG00000031101	0	0	0	0.034208	0	0.0278161	0.0293024	0	0.0961738	0	0	0.0325465	0	0	0.0350022	0	0	0.0699436	0	0.0308667	0.0350578	0	0	0
Igsf1	ENSMUSG00000031111	0	0	0	0	0	0	0.0532295	0.0174835	0.11647	0	0.05803	0.0591225	0	0	0	0	0	0	0	0	0.0212281	0	0.0190026	0
3830403N18Rik	ENSMUSG00000031125	0	0	0.160072	0.0896036	0.272652	0.364304	0	0.0756305	0.419859	0.159346	0.167352	0.170503	0.102938	0.525424	0.183368	0.0878865	0.670875	0	0.155222	0	0	0.0770574	0	0
Gpr165	ENSMUSG00000031210	0	0	0	0	0	0	0.222848	0.0548966	0.121902	0	0.0607364	0.12376	0	0	0.266196	0	0	0.132982	0	0	0.0666546	0.111865	0	0
Magee2	ENSMUSG00000031224	0	0.0773619	0	0	0	0	0.0338698	0.200244	0.111165	0	0.0369244	0	0.0908489	0	0	0.0387824	0.0370053	0	0	0	0	0	0.0362739	0.0330112
Fgf16	ENSMUSG00000031230	0	0	0.0497245	0.0556686	0.169392	0	0.190742	0.234937	0.104339	0	0.207944	0.158894	0	0	0	0.0546018	0.0520999	0.0569116	0	0	0.0570514	0	0.0510701	0
Btk	ENSMUSG00000031264	0	0.0352697	0.0322035	0.0360531	0	0	0	0	0	0.0320574	0.0336681	0.0343019	0	0	0	0.0353622	0	0	0	0	0	0	0	0
Rs1	ENSMUSG00000031293	0	0	0	0.0156806	0	0	0.0268639	0.0132353	0	0	0.0585732	0.059676	0.0360284	0.0153249	0.0320894	0	0	0	0	0	0	0	0	0
D630029K05Rik	ENSMUSG00000031294	0	0	0.536959	0	0.406492	0	0.171647	0.676537	0.187788	0.534524	0.374253	0.762599	0.230203	0.391672	0.41007	0	0.562611	0	0	0	0	0	0.18383	0
Dmrtc1a	ENSMUSG00000031323	0	0.0779679	0	0	0	0	0.273081	0.134542	0.373451	0.354333	0.0744272	0.379142	0	0.155783	0.3262	0	0	0	0	0	0	0	0	0
Zfp92	ENSMUSG00000031374	0	0	0	0	0.016106	0	0.013602	0	0	0	0	0.0302157	0.0182422	0	0.0162478	0	0	0.0324673	0	0	0.0162736	0	0.0145674	0
Asb11	ENSMUSG00000031382	0	0	0	0	0.0642792	0.103064	0.108571	0.0534909	0	0	0	0	0	0.185807	0.194535	0	0.118622	0	0.0548917	0	0	0.109	0.290693	0.0529093
Opn1mw	ENSMUSG00000031394	0	0	0	0	0	0	0	0.125989	0	0.199085	0.0696959	0.142016	0.08574	0	0	0	0.0698487	0	0	0	0	0	0	0
Tceal6	ENSMUSG00000031409	0	0.0804175	0	0.164407	0.0833783	0.133687	0	0	0.154074	0.146186	0	0.0782109	0.0944371	0.0803386	0	0	0.0769339	0	0.142403	0	0.0842456	0.0706936	0.0754132	0
F10	ENSMUSG00000031444	0	0	0.0326795	0.036586	0	0	0	0	0	0.0325313	0.0683315	0.034809	0	0	0	0.0358849	0.0342406	0	0.0316894	0	0	0	0	0
Proz	ENSMUSG00000031445	0	0	0	0	0	0	0.0299628	0.0295242	0	0	0	0.0665599	0.0401845	0	0	0.0343086	0	0.03576	0	0	0.0716957	0	0	0
1700016D06Rik	ENSMUSG00000031509	0	0.0709304	0	0.217517	0.0735419	0.0589578	0	0	0	0.0644702	0.0677093	0.0689841	0	0	0	0	0.203573	0	0	0	0	0	0.0665165	0
Ido1	ENSMUSG00000031551	0	0.0540973	0.0493942	0	0.056089	0	0.0947373	0	0	0	0	0	0.0635284	0.0540442	0	0	0.0517538	0.0565335	0	0.0498975	0	0	0	0
Adam3	ENSMUSG00000031553	0	0	0.657002	0.36777	0.373026	0	0.31503	0.620838	0.344655	0.327011	1.03032	0	0	0.718853	0.376309	0	0.344194	1.12795	0	0	0	0	0	0
Fgf20	ENSMUSG00000031603	0	0	0	0	0.314646	0.0504496	0.0531453	0.0523674	0	0	0	0	0	0	0	0	0	0	0	0	0	0.373488	0.455341	0.103596
Triml1	ENSMUSG00000031651	0	0	0.0442145	0.0989998	0	0	0.0424013	0.0417807	0.0927774	0.132042	0.231127	0.0470956	0.113733	0.145131	0.101298	0	0.0463267	0.151815	0	0.08933	0.101459	0	0	0
Snx20	ENSMUSG00000031662	0	0	0	0.161698	0	0	0.0461698	0	0	0.0479257	0.0503336	0.307688	0.0619205	0.210705	0	0	0	0.0551027	0	0.145904	0.110476	0.139057	0.0494469	0.179997
Ucp1	ENSMUSG00000031710	0	0	0.0999961	0.391824	0.283874	0.136547	0	0	0.0524567	0.0995426	0.313632	0.0532561	0	0	0	0.109804	0.104773	0.171674	0.0484832	0	0.0573653	0.192549	0.0513511	0
Ccl22	ENSMUSG00000031779	0	0	0.0738238	0	0.0419149	0.201616	0	0	0.038727	0	0.0385906	0.0393172	0	0.0403868	0	0	0.193376	0.168988	0.0357936	0.0745761	0.0423509	0	0	0
Pgr	ENSMUSG00000031870	0	0	0	0	0	0	0.0511359	0.20155	0.419585	0	0.0836214	0.0283986	0	0	0	0.0292764	0.0279349	0.0305148	0.0258535	0.0538659	0	0	0	0
Tsnaxip1	ENSMUSG00000031893	0	0.0449499	0	0	0	0	0	0.0387829	0	0.0408559	0.0858172	0.0437165	0	0.0449057	0	0	0	0	0	0	0	0	0	0
1700012B09Rik	ENSMUSG00000031927	0	0	0	0.574137	0.582341	0.933714	0.737704	0	0.807076	0	0.804234	0	0	0	0	0.563135	0	1.17391	0.248647	0	0	2.71561	0.263355	1.19834
Hephl1	ENSMUSG00000031936	0	0	0.0155478	0	0.0176551	0.0141539	0	0	0.0815616	0.216681	0.325097	0.380901	0	0	0	0.0341456	0.0162905	0	0	0	0.0178387	0	0	0
Pou2f3	ENSMUSG00000032015	0	0	0.129733	0.0363104	0.294634	0.0295256	0.124413	0.0919441	0.204169	0.193717	0.101725	0.310921	0.125142	0.0709732	0.222921	0.0712292	0.0339827	0.296969	0.220155	0.0655276	0.0744248	0.0312263	0	0.0303148
Barx2	ENSMUSG00000032033	0	0.0455209	0	0.0465319	0	0.0378372	0.039859	0	0.0872145	0.0413749	0	0.0442718	0.0534568	0.0909524	0	0	0.043549	0	0.0403041	0	0	0.0800332	0.0426882	0.0388485
Kcnj5	ENSMUSG00000032034	0	0.0573651	0.0174593	0.0195464	0	0	0.0334867	0.0824913	0.0366357	0.104281	0	0	0	0	0.0200002	0.0191718	0.0182933	0.0199828	0.0169303	0.0529116	0	0	0	0
Pou2af1	ENSMUSG00000032053	0	0.070318	0.0321023	0	0.10936	0	0	0.0303353	0	0.191741	0.100687	0.0683885	0	0.0702489	0.25742	0	0	0.0367424	0	0.0324295	0	0	0	0
Btg4	ENSMUSG00000032056	0	0.509006	0.464754	3.38203	3.9581	1.26927	0.445696	0.219586	3.16946	1.38794	2.18651	2.22768	0	0	0.266196	1.53102	1.70435	1.32982	0	0.704235	0.799855	4.02712	1.67066	1.95479
Acrv1	ENSMUSG00000032110	0	0.081367	0.0742932	0.166348	0.253088	0.270531	0.356233	0.912649	0.0779465	0.443737	0.854392	0.395672	0.0955522	0.162574	0	0	0.155685	0.340126	0.0720423	0	0.170481	0.143057	0.457822	0.138881
Robo3	ENSMUSG00000032128	0	0.321959	0.0367461	0.0411387	0.0834532	0.0669036	0.317153	0.277787	0.154212	0	0.115252	0.0391406	0.519871	0.603081	0.673502	0	0.154006	0.126172	0.178164	0.519687	0.252964	0.176893	0	0.103038
Aqp9	ENSMUSG00000032204	0	0.0338568	0.37096	0.380697	0.245723	0.562839	0	0.0292118	0.0324335	0.246185	0.193916	0.362206	0	0	0.0354123	0.30551	0.259121	0.247671	0.0899303	0.0936851	0.0354685	0.178577	0.0634999	0.433412
Drd2	ENSMUSG00000032259	0	0	0	0	0.0729356	0.0292358	0.030798	0	0.0336942	0.0639386	0.100727	0.102623	0	0	0	0	0	0	0	0	0	0.0309198	0	0
Tmprss5	ENSMUSG00000032268	0	0	0.0282545	0.0316321	0.0320841	0	0	0.0266993	0	0.0281264	0	0	0	0	0.0323665	0.0620518	0.0296043	0	0	0.0285424	0.0324178	0	0	0
Cyp19a1	ENSMUSG00000032274	0	0	0	0	0	0.0303809	0.128017	0.0315358	0.17507	0	0.0348906	0.106642	0.0858449	0.0365145	0.0382297	0	0	0.152786	0.0323617	0.134852	0.0765807	0.0642616	0	0
Celf6	ENSMUSG00000032297	0	0.0290201	0.0529943	0.148323	0.270797	0.0482434	0.0254106	0	0.111201	0.342901	0.110809	0.141119	0.0340794	0.0289916	0.0303534	0.0872886	0.055526	0.030327	0	0	0	0.204088	0.108857	0.173365
Cyp11a1	ENSMUSG00000032323	0	0	0.303513	0.169898	0	0.552606	0.291067	0.143403	0	0.151068	0.793292	0.323291	0	0.166043	0	0.499926	0.636025	0	0.441476	0	0.522354	0.876653	0.155863	0
Stra6	ENSMUSG00000032327	0	0.0657505	0.0300172	0.0672109	0.272685	0.0546522	8.26165	36.7042	46.862	2.42036	2.07123	2.68575	0	0.131372	0.171928	0.0988844	0.440316	0.687116	0.0582154	0	0.172201	0.433501	0.123318	0.0841694
Ooep	ENSMUSG00000032346	0	0	0.0382585	0	0.0868882	0.104486	0	0.144611	0.0802798	0	0.159994	0.0407516	0.295238	0.209301	0.350612	0.126034	0	0.175154	0.0741988	0.115945	0.131688	0	0.0392939	0.143038
Fam83b	ENSMUSG00000032358	0	0.0461898	0.0210871	0.0236078	0	0.0383932	0	0	0.0442481	0.104957	0	0.0673835	0	0.0230722	0.024156	0	0.0662833	0.024135	0	0	0	0	0	0
Zcwpw2	ENSMUSG00000032443	0	0.0546251	0.149628	0.0558383	0.339817	0.0454047	0.0478308	0.518438	0.732602	0.297899	0.886455	0.531262	0.384889	0.218286	0.228539	0.0547683	0.209035	0.22834	0	0.100769	0.0572254	0.0960398	0.0512258	0
Lrrc2	ENSMUSG00000032495	0	0.0244969	0.0223672	0.100164	0	0.020362	0.2145	0.169088	0.234671	0.15586	0.280613	0.190598	0.0287676	0	0.076867	0	0.0703071	0.1024	0.0216895	0.0225951	0.076989	0.0430695	0.0229725	0.0418124
Lyzl4	ENSMUSG00000032530	0	0	0.164251	0	0.373026	0.0747627	0	0.0776048	0.0861638	0.327011	0	0.174954	0.211251	0.449283	0.470386	0.0901807	0.258146	0	0	0	0.0942265	0	0	0
Bfsp2	ENSMUSG00000032556	0	0.116043	0	0	0	0.0964555	0.406438	0.100122	0	0	0	0	0	0	0.242749	0	0	0.121269	0	0	0	0	0.217643	0.198067
Cdhr4	ENSMUSG00000032595	0	0.108369	0.0329826	0	0.074906	0.090077	0.18978	0.0935012	0.346045	0.032833	0.172413	0.175659	0.212103	0.541313	0.755653	0.0724355	0.0345582	0.113249	0.223883	0.199912	0.227056	0.190531	0.237126	0.215797
Oas1d	ENSMUSG00000032623	0	0	0	0	0	0	0	0	0	0	0	0	0	0.0442836	0.0927273	0	0.0424069	0	0.0392472	0.122658	0	0.0389672	0.0415687	0.0378297
Pram1	ENSMUSG00000032739	0	0	0	0.0803993	0.326193	0	0.172174	0.0339308	0.113019	0	0.262782	0.191236	0.0923643	0	0	0.0394293	0.188113	0	0	0	0	0.103713	0.036879	0.234933
Loxhd1	ENSMUSG00000032818	0	0.0407699	0	0	0.0140903	0	0.0237993	0	0	0.0247044	0.0259457	0.0528683	0	0.0271533	0.0142143	0	0.0130013	0	0.0120325	0	0	0.0238934	0	0
Lipi	ENSMUSG00000032948	0	0	0.0392876	0	0	0	0.11303	0.334125	0.164878	0	0	0	0.151589	0.0859723	0	0.0862824	0	0	0	0	0	0	0	0
Nlrp4f	ENSMUSG00000032999	0	0	0.0232377	0.0520312	0	0.0211544	0.0222848	0.0439172	0	0.138794	0.170062	0.0495039	0	0	0	0	0.0486956	0.0531929	0.067601	0.046949	0.0266618	0.0223729	0	0
Clec1a	ENSMUSG00000033082	0	0.0349396	0.015951	0	0	0	0.68836	1.26613	1.0878	0.190544	0.166765	0.203885	0.123092	0.104716	0.0548172	0	0.050139	0.0182565	0	0	0	0	0	0
Plppr5	ENSMUSG00000033342	0	0.0245237	0.0895667	0.0752052	0	0.0611527	0	0.0211591	0.0704783	0.0668704	0.0702301	0.0715523	0.0575981	0	0.0513008	0.073764	0.0938454	0.0256281	0	0	0	0.0215583	0.0229976	0.0209291
Trim69	ENSMUSG00000033368	0	0.254793	0.325698	0.468813	0.317008	0.847141	0.0892406	0	0.0976327	0.833711	0.194578	0.594723	0.179527	0.0509085	0.159899	0.766382	0.390008	0.15976	0.0902372	0.18801	0.854149	0.761544	0.812387	0.739315
Syce1l	ENSMUSG00000033409	0	0.113256	0.103409	0	0.117425	0	0.198338	0	0	0	0.108112	0	0.133	0	0	0	0.108349	0.118356	0	0.208926	0	0.0995608	0	0
Cysltr2	ENSMUSG00000033470	0	0.160835	0	0	0	0	0.14083	0	0.154074	0.146186	0.307062	0	0.377749	0.160677	0	0.48377	0.153868	0	0	0.148349	0.673965	0	0.150826	0
Strc	ENSMUSG00000033498	0	0	0	0	0.0161368	0	0.0681398	0.026857	0	0	0.029714	0.0151367	0	0	0	0	0	0	0	0	0.0163047	0.0273637	0	0
Idi2	ENSMUSG00000033520	0	0	0.0363057	0	0	0	0	0	0	0.0722821	0.0379569	0.0386715	0	0	0.0831788	0.0398669	0	0.0415533	0	0	0	0	0	0.0339343
1300017J02Rik	ENSMUSG00000033688	0	0	0.0358129	0.240564	0.162668	0.0978069	0.206066	0.20305	0.150296	0.285204	0.374417	0.11444	0.276365	0.117553	0.0820499	0.0393258	0.525333	0	0.208367	0	0.12327	0.0689603	0.220693	0
Tpsb2	ENSMUSG00000033825	0	0	0.0731635	0.163819	0.33232	0.266417	0	0	0	0.364158	0.305964	0.077931	0	0	0	0.16068	0	0.418692	0.0709468	0	0.0839442	0.0704406	0	0.0683845
Lyl1	ENSMUSG00000034041	0	0.361716	0	0.493	0.250023	0	0	0	0.115504	0	0.230193	0.117264	0.141592	0	0	0	0.115349	0	0.106754	0.111212	0.126312	0.211986	0.452276	0.205798
Vav1	ENSMUSG00000034116	0	0.0318808	0	0	0	0	0	0.0275069	0.0610812	0.0289772	0	0	0	0	0.0666911	0	0.0304998	0.0333166	0	0	0	0	0	0
Ptgdr2	ENSMUSG00000034117	0	0.0338824	0	0	0	0	0	0	0	0.338761	0.161719	0.0659054	0	0	0	0	0	0	0	0	0.0354953	0.0297854	0.031774	0
Rnf43	ENSMUSG00000034177	0	0.02875	0	0.176332	0.0596171	0.0955888	0.302089	0.297668	0.330497	0.182921	0.603778	0.363495	0.30386	0.373384	0.120284	0.144127	0.165028	0.0600896	0.432739	0.503843	0.632491	0.454925	0.161766	0.245359
Rasl10a	ENSMUSG00000034209	0	0	0.0736908	0	0.251036	0	1.20137	1.04452	1.0824	0.22007	0.231127	0.0784927	0.189555	0.483768	0.253246	0.0809189	0	0.506052	0.285833	0.0744417	0.338197	0	0.15137	0.206632
Slc38a8	ENSMUSG00000034224	0	0.0341537	0	0	0.0354112	0	0	0	0	0	0.130411	0.0332165	0	0.0341202	0	0	0	0.0356918	0	0.0315022	0	0	0	0
Kcnh5	ENSMUSG00000034402	0	0	0.0604708	0	0	0	0	0	0.0211481	0.120393	0	0.0214704	0	0	0	0	0.0211198	0.0230704	0	0.0203623	0	0	0.0414048	0
Tex16	ENSMUSG00000034555	0	0.601242	0	0	0	0	0.701946	0.691672	1.15193	0.546482	0	0.779659	0	0	0	0	0.383465	0	0	0	0	0.17618	0	0
Ly6d	ENSMUSG00000034634	0	0	0.109942	0.123084	0	0	0	0	0	0	0.114942	0	0	0.120292	0	0	0	0	0	0.111062	0	0	0.112917	0
Cd300ld	ENSMUSG00000034641	0	0	0.0618501	0	0	0	0.0296569	0.0292228	0	0	0.129326	0.0329402	0	0.0338364	0.0354257	0.0339584	0.0972072	0	0	0	0	0	0	0
Neurod1	ENSMUSG00000034701	0	0.0656542	0.0299732	0.0335562	0	0.0272861	0	0	0.0314471	0	0.0626727	0.0319263	0	0	0.0343353	0.0658263	0.031405	0.0343054	0.0581301	0	0.0687795	0.0288577	0	0
1700006J14Rik	ENSMUSG00000034764	0	0.0827959	0	0	0	0.0688204	0	0.0714366	0.317261	0.0752549	0	0.0805239	0.0972301	0.248144	0	0.083013	0.0792092	0	0.0733073	0	0	0	0.155287	0
Cd207	ENSMUSG00000034783	0	0	0	0	0	0.0489249	0	0.101569	0.169157	1.87247	1.85418	2.40429	0	0	0	0.0590145	0.112621	0	0	0	0	0	0	0
Gnat1	ENSMUSG00000034837	0	0	0	0	0.0797968	0	0	0.033202	0	0.20986	0.110202	0.0748513	0.0903806	0.0384438	0.0402495	0	0.0368146	0.0402146	0	0.0709882	0.161254	0	0.0360869	0
Filip1	ENSMUSG00000034898	0	0	0.0640706	0	0	0.0194422	0.0204811	0	0.112035	0.27638	0.0669845	0.181988	0	0.0467348	0.14679	0.0469034	0.0447542	0.0733312	0.0207098	0.043149	0.122519	0.020562	0	0.0399237
Igsf6	ENSMUSG00000035004	0	0	0	0	0	0	0	0.0710753	0	0.112311	0.157272	0	0	0.0411481	0	0.0825931	0	0	0	0.0759819	0	0.108624	0	0
Tbr1	ENSMUSG00000035033	0	0.0675774	0.0617024	0.138157	0.116776	0.112341	0.019724	0.155483	0.0215789	0.143319	0.107514	0.131446	0.0264528	0.0225037	0.0706821	0.135509	0.0431	0.117701	0.119666	0.20777	0.141589	0.158416	0.10562	0.134568
Nlrp2	ENSMUSG00000035177	0	0.0263176	0.0480592	0	0	0.240629	0.0230442	0.0681208	0.0504225	0.215286	0.20098	0.127977	0	0	0.137634	0.0527732	0.125888	0.0550056	0.0699047	0	0.0551408	0.069406	0	0
Ubd	ENSMUSG00000035186	0	0	0.175718	0.295085	0	0	0	0	0	0.0874606	0	0	0	0	0.201291	0	0.0920562	0.100558	0.0851971	0.355017	0.100805	0.0845893	0	0.0821202
Rims4	ENSMUSG00000035226	0	0.0361085	0.0659386	0.0369105	0.0374379	0.0900407	0.0158086	0.0155773	0.0518858	0.213328	0.137875	0.158029	0.0212017	0	0.0188837	0.0724063	0.0863607	0.0377346	0.0319704	0.0333052	0.0189137	0.0476134	0.0338615	0.0462236
Arx	ENSMUSG00000035277	0	0	0	0.0472522	0	0.0384229	0.040476	0.0797671	0	0	0.176505	0.0449571	0	0.0461802	0.0966986	0	0.176892	0	0.122784	0.127911	0	0.121908	0	0
Wdr38	ENSMUSG00000035295	0	0	0.0303063	0.169646	0	0.0275894	0	0	0	0.0301689	0.0633693	0.0645624	0.0389785	0	0.0347169	0.033279	0	0.0346868	0.0293881	0	0.034772	0.0291784	0	0.0283268
Ccl12	ENSMUSG00000035352	0	0	0.304643	0.511591	0	0.138666	0	0	0.159812	1.36468	0.796246	1.13573	0	0	0	0.167263	0.95759	0	0	0	0.174767	0	0	0.142372
Kcnh4	ENSMUSG00000035355	0	0.0478042	0.0436482	0	0.123911	0.119205	0.0418583	0.0206228	0	0.152076	0.114083	0.302201	0.112276	0.0477573	0.0250002	0.0479296	0.114333	0.0249785	0	0.0220465	0.0751198	0.0840476	0	0.0203986
Cfap53	ENSMUSG00000035394	0	0.0948995	0.0433246	0.242518	0.245984	0.078881	0	0	0.27273	0.172512	0.135885	0.230739	0.167166	0.0948063	0.0496297	0.285445	0.0907885	0.0495866	0.0840239	0.0875321	0.149125	0.291985	0.044497	0.0404947
Slc25a21	ENSMUSG00000035472	0	0.171685	0.125407	0.0701992	0.0356012	0	0.811785	0.562895	1.11838	0.561773	0.524442	0.567711	0.362908	0.205819	0.251402	0	0.0328495	0.4306	0.0608038	0.0316712	0.0359715	0	0	0
Plk5	ENSMUSG00000035486	0	0.0848344	0	0	0	0	0.0371413	0.0731954	0	0.0771078	0	0	0.099624	0	0.044366	0.0850568	0	0	0.0751122	0	0	0.111865	0	0
Vmn1r172	ENSMUSG00000035523	0	0	0.0181589	0.0203296	0.0103101	0	0.00870713	0.00857968	0	0	0	0	0.0116775	0	0	0.0199401	0.0190264	0	0.0176087	0	0	0	0	0
Ccdc180	ENSMUSG00000035539	0	0	0.0873431	0.0977841	0.0991815	0	0.0418807	0.123803	0.137457	0	0.0913154	0	0	0	0	0.143865	0.0915156	0	0	0	0.0501066	0	0	0
Igfbpl1	ENSMUSG00000035551	0	0.0625594	0	0	0	0	0	0	0.0299648	0	0	0.0608428	0.0367329	0	0	0.0313617	0	0	0	0	0.0327687	0.0274974	0.0293332	0
L3mbtl1	ENSMUSG00000035576	0	0.131549	0.120113	0	0	0	0.0287968	0.113501	0.0630096	0.029892	0.188363	0.0639698	0	0.0657101	0.0343983	0.0989207	0.0314627	0.103105	0.116474	0.0606683	0.0689058	0.0289107	0	0
Caps2	ENSMUSG00000035694	0	0	0.057644	0	0	0	0	0	0.0907179	0.172148	0.0301328	0.153501	0.148278	0.0630706	0.0990496	0.0632981	0.0603977	0	0.0279487	0.174694	0	0	0	0.0538787
Ugt2b35	ENSMUSG00000035811	0	0	0	0	0	0	0.140118	0.184089	0.153294	0.0727233	0.0763771	0.077815	0.0313197	0.026644	0	0.0267401	0	0.0278713	0.0236137	0.0245997	0.0279398	0.0468905	0.0250105	0
Krt222	ENSMUSG00000035849	0	0	0	0	0.0302355	0	0.102139	0.150966	0.195551	0.0265058	0.055675	0	0.0342458	0.0291332	0.0610032	0	0.0278985	0.0304751	0	0	0	0.0769069	0.0273471	0.0248873
Cdhr3	ENSMUSG00000035860	0	0.030337	0	0.155054	0.0629079	0.151298	0	0	0.0581233	0.0551479	0	0	0	0	0	0	0.145114	0.0634064	0.0268603	0.0559636	0.0317811	0.0533374	0	0.103561
Tmprss11b	ENSMUSG00000035861	0	0	0.0196108	0	0.0222689	0	0.244486	0.53741	0.349778	0.390438	0.143519	0.33422	0.0252225	0	0.0224649	0.0215344	0.0205477	0.0448907	0	0	0.0225005	0	0	0
Rnase1	ENSMUSG00000035896	0	0	0	0.0923133	0.0936325	0	0	0	0	0.820825	0.0862065	0	0.106051	0.81197	0.188913	0	0	0	0	0	0	0.0793877	0	0.924846
Frmd7	ENSMUSG00000036131	0	0.0434247	0	0	0.0450235	0	0	0	0	0.0394696	0.124358	0.211166	0	0.130146	0	0	0.0415435	0	0	0.12016	0	0.0763477	0	0
Sapcd1	ENSMUSG00000036185	0	1.15968	0.132357	0.296359	0	0.602457	0	0.125072	0.277732	0	0.691884	1.12786	0.340463	0.434452	0.303239	0.14534	0.27736	0.151488	0.385041	0.401118	0	0.254863	0.135939	0.247424
H1f6	ENSMUSG00000036211	0	0.0982293	0.269068	0	0	0	0.430058	0.33901	0.1882	0.267848	0	0	0.346062	0.196266	0.616454	0	0.281922	0	0	0	0	0	0	0
Leap2	ENSMUSG00000036216	0	0.16871	0	0.172457	0.174922	0.140233	0.590904	0	0.323236	0.153344	0.322097	0	0	0.168545	0	0	0.322804	0.705232	0	0.155613	0.353483	0.44493	0	0.143981
Glb1l2	ENSMUSG00000036395	0	0	0	0	0	0	0.0635848	0.250617	0.139129	0.0440021	0.0462128	0.0470829	0	0.0725457	0.0253177	0	0.0231571	0	0	0.0223265	0.0760737	0	0.0453987	0
Fut7	ENSMUSG00000036587	0	0	0.0411039	0	0	0	0.0788367	0.0388414	0.0862504	0.204587	0.0429733	0.0875647	0.211463	0.0449734	0.235429	0.0451357	0	0.047045	0	0	0.0471606	0	0	0
Stpg3	ENSMUSG00000036770	0	0	0	0.13781	0	0.0560298	0.118047	0	0	0	0	0	0	0	0	0	0.128976	0	0.0596829	0	0	0.296285	0.0632132	0.115055
Fam135b	ENSMUSG00000036800	0	0.0047927	0.0306322	0.0146974	0	0.00796744	0	0.0124055	0.00918244	0.00435618	0.00457505	0.00932237	0.146334	0.129276	0.230593	0.00961053	0.0183403	0.00500854	0.00424345	0.0132619	0.0251042	0.00842635	0.0134834	0.00818039
Mcoln3	ENSMUSG00000036853	0	0	0.514445	0	0.389448	0	0	0	0.359829	0	0	0	0.220551	0.7505	0.589314	0.188302	0.179674	0	0	0	0	0	0	0
Ptcra	ENSMUSG00000036858	0	0.139649	0.127509	0	0.361978	0.174116	0.305699	0.180735	0.133779	0.190395	0.333269	0.54327	0	0	0	0.140016	0.334	0.0729693	0.0618227	0	0	0.36829	0	0.11918
Dchs1	ENSMUSG00000036862	0	0.0499824	0.0988802	0.0510925	0.0345484	0.0276971	0.248005	0.510312	0.734179	0.22715	0.111329	0.210647	0.166306	0.0998666	0.104557	0.0668179	0.143452	0.104467	0.0737572	0.0307347	0.0436348	0.073231	0.015624	0.0142187
C1qa	ENSMUSG00000036887	0	0	0	0	0	0	0.226276	0.445929	0.165037	0.469764	0.164456	0.586431	0.30347	0.086055	0	0.0863654	0	0.0900188	0	0	0.09024	0.0757237	0	0.0735134
Stox1	ENSMUSG00000036923	0	0.0885228	0	0.271467	0.183564	0	0	0	0	0	0.0845028	0	0	0.0884359	0.0925899	0	0.0846881	0.0925094	0.078378	0.163301	0	0.0778188	0.166028	0
Tmem71	ENSMUSG00000036944	0	0.0299816	0	0	0.0310855	0.0249209	0.052505	0.181078	0.0861638	0.0545019	0.143101	0.0583179	0	0	0.0313591	0	0	0.0626637	0	0	0	0	0	0
Slc39a12	ENSMUSG00000036949	0	0	0	0.103748	0.10523	0	0.0888699	0.0583794	0.226863	0	0.0645898	0.131612	0	0	0	0	0.0323657	0.176774	0	0.0312048	0	0	0	0
Foxa2	ENSMUSG00000037025	0	0	0	0	0.0448712	0.0719456	0	0.0373403	0	0.0393361	0.082625	0	0	0	0	0	0	0	0.0383181	0.239508	0	0.342403	0.0811694	0.295474
Lrg1	ENSMUSG00000037095	0	0	0.0580943	0	0	0	0	0	0	0.0578308	0.0607364	0.0618799	0.149436	0.19069	0.066549	0.0637926	0.121739	0	0	0	0	0	0	0
Fer1l6	ENSMUSG00000037106	0	0	0.0143152	0	0.0325108	0.065159	0.0137281	0.0135272	0.0150191	0.0142502	0.074831	0.0609919	0	0	0.0163985	0.0157193	0.029998	0.0327685	0	0.014461	0.0164245	0.0551296	0	0.0133801
Myom3	ENSMUSG00000037139	0	0	0.0293441	0	0	0.0267134	0.0422112	0	0.0461807	0.0584221	0.0766967	0	0	0	0	0.0322224	0.0307459	0.0167927	0.0142275	0	0.016834	0	0	0.0274274
Aldh3b3	ENSMUSG00000037263	0	0	0.0427472	0	0	0	0	0	0	0	0.0446913	0	0	0.0701572	0.0244842	0.0234701	0.0223947	0	0	0.0215914	0	0	0	0
Traf3ip3	ENSMUSG00000037318	0	0	0	0	0.0500989	0	0	0	0	0	0	0.093988	0	0	0.15162	0.0484466	0.0924534	0	0.0855648	0	0.10124	0	0	0
H2-M1	ENSMUSG00000037334	0	0	0	0	0	0	0.816336	0.95064	1.21787	2.77325	3.15531	3.87414	0	0	0	0	0.162165	0	0	0	0	0	0	0
Fer1l5	ENSMUSG00000037432	0	0	0.0129528	0	0.0588335	0.0235831	0	0.0244796	0	0	0.0135419	0.0551873	0.0166592	0.0141722	0.0148378	0	0.0135715	0.0296499	0	0.0130848	0	0.0249414	0.0133033	0
Tbx10	ENSMUSG00000037477	0	0.0503853	0	0	0	0	0.176474	0	0.144802	0.0915926	0.288583	0.196011	0.0591693	0	0	0	0.0482027	0	0	0	0	0.0442928	0	0.129
Zmat4	ENSMUSG00000037492	0	0.244101	0.445759	0.249523	0	0	0	0	0	0	0.466032	0	0	0	0	0.244741	0	0.255094	0	0	0	0.214585	0	0
Gdf7	ENSMUSG00000037660	0	0	0.058468	0.0654574	0	0	0.0560704	0.220999	0.368059	0.232811	0.489017	0	0	0.0639722	0	0.064203	0.245045	0	0	0	0.0670834	0	0	0
Themis2	ENSMUSG00000037731	0	0	0.053132	0	0.0905003	0.0483687	0	0	0.0278724	0.0528911	0.138871	0.0282971	0.0341679	0.116268	0.0304323	0	0.0556702	0.0304058	0.0257611	0.0268367	0.0304806	0.0255773	0.0545699	0.0248308
Nek5	ENSMUSG00000037738	0	0	0.136101	0.152371	0.154548	0.0309749	0	0	0	0	0.0355727	0	0	0	0.155908	0.0373627	0.0356507	0.194716	0	0.034372	0	0.065518	0.0349461	0.0954084
Ptger2	ENSMUSG00000037759	0	0	0.0222033	0	0	0	0	0.0209811	0.0465902	0	0.023213	0.0473002	0.0285567	0.0485869	0.152607	0.0487622	0.0465279	0	0	0	0.0254749	0	0.0228041	0
Ifi206	ENSMUSG00000037849	0	0	0.10738	0	0	0.0977534	0	0	0.168991	0.320679	0.252593	0.343132	0.345267	0.0293722	0.153759	0.0589564	0.11251	0.0614503	0.0520634	0.108474	0.0308007	0	0.0275715	0.0250915
Bank1	ENSMUSG00000037922	0	0	0	0	0.0978064	0.0784103	0	0.0271303	0.0301225	0	0	0.0611631	0	0.0628271	0	0	0	0.0985815	0	0	0	0	0	0.0536707
A4gnt	ENSMUSG00000037953	0	0.0974811	0.0593375	0	0.03369	0.0270089	0	0	0	0.0886026	0	0	0.267109	0.0324618	0.135946	0.0325789	0.0310861	0.033957	0	0	0.0340405	0	0	0
Gm9725	ENSMUSG00000037982	0	0	0.0702721	0	0.398984	0.287875	0	0.0996061	0.0368639	0.384744	0.220404	0.561385	0.0903806	0	0.0402495	0.077165	0.257702	0.120644	0.0681431	0.106482	0.0403134	0	0	0
Dbil5	ENSMUSG00000038057	0	1.07934	0.140786	0.315232	0.319736	0.128165	1.21512	0.665184	0.147709	0.140148	0.147189	0.29992	0.724289	0.616159	0.483826	0.154596	0.147512	0.483406	1.22869	0.284442	1.13072	0	0	0.26318
Cer1	ENSMUSG00000038192	0	0	0.0470367	0	0	0	0.135323	0.0888952	0	0	0	0	0	0.0514647	0	0.0516504	0	0.107671	0	0	0	0.317003	0.0483096	0
Hand2	ENSMUSG00000038193	0	0	0	0	0	0	0.0667312	0	0	0	0.0363747	0	0.134245	0.0380677	0	0	0	0.0398212	0	0	0	0.0334975	0	0.0325197
Serpinf2	ENSMUSG00000038224	0	0.205565	0.262771	0.294183	0.0852533	0.580946	0.179997	0.851337	0.433231	0.149474	0.470951	0.599772	0.193122	0.0821452	0.0860036	0.370987	0.629311	0.472609	0.145605	0.0758424	0.689121	0.289133	0.0385545	0
Hrc	ENSMUSG00000038239	0	0	0.101779	0	0.0770497	0.0617699	0	0	0.0355948	0.135091	0.0709389	0.108412	0.0872692	0.0371203	0	0.111763	0.0710944	0.0388302	0	0	0.0389256	0	0.0348446	0
Aox4	ENSMUSG00000038242	0	0	0.0164482	0.0184144	0	0	0	0	0.017257	0	0	0	0.0211548	0.0179966	0	0	0	0	0	0.0332316	0.0377437	0	0.0506799	0
Serpinb9f	ENSMUSG00000038327	0	0	0	0	0.0971584	0	0.410264	0.121278	0.134653	0.425867	0.357811	0.0911369	0	0	0	0.093954	0	0	0	0	0	0.494263	0.351508	0.399864
Tmem255b	ENSMUSG00000038457	0	0	0	0	0.124509	0	0.105151	0	0	0	0	0.233584	0	0.239939	0	0	0	0	0	0	0.251608	0.105567	0.112614	0
Mfsd4b1	ENSMUSG00000038522	0	0.0669295	0.0611108	0	0.0693937	0.166897	0.0586048	0.173241	0.256464	0.243335	0.31945	0.325465	0.0785977	0.0668638	0.210013	0.0335525	0.160075	0.0349718	0.0296296	0	0.105173	0	0.0627645	0
Srd5a2	ENSMUSG00000038541	0	0	0	0	0	0	2.19932	4.38242	3.3686	0.253663	0.372971	0.434277	0.065547	0.0557615	0	0.167888	0	0.17499	0.247098	0.102966	0.0584733	0.0981341	0.104686	0.0952697
Cyp24a1	ENSMUSG00000038567	0	0	0	0	0.0782726	0.0209168	0.815273	1.6501	2.07316	0.0457448	0.0720648	0.0978954	0	0	0.0263205	0.0252303	0.096297	0.105191	0	0	0.0527245	0	0.0471968	0
Sct	ENSMUSG00000038580	0	0	0	0.742098	0.15054	0	0	0.125274	0.139091	0	0	0	0	0.580208	0	0	0	0	0.128555	0.133923	0	0.127638	0.136159	0.123912
Capn8	ENSMUSG00000038599	0	0	0.0329427	0.184404	0.224447	0	0.0315918	0.0311294	0.0345627	0.0327933	0	0.0350894	0	0	0.037737	0	0.103549	0.0377042	0	0.0665568	0.0377969	0	0.0338342	0.0615819
Nepn	ENSMUSG00000038624	0	0.237942	0	0.121613	0.123351	0.197779	0.104173	0.102649	0.11397	0.108135	0	0	0	0.475417	0.124437	0	0	0.248658	0	0	0.249269	0.313755	0	0.101532
Mybpc2	ENSMUSG00000038670	0	0	0.0226521	0	0.0257224	0	0	0.085621	0	0	0.0236823	0	0	0	0.0259487	0	0.0237342	0.0259262	0	0	0	0	0	0
Alpk3	ENSMUSG00000038763	0	0.0421974	0.0513718	0.0143782	0	0.105224	0	0.0606801	0.0673725	0.0383541	0.107416	0.082079	0.0825899	0.014052	0.0294241	0.112822	0.0403694	0.0293985	0.0871769	0	0	0	0	0.0120041
Kpna7	ENSMUSG00000038770	0	0	0.0333456	1.38128	1.55248	1.57852	0	0	0.0699707	0.132778	0.139449	0.284148	0	0	0	0.146466	0.384324	0.343488	0.0323353	0.0336854	0.191296	0.41736	0.273984	0.405178
Six3	ENSMUSG00000038805	0	0	0.0676286	0	0	0	0.0648553	0.191718	0.106431	0.0336609	0.176761	0.108053	0	0.0369976	0.0387354	0.0371311	0.0708593	0	0	0.0683177	0	0	0.0694587	0
Birc7	ENSMUSG00000038840	0	0	0	0.239568	0.182244	0.0974018	0	0.151657	0.336766	0.0532543	0.11186	0.0569829	0	0	0	0	0.0560525	0.183688	0	0	0	0	0	0
Cldnd2	ENSMUSG00000038973	0	0.134917	0.123188	0.137914	0.699424	0	0	0.116407	0	0	0.12879	0	1.10907	0.134785	0	0.135271	0	0.140993	0.119456	0	0	0.118603	0	0
Cfap157	ENSMUSG00000038987	0	0.0517833	0.0472814	0.105867	0	0	0	0	0.0496064	0.188268	0	0	0	0	0.270812	0	0.14862	0	0.0458489	0.0955263	0	0	0.145683	0.088386
Hils1	ENSMUSG00000038994	0	0.725805	0	0.317968	0.215008	0.0861848	0.27237	0.268383	0	0.0942428	0.0989779	0	0.243525	0	0.433801	0	0	0	0.0918039	0.191274	0.325867	0.273447	0.583405	0.0884883
Asb17	ENSMUSG00000038997	0	0.0701803	0	0	0	0.0291671	0	0.0302759	0	0.0637883	0	0.0682545	0	0	0	0.0351821	0.0671401	0	0	0	0	0	0	0
Trhr2	ENSMUSG00000039079	0	0.133709	0.305212	0.751734	1.38632	0.777979	0.292696	0.461459	0.448309	1.5799	1.40401	1.04032	0.157019	0	0.209778	0.469209	0.895418	0.628788	0.236772	0	0.350185	0.235082	0.0626943	0.456441
En2	ENSMUSG00000039095	0	0	0	0	0	0	0.0886606	0	0.0969981	0.0230081	0.0483283	0.0246191	0	0	0	0.0761402	0	0	0.0224127	0	0.0265187	0.222528	0.0237384	0.0432065
Ifi44l	ENSMUSG00000039146	0	0.130211	0.0594453	0	0	0.054116	0	0.0561732	0.249474	0	0	0.063319	0	0	0.0680966	0.0652762	0.12457	0	0.0576443	0.0600511	0	0.057233	0	0
Tekt5	ENSMUSG00000039179	0	0	0	0.0507903	0	0.0412999	0	0	0	0.0903226	0	0.0966466	0	0.148914	0	0	0	0.0519243	0	0	0	0.0436787	0	0
Nlrc4	ENSMUSG00000039193	0	0	0	0.154916	0.0982062	0	0	0.0490343	0.0362948	0.10331	0.126584	0.110544	0.0889854	0	0.158513	0	0	0.0593907	0.0670912	0.0524193	0.0595367	0.0166531	0.0532948	0.0323341
Rlbp1	ENSMUSG00000039194	0	0	0.0763742	0	0	0	0.146485	0.108255	0	0.0380139	0	0	0	0	0.0874892	0.0419328	0.0800227	0	0.0740603	0	0	0	0	0.107078
Orm1	ENSMUSG00000039196	0	0	0.316633	0	0	0	0	0	0.442937	0.315197	0.110344	0.449687	0	0	0.241809	0.115897	0	0.241599	0	0	0	0	0	0.0986502
Zfp750	ENSMUSG00000039238	0	0.0554363	0	0.0850014	0.0287387	0.0691185	0	0.0239153	0.132765	0	0	0	0.130202	0.110764	0.0869749	0	0.0265174	0.0289664	0.0490833	0.153398	0.0580753	0.0243665	0	0.0473106
Nrtn	ENSMUSG00000039481	0	0.087571	0.159915	0	0.272385	0	0.230037	0.151113	0.503338	0.397976	0.668754	0.85168	0.308513	0.087485	0.0915943	0.0878006	0	0.183029	0	0	0.0917396	0	0.164243	0.14947
Calhm4	ENSMUSG00000039508	0	0	0.0220417	0.0246766	0	0	0.105689	0.0416569	0.0693768	0.087767	0.0460883	0	0	0.0482334	0.0757485	0	0	0.0756827	0.0641217	0.0222663	0	0.0212214	0.0226382	0.020602
Rsph4a	ENSMUSG00000039552	0	0	0.0224101	0.025089	0.0254475	0.020401	0.0214911	0.0635296	0.0705363	0.0892338	0.0234293	0	0	0	0	0.0246082	0.140884	0	0	0	0.0514245	0	0.0230165	0
Hs3st6	ENSMUSG00000039628	0	0.132034	0.0602777	0	0	0	0.173417	0	0.0632418	0.300021	0.819248	0.321028	0	0	0.0690501	0.13238	0	0.0689901	0	0.0608919	0.207479	0	0	0.169021
Ccdc151	ENSMUSG00000039632	0	0.255592	0.350058	0.0870897	0.0441671	0.141633	0.223802	0.735087	0.938583	0.774378	0.528635	0.952886	0.150076	0.425569	0.757449	0.128131	0.36678	0.267103	0.226301	0.117875	0.267759	0.0748955	0.0798957	0.0363547
Olig2	ENSMUSG00000039830	0	0	0.0323307	0	0	0	0	0	0	0	0	0.0344375	0	0.0353744	0	0	0.0338752	0.0370038	0	0.0326602	0.0370947	0	0	0
4932438H23Rik	ENSMUSG00000039851	0	0.0667549	0.0914271	0	0.0346064	0	0.029226	0.31678	0.095923	0.060675	0	0.0324616	0.0783927	0.433481	0.488753	0.06693	0	0.0348806	0.147762	0	0	0	0	0
Trim14	ENSMUSG00000039853	0	0.067535	0	0	0.0350107	0.0561354	0.0295675	0	0.0323479	0	0.032234	0	0.0793087	0.168672	0.565102	0.033856	0.0323047	0.0352882	0.926828	2.80314	0.636748	0.148422	0.284995	0.115272
Saa4	ENSMUSG00000040017	0	0	0.15625	0	0	0	0.0374606	0.0738246	0	0	0	0.0832158	0	0	0.0447473	0.085788	0	0.0447085	0	0	0	0	0.0401196	0
Tph1	ENSMUSG00000040046	0	0	0	0	0.0610807	0	0.0171948	0.0508293	0.0564352	0.0713948	0.0562364	0.095492	0	0.019618	0	0.0196887	0.0375731	0	0	0.0362255	0	0.0345255	0	0
Gjb6	ENSMUSG00000040055	0	0	0.116575	0	0.0882503	0	0	0.0367194	0	0	0	0	0	0.0850329	0.0445135	0.12801	0	0.133425	0.075362	0.196271	0.0445841	0.224473	0.0399099	0.10896
Abcc8	ENSMUSG00000040136	0	0	0.028883	0	0.0327978	0	0.0553972	0.0545864	0.121213	0.0287521	0.0603933	0	0	0	0	0.0317161	0.0605257	0.0330578	0	0	0.033139	0	0	0.0269964
Ctsg	ENSMUSG00000040314	0	0	0	0	0	0	0.39143	0.46284	0.513887	0.325053	0.256039	0.434765	0.209986	0.446593	0.374056	0	0.0855333	0	0	0	0	0.0785954	0	0
Tex45	ENSMUSG00000040340	0	0.111424	0.406949	0.512546	0.51987	0.324158	0.0487826	0.0961372	0.0533701	0.354466	0.691368	0.487651	0	0.0556574	0	0.279291	0.799481	0.407548	0.39462	0.051387	0.291821	0.097951	0	0
Sec1	ENSMUSG00000040364	0	0.0362693	0.496742	0	0	0.0602945	0	0.0625865	0	0.0329659	0.0692444	0	0.383331	0.0724673	0.265549	0.0727288	0.173491	0.0379027	0	0.0334536	0.0379958	0	0	0
Klhl32	ENSMUSG00000040387	0	0.0900353	0.0137013	0	0.0466751	0.0498919	0.0788367	0.284837	0.215626	0.545567	0.243515	0.379447	0	0.0899469	0.0156953	0.0300905	0.086135	0.0313633	0.0398586	0	0.0471606	0.0131914	0.0140721	0.0256127
Timd2	ENSMUSG00000040413	0	0	0.0365817	0	0	0	0	0.0345681	0	0.0364158	0.0382455	0.0389655	0	0	0.0838112	0.04017	0	0	0	0	0.0419721	0	0.0375717	0
Lrfn2	ENSMUSG00000040490	0	0	0.0255455	0	0.0290079	0	0.024498	0.0482788	0	0.0254297	0.0267073	0.0272102	0.0328554	0	0	0.0280512	0.0267659	0	0	0.0258058	0	0.0245948	0.0262368	0
Chrm4	ENSMUSG00000040495	0	0.186636	0.284017	0.381562	0.451517	0.155133	0.054474	0.0536766	0.0595966	1.01782	0.712641	0.847067	0	0	0.13014	0.12475	0.595169	0.260054	0	0.172146	0.456213	0.109379	0.0583405	0.106186
Cblc	ENSMUSG00000040525	0	0	0.110686	0	0.125688	0.201525	0.106147	0.104593	0.232257	0.110184	0.231439	0.117898	0.142359	0.121106	0.126794	0	0.115973	0.126684	0	0	0	0.106566	0	0.103456
Tlx3	ENSMUSG00000040610	0	0.0584378	0	0	0.363536	0.0485738	0	0.0504203	0	0	0	0	0	0	0	0.058591	0	0	0	0.053901	0.122439	0.154115	0	0.0498721
Kremen2	ENSMUSG00000040680	0	0.0421974	0.0385289	0.0431346	0.131253	0.105224	0	0	0	0.115062	0	0	0.0991078	0.042156	0	0.0423081	0.0807389	0.0440978	0	0	0.0884123	0.111285	0	0
Agmat	ENSMUSG00000040706	0	0	0	0.0650852	0.0660152	0	0	0	0	0.0578719	0	0	0.0747711	0.127217	0	0	0	0.0665384	0	0	0	0	0.179127	0
Hesx1	ENSMUSG00000040726	0	0	0	0.0931585	0	0	0.319196	0.157262	0	0	0	0.265901	0.107022	0	0	0	0	0	0	0	0	0.0801146	0	0.0777761
Gm11639	ENSMUSG00000040838	0	0	0.0452791	0.0506919	0	0.0206099	0.0217112	0.0213934	0.0237529	0.157758	0.0473384	0.0241148	0	0.0247709	0.0259344	0.0248602	0	0.181383	0.0658609	0.0228703	0.0259755	0.043594	0	0.0211608
4930579G18Rik	ENSMUSG00000040840	0	0	0	0	0.47977	0.0769253	0	0	0	0	0.265032	0	0.108681	0	0	0	0.0885375	0	0.0819406	0	0.0969521	0	0	0.0789813
Rsph6a	ENSMUSG00000040866	0	0.0380565	0.243236	0	0	0	0	0	0	0.0691808	0	0.0740246	0.134073	0.114058	0	0.0763127	0	0.119311	0	0	0	0	0	0
4930505A04Rik	ENSMUSG00000040919	0	0	0	0	0	0	0.347091	0.34201	0.284798	0.0900728	0.189197	0.192759	0	0.198003	0.310954	0	0	0.103561	0	0	0	0.0871157	0	0
Slc22a2	ENSMUSG00000040966	0	0.0408133	0.037265	0.0417197	0.0423159	0	0.142948	0.492994	0.117293	0.259672	0.233759	0.23816	0.335499	0.0407732	0	0.0409203	0.0780905	0	0	0	0	0	0	0
Igsf21	ENSMUSG00000040972	0	0.0905357	0.0413324	0.0925466	0	0	0	0.0781146	0	0	0.0864243	0.0880514	0.0531597	0	0	0.0453866	0.0433069	0	0.0400801	0	0	0	0	0.0386326
Nrg3	ENSMUSG00000041014	0	0	0.0203931	0	0	0.0185649	0.0195568	0.0192706	0	0	0	0.043444	0	0.0223129	0	0	0.0427346	0.0233407	0.0197753	0.0618028	0.0233981	0.0392683	0.020945	0
Nkx6-2	ENSMUSG00000041309	0	0	0.0428929	0.0480204	0.0487066	0	0.123402	0.0405319	0.135006	0.0426984	0	0.0456879	0	0	0.0491353	0.141301	0.044942	0	0	0	0.0492132	0.24778	0.0440537	0.0400912
B4galnt3	ENSMUSG00000041372	0	0.0248158	0.0453168	0.050734	0.334483	0.247525	0.108646	0.128467	0.142636	0.631558	0.379022	0.241349	0.0874263	0.0495829	0	0.124404	0.189927	0.233401	0.175775	0.0457786	0.285968	0.0654454	0	0.0635351
Cacna2d4	ENSMUSG00000041460	0	0	0	0	0	0	0	0.0532789	0	0	0	0	0.0543872	0.0771128	0	0.0154782	0	0.016133	0.0136685	0.0854354	0.080863	0.0542841	0	0
Syt15	ENSMUSG00000041479	0	0.0615705	0	0	0	0	0	0	0.294911	0.111926	0.0587745	0.059881	0	0	0	0	0.0589033	0	0	0.113581	0	0	0	0
H2-Ob	ENSMUSG00000041538	0	0	0.0306355	0	0	0.055778	0.0293792	0	0	0.0304966	0.0320288	0.130527	0	0.0670391	0.070188	0.0336405	0	0.0350635	0.0297073	0	0.0351497	0.0589907	0	0
Tssk1	ENSMUSG00000041566	0	0.0242122	0	0	0	0	0.0212007	0.0626711	0.0463887	0	0.161789	0.0235478	0.0284332	0	0.0253246	0.0485514	0	0.0253026	0	0.044665	0.0507295	0	0	0
Crx	ENSMUSG00000041578	0	0.0306903	0	0.031372	0	0	0	0.0264797	0	0.0278951	0	0	0	0	0	0	0	0.0320725	0	0.0283077	0	0	0	0.0261918
Pnpla3	ENSMUSG00000041653	0	0.0682293	0	0	0	0	0	0	0.0653611	0.12403	0	0.132714	0	0	0	0.0684082	0	0.071302	0.0604102	0	0	0.119958	0	0
Bbox1	ENSMUSG00000041660	0	0.0222296	0	0	0	0.0184773	0	0.0191797	0.0212951	0	0.0424401	0	0	0	0	0.0222878	0	0	0.019682	0.0205038	0.0232878	0	0.0416925	0.0189712
AAdacl4fm3	ENSMUSG00000041735	0	0	0	0	0	0	0.596521	0.19593	0	0	0	0.220854	0.93336	0.340293	0.237518	0	0	0	0.10053	0	0	0	0	0
Myrip	ENSMUSG00000041794	0	0	0.107204	0.120019	0	0	0.102808	0.30391	0.337428	0.426872	0.22416	0.34257	0	0.117296	0	0.11772	0.224651	0	0.103956	0	0	0.103214	0	0
8430432A02Rik	ENSMUSG00000041878	0	0	0	0	0	0.119333	0.251418	0	0	0	0	0	0	0.0717125	0.0750809	0	0.20602	0	0.0635565	0	0	0	0	0.0612611
Tnfrsf18	ENSMUSG00000041954	0	0.0753449	0	0.0770184	0	0	0.593761	0.455055	0.433065	0.27393	0.21577	0.0732775	0.265441	0.150542	0	0	0.072081	0.0787381	0.333551	0	0.0789316	0	0	0
Rptn	ENSMUSG00000041984	0	0	0	0.044175	0.0224031	0.0538811	0.586521	1.95753	1.86293	2.41567	2.61955	3.44641	0	0	0	0.0216643	0.310074	0.0677421	0.0191313	0	0.0226362	0.0189948	0	0.0184404
Myo3b	ENSMUSG00000042064	0	0	0.0620142	0	0	0	0.118942	0	0.0650638	0.308665	0.129669	0.0660553	0	0	0	0.0680971	0.129954	0.0709777	0	0	0.142304	0	0	0
Cdrt4	ENSMUSG00000042200	0	0	0	0.759957	0.128469	0	0.325488	0.855263	0.949589	0.337866	0	0	0.145509	0	0.1296	0.124232	0.11854	0.388463	0	0	0	0.21785	0	0
Pglyrp4	ENSMUSG00000042250	0	0	0	0	0.076259	0.061136	0.0644027	0	0	0.133704	0	0.286131	0	0	0	0.0737439	0	0	0	0	0	0.0646573	0.137948	0
Trem1	ENSMUSG00000042265	0	0	0	0.04409	0	0.0717031	0	0	0	0.0784071	0.0411733	0	0.0506514	0.0861793	0.135341	0	0.123791	0	0	0	0	0	0	0
Slc26a9	ENSMUSG00000042268	0	0.094519	0	0.0386473	0	0.0314259	0	0	0	0.0687283	0.0721814	0.0367702	0.0443988	0.0377705	0	0	0	0	0.0334748	0	0	0.132944	0.0709098	0
H1f8	ENSMUSG00000042279	0	0	0.0734922	0.164555	0.0834532	0	0	0	0	0	0.537842	0.391406	0	0	0	0.0807008	0.154006	0	0	0.074241	0.0843213	0	0	0.0686917
Ubash3a	ENSMUSG00000042345	0	0	0	0	0.0608274	0.0195059	0.0102741	0	0.0337207	0.0639888	0.0224013	0	0.0413371	0	0.0245451	0	0	0.0490476	0.0103888	0.0108226	0	0	0	0.0200272
Grap2	ENSMUSG00000042351	0	0	0	0	0.21534	0.0575453	0	0	0	0	0.0660872	0.0673315	0	0	0.0724118	0	0	0	0	0	0	0.0608598	0.129846	0
Slc5a10	ENSMUSG00000042371	0	0	0	0	0.0420477	0.0337092	0	0.0349907	0	0.184305	0.270991	0.157767	0	0	0	0	0.0775956	0	0	0	0	0	0	0.0346102
Gzmk	ENSMUSG00000042385	0	0.0687002	0	0	0.284919	0.057104	0.0601553	0	0.0658122	0	0	0	0	0	0.0718565	0	0	0	0	0	0	0.120786	0	0.0586303
Mybph	ENSMUSG00000042451	0	0.0772286	0.0352572	0.118416	0.160144	0.0641928	0	0	0	0.175487	0.147443	0.0375547	0	0.0385764	0	0	0.110825	0.0403533	0	0	0	0	0	0
Tfap2e	ENSMUSG00000042477	0	0	0.0392311	0.57097	0.311839	0.142856	0	0.0741433	0	0.0390531	0	0	0	0	0.0449405	0.0430791	0.205526	0.0449015	0	0	0	0.188855	0.201464	0.183343
Golga7b	ENSMUSG00000042532	0	0.0315885	0.0288423	0.0322901	0.0655031	0.0525132	0.0553191	0.0272547	0.0605212	0.0861345	0.0603081	0.0921653	0.0370956	0.0315575	0.0660796	0	0.241761	0	0.0839054	0	0.0661845	0.0277689	0.0296228	0
Acot5	ENSMUSG00000042540	0	0	0.107769	0	0.30594	0.294323	0	0	0.0565343	0.10728	0.0563352	0	0	0	0	0.17751	0.169376	0.123346	0	0	0.0618245	0.259396	0	0.0503649
Myo15	ENSMUSG00000042678	0	0.0456717	0.152904	0.015562	0.0315688	0.0189813	0.0466563	0.0459734	0.0875036	0.152211	0.472308	0.421976	0.125146	0.015209	0.04777	0.0686872	0.13108	0.119321	0.0336981	0.0631891	0.151512	0.00669153	0	0.00649621
Dnali1	ENSMUSG00000042707	0	0.0419996	0.0383482	0.0429324	0.130638	0.0349103	0.0367757	0.14495	0	0.0381743	0.0400923	0.0408471	0.197286	0.0839167	0.0878584	0	0.0803604	0.043891	0.0371864	0	0.0439989	0	0	0
Tmem108	ENSMUSG00000042757	0	0.125329	0.549279	0.538073	0.987569	0.270853	0.263377	0.778566	1.08054	1.86819	1.36387	1.75521	0.206049	0.0500823	0.0524348	0.276447	1.05512	0.550087	0.177546	0.0231198	0.078777	0.0881395	0.0705179	0.12835
Mrap2	ENSMUSG00000042761	0	0	0.0387295	0	0	0.0352574	0	0.0731954	0	0	0.0404909	0	0	0	0	0.127585	0.0405797	0	0.0375561	0	0	0.0372882	0	0
Vmn1r226	ENSMUSG00000042848	0	0.0147247	0.0134446	0.0752587	0	0.0122393	0.0386797	0	0.0423171	0	0	0.0143207	0	0	0.0462036	0	0.0281737	0.0461635	0.0130372	0	0.0154256	0.0129442	0.0138084	0.0125664
Olfr1260	ENSMUSG00000042894	0	0.039086	0.0713759	0	0	0	0	0	0.0374429	0.0355261	0.037311	0.0380135	0	0	0.0408817	0.235131	0	0	0.0346067	0	0.0409466	0	0.0733075	0.0333569
Upk3b	ENSMUSG00000042985	0	0	0.0463438	0.0518838	0.0263126	0	0	0.0875857	0	0	0.0242257	0	0	0	0	0	0.0242788	0	0	0	0	0	0	0.0216583
Trpv3	ENSMUSG00000043029	0	0	0	0	0	0	0	0.0132467	0	0	0.0146558	0	0.0180296	0	0	0.0153933	0	0.0160445	0	0.0141611	0	0	0	0.0131026
Arl11	ENSMUSG00000043157	0	0.181346	0.110387	0.123583	0.313372	0.703435	0.10586	0.0521554	0.0579076	0.109886	0.173111	0.11758	0	0.120779	0	0.121215	0.289151	0.315855	0.588734	0.223024	0.189979	0.0531394	0.283436	0.257942
Tmem212	ENSMUSG00000043164	0	0	0	0.127898	0	0	0.219113	0.863624	0.359577	0.227446	0.238874	0	0	0.249992	0	0.125447	0	0	0.22156	0	0.26215	0	0.117333	0
Olfr1009	ENSMUSG00000043226	0	0	0	0	0	0.0367994	0	0	0	0	0	0.0215288	0	0.0221144	0	0	0.0211773	0	0	0	0.0231899	0.038919	0	0.0188915
Ifi209	ENSMUSG00000043263	0	0	0.0713551	0.0532567	0.0540177	0.108264	0.159668	0.247234	1.14791	0.544575	0.69627	0.633374	0	0.0520484	0.0817397	0.104472	0.398741	0.136115	0.0691933	0	0.0545796	0.412198	0	0.0222314
Olfr1031	ENSMUSG00000043267	0	0.230178	0.210166	0.094116	0	0	0.282167	0.238318	0.441003	0.292899	0.17578	0	0.216245	0	0.337054	0.184625	0	0.240544	0.122279	0.127385	0.0964539	0	0.215854	0.117863
Kcnj6	ENSMUSG00000043301	0	0	0	0.03877	0	0	0.0332102	0	0.0726665	0	0.144821	0	0.0445398	0.0378904	0.11901	0.0380271	0	0	0.0335811	0.0349832	0.0397331	0	0	0.0323683
Olfr78	ENSMUSG00000043366	0	0.0381619	0.0174221	0	0.0197835	0	0.0167077	0.0658525	0	0	0.0182145	0	0.0224075	0.0190622	0.0199576	0.019131	0	0	0	0	0.0199893	0	0	0
Olfr267	ENSMUSG00000043385	0	0	0.0403935	0	0	0	0	0	0.0211899	0.0201051	0.0422306	0	0	0.0220981	0.023136	0.0443556	0	0	0	0	0	0	0.0207433	0
Hfm1	ENSMUSG00000043410	0	0	0.0313038	0.0350459	0.177733	0.0284974	0.0300201	0	0	0.0311618	0.0327275	0.133375	0	0.0342507	0	0	0.0327992	0.0716568	0.0303554	0	0	0.150694	0.0321509	0
Lce3d	ENSMUSG00000043472	0	0	0.499777	0.373014	0.378344	0.303314	0.319521	0.157422	0.174784	1.32669	1.74169	1.77448	0	0	0	0.182933	0.523652	0.572014	0.161545	0	0.38228	0	0.1711	0
Krt34	ENSMUSG00000043485	0	0	0.152511	2.27657	2.88637	2.82305	0.487523	1.96959	2.88019	1.5688	0.744087	0.920545	0.32692	0.166869	0.0582355	0.223294	0.958781	1.68736	0.0492968	0	0.116656	1.56624	0.522128	1.90066
Frmd8os	ENSMUSG00000043488	0	0.347229	0.158521	0.177471	0.360013	0.288619	0	0.898771	0	0	0	0.168851	0	0	0	0.696279	0	0	0.76859	0.480409	0	0.152621	0.488432	0.148166
Fam90a1b	ENSMUSG00000043549	0	0	0.111326	0	0	0	0	0	0	0	0.0581945	0.0296451	0	0	0	0	0.0291611	0.0637084	0	0	0	0.0267957	0.0285847	0
Unc5cl	ENSMUSG00000043592	0	0.0315663	0	0	0.065457	0	0	0	0.0302393	0.0286913	0	0	0.0370694	0	0.0660331	0	0.0603977	0	0	0.0582314	0	0.0554987	0	0
B430306N03Rik	ENSMUSG00000043740	0	0	0.0204697	0.0229166	0.0232441	0	0	0.0193429	0.0214763	0.0407537	0	0.0872141	0	0	0	0.044955	0.0428951	0	0	0	0	0.0197079	0	0
1520401A03Rik	ENSMUSG00000043747	0	0.370465	0.092252	0.0344266	0.0349186	0.0279939	0.206428	0.406812	0.193577	0.183667	0.225044	0.0982634	0.11865	0.100937	0.140904	0.0337669	0.096659	0.0703906	0.089457	0.124256	0.0352818	0.148031	0.126331	0.0862262
Dmrta1	ENSMUSG00000043753	0	0	0	0	0	0.124313	1.30956	1.29039	1.14617	1.63123	1.71319	2.32726	0.351262	0	0	0.14995	0.143079	0.156293	0.132418	0	0.156677	0.262947	0.140251	0.382908
Bicdl2	ENSMUSG00000043782	0	0.0461541	0	0	0	0	0	0.0398219	0.0442139	0.0419504	0.0440581	0	0	0	0	0	0.0441547	0	0	0	0	0.0405732	0.129846	0.0393889
Clrn1	ENSMUSG00000043850	0	0	0.0265316	0	0.0602552	0.048306	0	0	0.0556725	0.0264112	0	0	0	0.0580585	0	0	0	0.0607328	0.0514554	0	0	0	0.0272495	0
Olfr479	ENSMUSG00000043855	0	0.0275816	0	0.0563884	0	0	0	0.0237975	0	0	0.0526582	0.0268248	0.0323901	0	0	0	0.0263868	0	0.0244207	0.101761	0	0	0	0
Mgat5b	ENSMUSG00000043857	0	0.0420785	0.0960507	0.0215065	0.0872555	0.0524638	0.0552671	0.217833	0.201548	0.19123	0.100419	0.286467	0.148243	0.0630558	0.0440117	0.0632832	0.140895	0.0219867	0.0931406	0.0194059	0	0	0.07892	0.0179554
A530064D06Rik	ENSMUSG00000043939	0	0	0.0188689	0	0.128558	0.0171773	0	0.0891515	0	0.0751334	0	0.0803939	0.0242683	0.0412905	0.194535	0.124318	0	0	0.0914862	0	0.0649478	0.0726668	0	0.0176364
Gpr75	ENSMUSG00000043999	0	0.183702	0.111821	0.0938908	0.222209	0.0763469	0.268088	0.792492	0.557267	0.194799	0.292265	0.535982	0.323591	0.0917606	0.288212	0.153486	0.205034	0.127983	0.243974	0.25416	0.128298	0.0269148	0.114847	0.130646
Npy5r	ENSMUSG00000044014	0	0	0.141395	0.0791485	0.200699	0.0321796	0.0338991	0.133612	0.259608	0	0.0739126	0.0753042	0	0.0386764	0	0.232895	0.333336	0.0404579	0	0	0.0811146	0.136132	0	0
Npb	ENSMUSG00000044034	0	0.676114	0.154334	0.172783	0.175252	0.983482	0.888028	1.16671	0.323846	1.53634	0.161353	0.493171	0.793985	0.506588	0	0.169472	0.646825	0.353281	0.59863	0.467719	1.23952	0	0.47553	0.432758
Tnip3	ENSMUSG00000044162	0	0.0568073	0	0	0	0	0.248708	0.147041	0.217677	0.0516334	0.162683	0	0.733819	0.227006	0.356503	0	0	0	0.100594	0	0	0	0	0
Aqp5	ENSMUSG00000044217	0	0	0.0455185	0.611518	0.206752	0.455815	4.10328	4.77444	5.63531	0.86093	1.33248	1.50302	0.175631	0.149411	0.104286	0.0999666	0.524623	0.520977	0.220697	0.0459824	0.208903	0.87649	0.888256	1.10618
4933427E11Rik	ENSMUSG00000044276	0	0	0.0674891	0	0	0	0.129443	0	0	0	0	0.0718869	0.0868011	0.0738425	0.154622	0	0.212139	0	0	0.0681768	0	0	0	0
Apol7c	ENSMUSG00000044309	0	0.0434879	0	0	0	0	0.0761578	0	0.0416598	0	0	0.0422946	0	0	0.0454859	0	0.041604	0.0454464	0.0385041	0	0	0	0	0.0371135
Gpr4	ENSMUSG00000044317	0	0	0	0.0953243	0.0322288	0	0.0544361	0.0536394	0.0595552	0.141266	0.0890183	0.21162	0.0730069	0.0931615	0.0650249	0	0.0297378	0.0324842	0.027522	0	0	0	0.02915	0.0265281
Aplnr	ENSMUSG00000044338	0	0.0484375	0.0221132	0.0742699	0.100442	0.0603923	0.0212064	0	0.0696019	0	0.0231189	0	0.0284409	0	0	0.0485645	0.0463392	0	0	0	0	0.212902	0.0908465	0.0826752
P2ry4	ENSMUSG00000044359	0	0	0	0.103264	0	0	0	0.0522966	0	0.0367279	0.0771465	0.0392995	0	0	0.0211324	0	0	0.042228	0.0357774	0	0	0	0	0
BC024139	ENSMUSG00000044361	0	0	0	0	0	0	0	0.0519975	0	0.0821653	0.115058	0	0.0353861	0	0.157587	0	0	0	0	0.0555871	0.0315673	0.105957	0	0
Slc15a5	ENSMUSG00000044378	0	0	0	0	0	0.0984969	0	0.0511206	0.0567587	0	0.0565588	0	0	0	0	0	0.0566828	0.0619177	0.0524593	0	0	0	0.0555624	0.0505648
Foxe3	ENSMUSG00000044518	0	0	0	0.844981	0.53566	0.0858866	0.180952	0.0891515	0.098984	0	0	0	0	0	0	0	0.296555	0.107981	0.182972	0	0	0.363334	0	0
Tex38	ENSMUSG00000044556	0	0.446809	0	0	0	0	0.293426	0.385508	0.321019	0	0.213259	0	0	0.223185	0.233668	0	0.213727	0	0	0.206061	0	0	0	0
Rasip1	ENSMUSG00000044562	0	0.279779	0.178819	0.0285993	0.0580159	0.0465107	0.12249	0.120697	0.0268017	0.127148	0.106829	0.108841	0.0657108	0.0279504	0.146316	0.0561024	0.160595	0.0584757	0.148629	0.0516117	0.0293097	0	0.0262368	0
5031434C07Rik	ENSMUSG00000044574	0	0.0276156	0	0	0	0.0229543	0	0.0953075	0.0529094	0	0.0263616	0.0268579	0	0.055177	0.173306	0	0.0264193	0	0	0	0	0	0	0
Tlr7	ENSMUSG00000044583	0	0.114941	0	0.0234988	0	0	0	0.0198343	0	0	0	0	0.0269959	0.068897	0.0240444	0	0	0	0.0203537	0.106018	0.0240825	0	0.0215577	0
Gm4922	ENSMUSG00000044624	0	0	0	0.0388523	0	0	0	0.0327935	0.0364103	0	0	0	0.0446343	0	0.0397543	0.0381078	0	0	0	0	0.0398174	0	0	0
Il27	ENSMUSG00000044701	0	0.35097	0	0	0.272919	0.0729321	0	0.0757046	0	0	0	0	0	0.175313	0	0	0	0	0	0	0	0.154266	0.493694	0.149763
E230025N22Rik	ENSMUSG00000044719	0	0.0888741	0.0405738	0.045424	0	0	0.11673	0.0766809	0.085138	0.0403898	0.381772	0.0432177	0.208736	0.0443934	0.0929573	0.0891072	0.0425121	0	0	0	0.0931048	0	0	0.113771
Gpr152	ENSMUSG00000044724	0	0.0227604	0.0207817	0.0465319	0.0471969	0	0	0	0	0.0413749	0.0217268	0.11068	0.0801852	0.0227381	0.0238061	0.0228201	0.043549	0	0	0	0	0.0200083	0	0
D630023F18Rik	ENSMUSG00000044816	0	0	0.141517	0	0.080349	0	0	0	0.148476	0	0.147953	0.0753693	0	0.0774197	0.162112	0.077699	0	0.0809858	0	0.0714795	0	0	0	0
Tlr1	ENSMUSG00000044827	0	0.148075	0.0270403	0	0.0307053	0	0.0518628	0.102207	0.14185	0.0269176	0.14135	0.0288023	0.382556	0.147929	0.0929265	0.0296926	0	0.0618972	0.078663	0.0273158	0	0.0260339	0.083316	0.025274
Rassf9	ENSMUSG00000044921	0	0.016922	0	0.0172979	0	0	0	0.0292007	0.0324213	0.0769039	0.0323071	0.0658307	0.0198721	0	0.0353989	0	0.0323779	0	0.0149827	0.0468249	0.0177275	0	0	0.0144416
E130304I02Rik	ENSMUSG00000044997	0	0.128714	0.235048	0	0.40036	0.213976	0	0	0	0.233982	0	0.250365	0	0.128588	0	0	0.492554	0.403533	0	0.831052	0	0.678902	0	0
Ankrd34b	ENSMUSG00000045034	0	0	0	0.136917	0.115728	0.0371112	0	0.019261	0	0	0.02131	0	0	0	0	0.0223823	0.0213567	0	0	0	0	0.333614	0.376822	0.285773
Prlhr	ENSMUSG00000045052	0	0	0.0520005	0.232867	0.0590486	0	0	0	0	0.103529	0.217462	0.221556	0	0	0.0595683	0	0.0544846	0.0595166	0	0	0	0.10013	0.0534077	0.0486039
AI467606	ENSMUSG00000045165	0	0	0	0	0.0480763	0	0.0406017	0	0	0	0	0	0.0544529	0.0926472	0	0	0	0	0	0.0427693	0.145729	0	0	0
BC106179	ENSMUSG00000045231	0	0.0434036	0.0396302	0.0221838	0.0225008	0	0.114015	0.0748976	0.145527	0	0.0207163	0.0422126	0.0764557	0	0.0680966	0.0652762	0	0.0680375	0.076859	0.0400341	0.0454698	0	0.0203513	0
Gpr20	ENSMUSG00000045281	0	0	0	0.0427121	0	0	0	0.144206	0.120083	0	0	0.0406375	0.245343	0.166972	0.0437038	0	0	0	0	0	0.0437731	0	0	0
Olfr734	ENSMUSG00000045306	0	0	0.0355793	0	0	0.0323896	0.170601	0.0672417	0	0.141672	0	0	0.0457603	0	0	0	0.037279	0.122166	0	0	0.0408219	0.0342552	0	0.0997659
Fndc7	ENSMUSG00000045326	0	0.0632887	0.0288932	0	0.164047	0.0789089	0.0277084	0.0273028	0	0	0.0604146	0.030776	0.0371611	0.0316133	0.0992945	0.0634546	0.0908206	0.0330694	0.0560357	0	0.0331507	0	0	0
Lce3c	ENSMUSG00000045475	0	0	0.144262	0.646031	0.819078	0.656646	0	0.272643	1.21085	0.718041	0.301647	0.614652	0	0	0	0.633651	0.302308	0.660455	0	0	0.16552	0.138894	0	0.809036
Olfr460	ENSMUSG00000045514	0	0.0531662	0	0	0	0	0	0	0.0254656	0	0	0.0517074	0	0	0	0.0266528	0	0	0.0470733	0.0245194	0	0.0233687	0	0
Olfr600	ENSMUSG00000045540	0	0.0253998	0	0	0.026335	0.0211125	0.0667217	0.021915	0	0.0230864	0.0484927	0	0	0.0253749	0	0	0.048599	0.0265437	0	0.0234279	0	0.0223285	0.0238192	0
Chrm2	ENSMUSG00000045613	0	0	0	0	0	0	0.0829202	0.0272355	0.0151196	0.0573825	0.0150664	0	0.0185347	0.0157676	0	0	0.0150994	0	0	0.0145578	0.0165345	0.0138747	0.014801	0
Pnoc	ENSMUSG00000045731	0	0.0415323	0	0	0	0	0	0	0.238718	0.188748	0	0	0	0.124474	0.0434404	0.124924	0	0	0.110318	0.038308	0	0.109531	0.116843	0.0354446
B230317F23Rik	ENSMUSG00000045746	0	0	0	0	0.0375742	0	0	0.0312679	0	0	0	0.0352455	0	0.0362044	0.0758098	0	0	0	0.0320868	0.0334265	0	0.0955736	0.0679695	0
Ptprcap	ENSMUSG00000045826	0	0	0.151196	0	0.171688	0.344102	0.0724977	0.571492	0.0793153	0.451529	0.158072	0.563668	0	0.0827146	0.346399	0.083013	0.158418	0.0865245	0.0733073	0.305472	0.0867372	0.145569	0.310574	0.14132
Gm9803	ENSMUSG00000045886	0	6.8422	15.4005	6.99417	0	10.4487	8.08111	20.0444	0.152432	4.48348	0	4.17838	2.05548	15.4196	17.3089	11.8058	14.1572	0	20.9919	6.01748	11.502	13.0089	13.5789	8.69103
Gm20715	ENSMUSG00000045929	0	0.0200863	0	0	0.0624777	0	0	0	0	0	0.115045	0.0195352	0	0	0	0	0	0.0209909	0.0355688	0	0.0210425	0	0	0
BC049762	ENSMUSG00000045942	0	0	0.648446	0.725961	0.420763	0.421652	0.266509	0.525216	0.583142	0.92215	1.84011	1.87476	0.238285	0	0.31835	0.101721	0.873544	0.848195	0.179657	0.093579	0.106285	0.178375	0.0951419	0.519506
Calhm6	ENSMUSG00000046031	0	0.245663	0	0	0	0.0680655	0.0717025	0	0.0784453	0	0	0.0796407	0.673145	0.654458	0.25695	0	0	0	0.0725032	0.151061	0.0857858	0.287944	0.307168	0.0698847
Clec9a	ENSMUSG00000046080	0	0	0.0248396	0	0	0.0452254	0.023821	0.070417	0	0.0494539	0.0779079	0.0529164	0.0319475	0.027178	0	0.027276	0	0.0568597	0.024087	0	0.0284997	0	0	0
Ttc39d	ENSMUSG00000046196	0	0.0734907	0	0.112684	0	0	0.0321749	0.221928	0.0352006	0.0333986	0	0	0.129454	0.110128	0	0.147367	0	0	0.22774	0.0338927	0.115484	0	0.0689174	0
C230012O17Rik	ENSMUSG00000046219	0	0.0713826	0.0651767	0.145936	0.407059	0.0890004	0	0.0615891	0.102573	0.0324406	0.102211	0.0694238	0.0838271	0.142625	0.261317	0.178924	0.170726	0.111896	0.094803	0.0987613	0.261732	0.0627511	0	0.0609194
Sprr2h	ENSMUSG00000046259	0	0	0	0.608875	0.494061	0.495104	0.521559	2.0557	0.684727	0.324837	0	0.579301	0	0	0.124602	0.119442	0.113969	0.248988	0.105477	0	0.1248	0.104724	0.893727	0.101667
B430212C06Rik	ENSMUSG00000046415	0	0.0346022	0	0	0	0.0287616	0	0	0	0.094352	0	0	0	0.0345682	0.0361919	0	0	0	0	0.0319159	0.0362494	0.0608363	0	0
5930403N24Rik	ENSMUSG00000046463	0	0.180752	0.0206297	0.0461916	0	0	0.0395675	0.136459	0.173153	0.0821446	0.0215679	0.043948	0.397994	0.474008	0.307216	0.0453064	0.0216152	0	0.0200047	0.0416798	0.0236695	0.178758	0.0635639	0.0385644
Krtap4-16	ENSMUSG00000046474	0	0	0.0857409	3.26367	4.77074	4.83936	0	0	0	0.341408	1.07568	0.45664	0	0	0	0.094151	0.359347	0.78507	0	0	0	7.67714	6.25234	9.05586
Rnf222	ENSMUSG00000046490	0	0	0.0236202	0.158663	0.16093	0.107513	0	0.0446401	0.0495634	0.188105	0.172861	0.125797	0	0	0.0270577	0.0778112	0.0742457	0.0540685	0	0.0238609	0.0542013	0.0909646	0.218335	0.110387
Olfr1352	ENSMUSG00000046493	0	0.0205659	0	0	0	0	0.0360158	0.0177443	0.0985068	0.0186928	0.019632	0	0	0.0205457	0.129065	0	0	0	0	0.0379386	0.0215449	0.0180791	0.0385722	0.0175514
Cfap58	ENSMUSG00000046585	0	0	0	0	0	0.211845	0.223165	0	0.122076	0.115826	0	0	0	0	0	0	0.243825	0.133171	0	0	0	0.224047	0.119503	0.108754
Hrk	ENSMUSG00000046607	0	0.277353	0.379861	0.42527	0	0.115269	0.242856	0.239301	0.265694	0	0.529516	0.539485	0	0	0.435144	0.417121	0.265338	0.289844	0.613921	0.511643	0.435834	0.121908	0.130047	0.236699
Slitrk4	ENSMUSG00000046699	0	0.0210937	0.0481497	0.0107811	0.0109352	0.00876662	0	0.0545993	0	0.00958627	0.0100679	0.0205149	0	0.0105365	0.0110314	0.0105745	0.01009	0.0110218	0.0186764	0.00972808	0	0.00927156	0	0
Selenov	ENSMUSG00000046750	0	0	0	0	0	0	0.371472	0.244023	0.0677341	0	0.269982	0.206299	0.415166	0.141274	0.14791	0	0	0	0.0626034	0	0.0740723	0	0.0663065	0
Phgr1	ENSMUSG00000046804	0	0	0	0	0	0.41216	0	0	0	0	0	0	0.388203	0	0	0.16572	0	0	0	0.152454	0.173154	0.1453	0	0.141059
Prl7a2	ENSMUSG00000046899	0	0	0.128108	0	0.145471	0	0.675699	0.605281	1.07526	0.19129	1.07147	0.272911	0	0	0	0.21101	0.201341	0.219936	0.0621132	0	0.0734923	0.12334	0	0
Vmn1r179	ENSMUSG00000046924	0	0.0125557	0	0.0128346	0	0	0.0219881	0	0	0	0	0	0	0.0125434	0.0131326	0.0125887	0.0240236	0	0	0	0.0394603	0.0331125	0	0
Spz1	ENSMUSG00000046957	0	0	0.159655	0.357481	0.241727	0.436027	0	0	0.0558355	0	0.111278	0.0566863	0	0.0582285	0	0.233754	0.390326	0.182732	0.103212	0	0.122121	0.102476	0	0
Ankrd33	ENSMUSG00000047034	0	0	0	0	0	0.0510025	0	0.0529413	0.11756	0.0557711	0	0	0	0.0612994	0.0641787	0	0	0.128246	0	0	0	0	0	0
Olfr914	ENSMUSG00000047050	0	0.0362106	0	0.14806	0.0375438	0	0	0.0312427	0.0520326	0.0822815	0.0518494	0.070434	0.0425234	0.0904377	0.0378743	0.0181528	0	0.0189207	0.0641217	0	0	0.0477482	0.0339573	0.030903
Ankdd1b	ENSMUSG00000047117	0	0	0.0320269	0.143422	0	0	0	0	0.0336018	0.095645	0.0334835	0.0682278	0.0411915	0.035042	0	0.0703367	0	0.0366561	0.0621132	0	0.0367461	0	0.0328936	0
1700001C19Rik	ENSMUSG00000047150	0	0	0	0	0.0572648	0	0	0	0.105819	0.0502009	0	0	0.12972	0.055177	0	0	0	0	0.0978034	0.0509435	0	0	0.0517943	0.0471356
Irs3	ENSMUSG00000047182	0	0.419602	0.766246	0.071487	0.0725085	0.0581293	0.244941	0.422373	0.200982	0.190693	0.267032	0.272059	1.88889	0.27946	0.804614	0.280468	0.200713	0.21925	0.0619192	0	0.0732628	0.122955	0	0
Vmn1r54	ENSMUSG00000047203	0	0	0	0.0566326	0	0.0460505	0	0.119503	0	0.025178	0	0.107764	0	0.0553477	0	0.0277737	0	0	0.0735793	0.0255505	0	0.0243515	0	0.0945626
Cldn2	ENSMUSG00000047230	0	0	0	0	0.0305136	0	0.0257695	0.0507847	0	0.106998	0	0	0	0.0588023	0.0307822	0.0295072	0	0.0307554	0	0.0271453	0.0924931	0.0517429	0	0
Prss45	ENSMUSG00000047257	0	0	0.0663935	0	0	0.0604413	0	0.125478	0.0696584	0	0	0	0	0	0	0.0729059	0	0	0.0643819	0	0	0	0.13638	0.124113
Mc4r	ENSMUSG00000047259	0	0	0.0291819	0.130681	0.23196	0.0265657	0.0279852	0.0275756	0.153084	0.116198	0.122036	0.0932503	0.0375323	0.0319291	0	0.0640885	0.0917278	0.0667995	0.0282977	0	0.0334819	0	0	0.0545515
Gpr15	ENSMUSG00000047293	0	0.0546918	0	0	0	0.0909202	0	0.0471882	0.20957	0.0497105	0	0.106382	0	0	0	0.10967	0.0523225	0	0	0	0	0.0480785	0.0512884	0.0933503
Dnah14	ENSMUSG00000047369	0	0	0.0418062	0	0.0135636	0.0217476	0.0114548	0.0677229	0.050128	0.0356714	0.0187318	0.0445304	0	0	0	0.052465	0.0250305	0.0136711	0.00579137	0	0	0	0.00613393	0.00558221
Gpr141b	ENSMUSG00000047462	0	0.0648228	0	0	0	0	0.0567601	0.083894	0.0310489	0	0	0	0.0380619	0	0.0339005	0.0649928	0	0	0	0.0298952	0	0.0284923	0	0.0829818
Rnf152	ENSMUSG00000047496	0	0.0949442	0.0192644	0.0754856	0	0.026306	0.0369489	0.0819182	0.0404235	0.0767083	0.0805623	0.0615593	0.0495539	0.010539	0.0331021	0.031731	0.0100924	0.0440978	0.0280211	0.0291911	0.0331546	0.0834637	0.0296786	0.0360122
Mroh7	ENSMUSG00000047502	0	0	0.0564635	0.0421421	0	0.0514015	0	0	0.0987334	0.0562074	0.0590314	0.0601428	0.363103	0.082372	0.150922	0.0620019	0.0197203	0.0430831	0.0365019	0.019013	0.0215945	0.0362414	0	0
Slfnl1	ENSMUSG00000047518	0	0.0508429	0	0	0	0.126783	0.044519	0	0	0	0.048534	0	0	0.101586	0	0	0	0.159398	0.0450162	0.0468957	0.106526	0	0	0
Krtap3-1	ENSMUSG00000047564	0	0.14832	0	1.66775	1.07646	1.23284	0	0	0	0	0	0	0	0	0	0.148709	0.141895	0.154999	0.131322	0	0	2.73809	0.97363	1.51895
Nccrp1	ENSMUSG00000047586	0	0	0.106854	0.598137	0.0606685	0.291824	0	0	0.0560543	0.372293	0.111714	0.398359	0.13743	0	0.0612024	0.117335	0.167938	0.183448	0	0	0.183899	0.0514387	0	0
Nxpe5	ENSMUSG00000047592	0	0.0577224	0.105408	0	0	0.0479792	0	0.0996061	0	0.157395	0.165303	0.0561385	0	0	0	0.173621	0	0.120644	0	0	0.12094	0.0507427	0	0.0492615
Ankrd34c	ENSMUSG00000047606	0	0.0328331	0	0	0	0.0136455	0.0143747	0.0283285	0	0	0	0	0.0385571	0.0328009	0.0686831	0.0164596	0	0	0.0581408	0.0151421	0.017198	0	0	0
Krt87	ENSMUSG00000047641	0	0.117979	0.0359073	0.160799	0	0.0980645	0	0.0339308	0.037673	0.3217	0.0375403	0.229483	0.0461822	0.15715	0	0.0394293	0.112868	0	0	0	0.0411983	0	0	0
4930533K18Rik	ENSMUSG00000047692	0	0	0	0.28026	0.0710661	0.113946	0.120034	0.118278	0.196983	0	0	0	0	0	0	0.0687223	0.131147	0	0	0	0	0.301272	0.0642772	0
Fbxo40	ENSMUSG00000047746	0	0	0.0955384	0.481316	1.55499	0.869733	0.137431	0.300932	0.167061	2.21912	1.09872	1.86567	0	0	0	0.157364	0.633982	0.364491	0.0154406	0	0.0913467	0.33727	0.0654159	0.357192
9330154K18Rik	ENSMUSG00000047807	0	0	0.0388768	0.0435242	0	0	0	0	0	0.0387005	0	0	0	0	0.0445347	0.0426901	0.040734	0	0	0.039273	0.0892107	0	0.0399289	0
Angptl8	ENSMUSG00000047822	0	0.103567	0.661939	0.529334	0.214759	0.0860852	0	0	0.0992128	0.282402	0.197727	0.201449	0.486488	0.20693	0.108325	0.103838	0.495401	0.324692	0	0	0.108497	0	0	0.088386
Fcrl5	ENSMUSG00000048031	0	0.0365803	0	0.0747855	0	0.0304057	0.192183	0	0	0	0	0	0.0859151	0	0.0382609	0	0.24497	0	0.0647763	0.0337404	0	0	0	0
Ccdc187	ENSMUSG00000048038	0	0.0190384	0.00869161	0.0486531	0.00986967	0.039562	0.0333408	0.0246396	0.0820712	0.0173044	0.0545214	0.0555479	0.0223574	0	0.0597392	0.0668091	0.0364273	0.0198958	0.0252848	0.0263405	0.059834	0.0920496	0.0267805	0.0487433
Nags	ENSMUSG00000048217	0	0	0.120555	0.236192	0.136895	0.384116	0.115612	0.113919	0.0316209	0.450032	0.283586	0.385233	0	0	0.034525	0.0661901	0.410522	0.13798	0.0584514	0.0304459	0.0345798	0.174103	0.0309544	0.422553
Npy4r	ENSMUSG00000048337	0	0	0	0	0.0256089	0	0.0216274	0.149176	0.0236612	0.0224499	0	0.096087	0	0.0493505	0	0.0247643	0	0	0	0	0	0	0	0
Fgfbp1	ENSMUSG00000048373	0	0.0729521	0	0	0.075638	0.0606382	1.27756	0.692376	0.838623	0.0663077	0.208917	0.1419	0.0856702	0.0728804	0	0.0731433	0.0697918	0.0762374	0.0645916	0	0	0.256523	0.273649	0.0622589
Cd300e	ENSMUSG00000048498	0	0	0	0	0	0	0.187841	0.111055	0.164404	0.038997	0.0409564	0.0834549	0	0	0	0	0	0.044837	0	0	0	0	0	0.0732317
Tmem252	ENSMUSG00000048572	0	0	0	0	0.0184512	0.0147921	0.0155825	0	0.0170479	0	0.0169879	0	0	0	0	0.0178427	0.0170251	0	0	0	0	0	0.0333772	0
Rtbdn	ENSMUSG00000048617	0	0.140857	0	0	0	0.0390271	0	0.0810213	0	0.170704	0.13446	0	0.0551378	0.0469063	0.098219	0	0.0449184	0.0490669	0	0.0866146	0.0491874	0.123825	0	0
Fndc9	ENSMUSG00000048721	0	0.0391201	0.0357191	0	0.162242	0.130068	0	0.033753	0.0374756	0	0	0	0	0	0	0.0392227	0.112276	0.0817638	0	0	0.0409824	0	0	0
Prss50	ENSMUSG00000048752	0	0.0615282	0.0561791	0.503158	0.446555	0.460284	0.107751	0.212347	0.176825	0.167773	0.0587341	0.0598399	0	0.122936	0	0.493517	0.176589	0	0.054477	0.0567516	0.580114	0.757237	1.78868	1.15521
Tmprss11f	ENSMUSG00000048764	0	0.0497005	0.0453796	0	0.0772955	0	0.391668	0.407377	1.59497	0.383977	0.332104	0.628377	0	0	0.103968	0.0747462	0.095095	0.0519387	0	0.022921	0	0.0218454	0.0233038	0.0636232
Pthlh	ENSMUSG00000048776	0	0.0558859	0.0510273	0.39989	0.521492	0.557432	0	0	0	0.152388	0.053348	0	0	0	0	0.168097	0.053465	0.116805	0.0989626	0.154642	0.0585462	0.884309	0.995756	0.763108
Gm568	ENSMUSG00000048824	0	0	0.161654	0	0	0	0	0.152756	0	0.160921	0.338011	0	0	0	0	0.17751	0.169376	0	0	0.163301	0.185474	0	0	0
Pkd1l3	ENSMUSG00000048827	0	0.0138763	0	0	0.0431615	0	0.0121503	0	0.0398788	0.0126124	0	0.0134955	0.0162954	0.0138626	0	0.0139126	0	0	0	0	0	0	0	0.0118423
Arhgap30	ENSMUSG00000048865	0	0	0.0182013	0.0611314	0	0	0.0174549	0.0171995	0	0.0181188	0.0761165	0	0.0234097	0	0	0.0199867	0	0.0416642	0	0.0367736	0	0.0700958	0.0186939	0.0340249
Atp13a5	ENSMUSG00000048939	0	0	0	0	0	0.0161948	0.0511804	0.168104	0.16798	0	0.0185987	0.0947443	0	0.0389287	0	0.0195346	0.0186395	0	0.0172507	0	0	0	0	0
Krt31	ENSMUSG00000048981	0	0	0.103475	0.0579221	0	0	0.148847	0.0977791	0	0	0.108181	0	0.066542	0	0	0.0568122	0.108418	0	0	0	0	0	0	0
Olfr982	ENSMUSG00000049010	0	0	0	0	0.0166577	0	0.0281358	0	0.0615632	0.0146029	0.0613464	0.0312507	0.0566013	0	0	0	0.0153702	0	0.014225	0.0592757	0	0	0	0
Il23r	ENSMUSG00000049093	0	0	0	0	0	0.0299291	0	0.0310669	0	0.0327274	0.137487	0.0350189	0	0.0359715	0.0376611	0	0	0	0	0	0	0	0	0
Ntf3	ENSMUSG00000049107	0	0	0	0	0	0	0	0.0575535	0.127802	0	0	0	0	0	0	0.0668801	0.0638156	0.0697093	0.0590607	0.0615266	0	0	0	0
Lrp1b	ENSMUSG00000049252	0	0.0779679	0	0.0398498	0	0	0.0682702	0.235448	0.112035	0.141733	0.111641	0.113743	0	0	0	0.0390862	0.0372952	0	0	0.0359575	0	0	0.036558	0
Olfr173	ENSMUSG00000049362	0	0	0	0	0	0	0.028237	0	0.0617848	0	0	0	0.03787	0.0644328	0.0337296	0	0.0308511	0	0.0285524	0	0.0675663	0	0.0302413	0
Upk1b	ENSMUSG00000049436	0	0.0472994	0	0.04835	0.0490409	0	0.414163	0.408101	0.407799	0.128974	0.135454	0	0	0	0	0	0.0905009	0.0494295	0	0	0.049551	0	0	0.0403664
H1f1	ENSMUSG00000049539	0	0.846283	0.551935	0.247166	0	0	0.317581	0.208622	0	0.109886	0	0.11758	0.141974	0.120779	0.63226	0.242429	0	0.252684	0	0	0	0.318837	0.113374	1.03177
Vsig8	ENSMUSG00000049598	0	0	0.0454174	0	0.0515733	0	0.043555	0.0429175	0	0.0904229	0.047483	0.048377	0	0	0	0.149617	0	0	0	0	0.0521097	0	0	0
Olfr418	ENSMUSG00000049605	0	0	0	0	0	0.0339397	0.0178766	0	0	0	0	0.0595672	0.0719255	0	0.10677	0	0	0	0.072305	0	0	0.0179473	0	0
Vgll2	ENSMUSG00000049641	0	0	0.198295	0	0	0	0.0475409	0.0936901	0	0	0.155485	0	0	0	0	0.163309	0	0	0	0	0	0.0954577	0.0509154	0.0926714
Olfr714	ENSMUSG00000049674	0	0	0	0	0	0	0.0262174	0.0258337	0	0	0	0.02912	0.0351614	0	0.0626343	0	0	0	0	0	0	0.0526421	0.112313	0
Olfr1318	ENSMUSG00000049758	0	0.0239085	0	0	0	0	0	0	0	0	0	0.0232524	0	0.0955401	0	0.0239712	0	0	0.0423371	0	0.0250466	0.0630525	0	0
Olfr808	ENSMUSG00000049894	0	0.0198066	0	0	0	0	0	0.0170892	0.0189739	0.0360052	0	0	0.0465191	0.0593614	0.0414331	0	0	0	0	0.0365378	0	0	0	0
Gja8	ENSMUSG00000049908	0	0.0129085	0	0	0	0	0	0	0.0123659	0	0.0123223	0.0376629	0.0303179	0.0128958	0.0270032	0	0	0.0134898	0	0	0.027046	0	0	0
Ccdc158	ENSMUSG00000050050	0	0.149558	3.41389	1.5288	1.24051	1.61607	0.261911	0.516156	3.58177	8.83586	8.4232	7.2727	0.878155	0.298822	0.782145	1.1996	3.86313	2.3444	0.132418	0.137947	0.470032	2.10358	0.280502	0.510544
A130023I24Rik	ENSMUSG00000050066	0	0	0.043119	0	0.0979267	0.0392534	0.0413508	0	0	0	0	0	0	0	0.0987885	0.0946969	0	0.148054	0.125438	0.174234	0.197891	0.249086	0.0442859	0
Opalin	ENSMUSG00000050121	0	0.0641268	0.0585517	0	0	0	0	0	0	0	0.0306073	0.0311836	0	0	0.0335365	0.0964424	0.0306744	0	0.0283889	0.0295742	0	0.0281863	0	0
Etos1	ENSMUSG00000050189	0	0	0	0.227233	0.046096	0.184773	0	0	0.0425901	0	0	0	0	0.0444155	0	0	0.0850663	0.0464613	0.0787281	0	0	0.0390832	0	0
Pla2g4e	ENSMUSG00000050211	0	0	0.0184893	0.0827982	0.0419907	0	0.0354622	0.0524148	0.0581956	0.0184055	0.0773209	0.0590824	0.0237801	0.0202299	0.0211801	0.0812116	0	0	0.0179291	0.0373555	0.0212138	0.14241	0.170907	0.138253
Klre1	ENSMUSG00000050241	0	0	0	0	0	0.0575453	0	0	0.0663208	0	0.0660872	0.0673315	0	0.0691632	0	0.0694127	0	0	0	0.0638565	0	0.243439	0	0
Slc25a2	ENSMUSG00000050304	0	0	0.0607703	0.544278	0.621063	0.110644	0.0582782	0	0.127517	0.181484	0.381204	0.517842	0	0	0	0	0.127347	0.139108	0.0589291	0.0613895	0	0.351052	0.249659	0.227203
Neto1	ENSMUSG00000050321	0	0.0321786	0	0.0328933	0.0111211	0.0356627	0.00939206	0.0555275	0	0	0	0.0625912	0.0125961	0	0.022438	0	0.0102615	0.0224185	0.0284909	0.0296804	0.0112368	0.0282876	0.0201174	0
C130071C03Rik	ENSMUSG00000050334	0	0	0.0227846	0	0	0.020742	0.0655508	0	0.0717151	0	0	0.072808	0	0	0.0783016	0.0750585	0	0.0260779	0.0883772	0.0690504	0.026142	0.0438733	0.0234012	0.0638891
4930486L24Rik	ENSMUSG00000050345	0	0.312797	0.114241	0	0	0.207999	0.438226	0	0.479436	0.852924	0.418029	0.243371	0.0734658	0	0.130867	0	0.538645	0	0.05539	0	0	0.0549948	0.117333	0.0533896
Gpr18	ENSMUSG00000050350	0	0	0.109208	0.122263	0	0.149126	0	0.0515984	0.0572891	0.0543563	0.228349	0	0.140458	0.0597444	0.0625507	0.05996	0.114425	0.187489	0.0529496	0	0.06265	0	0	0
Ppp1r3g	ENSMUSG00000050423	0	0	0.102717	0.0766637	0	0.0623388	0	0	0	0	0	0.0729401	0	0.0374622	0	0.0751947	0.107624	0	0.0332016	0.0345878	0.0392841	0	0.070331	0
Enthd1	ENSMUSG00000050439	0	0	0	0.0409548	0.16616	0.0333022	0.0350816	0	0.0767613	0.0364158	0	0	0	0	0	0.04017	0.0383293	0.0418692	0.0354734	0.0369545	0	0.140881	0.150287	0.0683845
Slc35d3	ENSMUSG00000050473	0	0.136251	0.0311014	0.0348193	0.0353169	0.113253	0	0	0	0.0309604	0	0.0662562	0.0400011	0.0340293	0.0712555	0.0341521	0.0977616	0	0.0301591	0	0	0.029944	0	0
Pcdh20	ENSMUSG00000050505	0	0	0.0156071	0.0174728	0	0	0	0	0.0163746	0	0.0163169	0.0332482	0.0200731	0	0.0536353	0.017138	0.049058	0	0	0.0315323	0.0179068	0	0	0
Prokr2	ENSMUSG00000050558	0	0.223683	0.0408473	0.114326	0.347878	0.223112	0.0783446	0.231594	0.449988	0.79291	0.597871	0.391582	0.105072	0.0223464	0.140376	0.112135	0.106997	0.116878	0.0594146	0	0.0468662	0.117981	0.146835	0.133627
Trhde	ENSMUSG00000050663	0	0	0.0122966	0	0.0279265	0	0	0	0.0258025	0	0	0.0130979	0	0.0134542	0.0140861	0.0135027	0	0.0140739	0	0	0	0	0	0
Emilin3	ENSMUSG00000050700	0	0.0263796	0.0963448	0	0	0.0219269	0	0	0	0	0	0	0	0	0	0.0528975	0.0252368	0.0275676	0.0233565	0	0	0.0231898	0.024738	0.0225129
Olfr1441	ENSMUSG00000050815	0	0	0	0.0881375	0	0.0358343	0	0.0371965	0.165196	0.0391847	0	0.0838565	0	0	0.0901838	0	0.0412437	0	0.0381706	0.0397643	0.0451634	0.0757966	0.0404285	0.0367921
Vwc2	ENSMUSG00000050830	0	0	0	0	0	0	0.558475	1.03181	0.254581	0.0966192	0.0253684	0	0.0312082	0	0	0.0266449	0.025424	0	0.0470594	0	0	0	0	0
Olfr958	ENSMUSG00000050853	0	0.0254938	0.0698322	0	0	0	0	0.0439922	0	0	0	0	0.0299382	0	0	0.0766819	0	0	0	0	0	0.0224111	0.071722	0
Spata31d1a	ENSMUSG00000050876	0	0.033647	0	0	0	0.0139838	0	0	0.0161163	0.0611649	0.0160595	0.0327237	0	0	0.0175964	0	0	0.0175811	0.0148955	0	0	0.0147892	0.0473298	0
P2ry10	ENSMUSG00000050921	0	0	0	0	0	0	0.0271615	0	0.0297158	0.0845836	0.0888333	0.120674	0.0364276	0.0309893	0	0.0311011	0	0	0	0	0	0.109076	0.0581789	0.026473
Adgb	ENSMUSG00000050994	0	0.0248021	0.0452917	0	0.0257152	0	0.217172	0.406587	0.475189	0.563578	0.426164	0.31358	0.0582519	0.0743332	0.155649	0.0248671	0.142366	0.025919	0	0	0.0779482	0	0	0
Olfr161	ENSMUSG00000051003	0	0.0125592	0	0.0256764	0.0130217	0	0	0	0.0721877	0.0228307	0.0119889	0.0244292	0.0589951	0.0501877	0.0262725	0.0377765	0	0.0262497	0.0333598	0.0695054	0.0394713	0	0.0235554	0.0428734
4930412M03Rik	ENSMUSG00000051008	0	0.322539	0.0736245	0	0	0	0.211816	0.0695719	0.15449	0.146581	0	0	0.189384	0.161111	0.0843393	0.0808461	0.0771416	0.084266	0.214181	0.148749	0.0844731	0.0708844	0	0
Olfr523	ENSMUSG00000051051	0	0	0	0.0249048	0	0	0	0	0	0.0221446	0	0.0473902	0	0	0	0.0244275	0.0233082	0	0.0431431	0.0224722	0	0.0214176	0	0
Fbll1	ENSMUSG00000051062	0	0	0.0544223	0.060928	0.123597	0	0	0.0514267	0	0	0	0	0	0.119091	0	0.0597605	0	0	0	0	0.0624415	0	0	0
Lingo3	ENSMUSG00000051067	0	0.0520995	0.14271	0.0266283	0.0270089	0	0.136858	0.0674275	0.224592	0.142063	0.124334	0.304019	0.0917735	0.0260242	0.108986	0.208945	0.149528	0.0544458	0.0922577	0.144165	0.272898	0	0.0244287	0.0222314
Fam83a	ENSMUSG00000051225	0	0.0934476	0.0284412	0.31841	0.0968882	0.0258914	0.0272749	0	0	0	0	0.0302945	0	0	0	0.0312309	0.119199	0.032552	0	0.028731	0.032632	0.0821481	0	0.1595
Nyx	ENSMUSG00000051228	0	0	0.0157817	0.0176683	0.0358416	0.0431007	0.0302691	0	0.0662312	0.094261	0.181494	0.353013	0.0608931	0.0345349	0.036157	0.0519892	0.0661426	0	0.076518	0	0.0181072	0.0303888	0	0.0147509
Nhlh1	ENSMUSG00000051251	0	0.109073	0.232377	0.222991	0.565443	0.120883	0	0.0627389	0.0348292	0.231323	0.138826	0.1768	0	0	0.038028	0.218718	0.278261	0.22797	0	0	0.380883	0	0.0340951	0
Olfr645	ENSMUSG00000051340	0	0.0730909	0	0	0	0	0.0426666	0	0	0	0	0	0	0.0243397	0.025483	0	0	0	0.0431431	0.0224722	0	0	0.0228475	0
Samd3	ENSMUSG00000051354	0	0	0	0.174761	0.0354517	0.0568425	0.0299399	0	0.0655108	0	0.03264	0	0	0.0341592	0	0.0342825	0.0654232	0.0357327	0.0605485	0.126153	0	0.300583	0.06413	0.32099
Olfr1402	ENSMUSG00000051392	0	0	0	0	0.1605	0	0.0580912	0	0	0	0	0	0	0.0220926	0	0	0	0.0231102	0.01958	0.040795	0.0695011	0.0388806	0	0
Kctd16	ENSMUSG00000051401	0	0.0323763	0.0295615	0.165477	0	0.0269113	0.0566986	0.0279344	0.0310152	0.147137	0.061812	0.0944636	0	0.0323445	0.0677275	0.0649223	0.0929212	0.0338343	0.114664	0	0.101752	0	0	0.0276306
Fhad1	ENSMUSG00000051435	0	0.0186286	0.204109	0.39989	0.502177	0.170327	0.0163116	0.11251	0.231992	0.270911	0.177827	0.163057	0.240639	0.0372207	0.077938	0.130742	0.463363	0.292014	0.0164938	0	0.0585462	0.0163761	0	0.0635923
Siglech	ENSMUSG00000051504	0	0.108064	0	0	0.448171	0	0	0	0.207042	0.196443	0.103157	0	0	0.323874	0.113029	0	0	0.225861	0.19136	0.0996747	0.113208	0.284991	0	0
Krt9	ENSMUSG00000051617	0	0	0	0.0354941	0.0360013	0	0	0	0	0	0.0662921	0.0337701	0	0	0	0.034814	0	0	0	0	0	0.0610485	0.0976864	0
Kctd19	ENSMUSG00000051648	0	0	0.0274578	0	0	0.0249962	0	0	0.0576161	0.0273333	0.0861197	0.0877411	0	0.0300427	0	0.0301511	0	0.0314265	0	0	0	0.0528719	0	0
Ttn	ENSMUSG00000051747	0	0	0.000997534	0.00111678	0	0.00454052	0.000956627	0.00188525	0.017792	0.0238322	0.0031287	0.00637522	0	0	0	0.00438152	0.00209038	0.00456686	0	0	0.00228904	0.00384164	0.00102453	0
4930564D02Rik	ENSMUSG00000051788	0	0	0	0.124254	0	0	0.425739	0	0.116444	0	0.116034	0	0	0	0	0	0	0	0	0.112117	0.38202	0.106856	0	0.103737
Vmn2r72	ENSMUSG00000051877	0	0.0197716	0	0	0.0614986	0	0.0346248	0.068236	0.0189404	0	0	0	0	0	0	0.0198234	0.0189151	0.020662	0	0	0	0	0	0.0168735
Btla	ENSMUSG00000052013	0	0	0	0	0	0	0.0241287	0	0.0527955	0.0250464	0.0263048	0.1876	0	0.0275291	0	0	0.0263625	0.0287972	0	0.0254169	0	0	0	0
Serpinb6c	ENSMUSG00000052180	0	0.0676114	0.0617334	0	0.0701007	0.112398	1.42085	1.10837	3.30323	0.737441	1.03266	0.920586	0	0.067545	0	0.0677887	0.25873	0.211969	0	0	0.0708299	0.475488	0.380424	0.288505
Gpr17	ENSMUSG00000052229	0	0	0.0157453	0.0176275	0	0	0.0301992	0.0148786	0.0330391	0.0313478	0	0	0	0	0	0	0	0.0360422	0.0152682	0	0	0	0	0
Fpr2	ENSMUSG00000052270	0	0	0	0.311126	0.420763	0.252991	0	0.0875361	0	0.276645	0.387392	0	0.119143	0	0	0.101721	0	0.212049	0	0.093579	0	0.35675	0.570852	0.432921
Il1rapl1	ENSMUSG00000052372	0	0	0	0	0	0	0.0429445	0	0.0375864	0.00891556	0.037454	0.0190796	0	0	0	0.0196693	0	0	0.0173697	0	0.0102759	0	0.00919855	0
Fcnaos	ENSMUSG00000052403	0	0.449048	0.512511	1.0328	0.349186	0	0.0982989	0	0	0	0.214328	0	0.3955	0.224304	0.352259	0.112556	0.322197	0.234635	0	0	0.58803	0	0	0
Olfr720	ENSMUSG00000052417	0	0.0926998	0.0169281	0	0	0	0	0	0	0.0168514	0.017698	0	0	0	0	0.0371772	0	0	0.0164153	0	0	0.0325963	0	0.0316448
Cebpe	ENSMUSG00000052435	0	0	0.065912	0.295165	0.898148	0.120006	0	0	0.0691532	0.0656131	0	0	0	0.144234	0	0.289509	0.138121	0.0754388	0.063915	0	0.0756242	0.126918	0	0.36964
Adarb2	ENSMUSG00000052551	0	0	0.0121703	0	0.0138199	0	0	0.0115004	0.0127688	0.0121151	0	0	0.0156529	0	0.0139415	0.0133641	0	0.0278588	0.0118016	0.0245887	0.0279273	0	0.0249994	0
Pcdh15	ENSMUSG00000052613	0	0.147102	0.0335783	0.0375923	0	0.091704	0	0	0.070459	0.200556	0	0.0357664	0.0431868	0	0.0384651	0.0368719	0	0.0768633	0.032561	0.067841	0	0.0323287	0.034487	0
5830454E08Rik	ENSMUSG00000052658	0	0	0.219884	0	0	0	0	0	0.115348	0	0.229884	0	0.141402	0.120292	0.377826	0.362178	0	0	0.213222	0	0	0.317551	0	0
Trim30b	ENSMUSG00000052749	0	0	0	0	0.0264324	0	0	0.0219961	0.0244221	0	0.024336	0.0495884	0.0898147	0	0	0	0	0.0532838	0	0	0	0.0224111	0	0
C130026L21Rik	ENSMUSG00000052848	0	0	0.132357	0.0370448	0.263019	0.120491	0.0951972	0.0938038	0.208299	0.230575	0.449725	0.211473	0.255347	0	0.0379049	0.14534	0.3467	0.18936	0.0962604	0	0.0759301	0	0	0
Nrk	ENSMUSG00000052854	0	0.0445531	0.172889	0.148014	0.13858	0.0833237	0.0195058	0.134542	0.288091	0.4252	0.414666	0.454971	0.170041	0.0445093	0.10485	0.0446699	0.234427	0.162958	0.00986181	0	0.0350055	0.0195829	0.0104451	0.00950564
Dnah6	ENSMUSG00000052861	0	0	0.00653694	0	0.00742296	0	0.00626888	0.0123542	0.0137168	0.0065073	0.00683424	0.00696291	0	0	0	0.0143563	0	0	0.00633889	0	0	0	0	0
C130021I20Rik	ENSMUSG00000052951	0	0	0	0.368758	0	0	0.210584	0.207502	0.115193	1.31156	0.344363	0.233898	0	0.240261	0	0	0	0.251328	0.106468	0	0.251945	0	0	0
Spink2	ENSMUSG00000053030	0	0.150817	0.27541	0.154166	0.312739	0.376079	0.264116	0	0.577906	0.548322	0.431903	0.440035	1.23977	0.904012	0.315491	0.151212	0.43285	0.315217	0.267066	0.278216	0.78998	0	0.707158	0.386131
1700069B07Rik	ENSMUSG00000053081	0	0	0	0	0	0.475806	0	0	0.182788	0	0.364289	0	0.112037	0.0953111	0	0.286965	0.0912719	0	0.253414	0	0	0	0.178936	0.0814206
Myh7	ENSMUSG00000053093	0	0.18983	0	0	0.0756996	0.0364125	0	0.0251978	0	0	0.0139392	0.0142016	0	0.014588	0	0.0146406	0.0139697	0	0.0129289	0.0134687	0	0.0128366	0	0.0124619
Daw1	ENSMUSG00000053161	0	0.0663102	0.181636	0	0	0	0.174188	0.0572127	0.0635227	0	0.126598	0.193472	0.311482	0.0662451	0.20807	0	0.0634377	0.0692965	0	0	0.0694668	0.0582921	0.186551	0
Gpr21	ENSMUSG00000053164	0	0.789296	0.360338	0	0.409178	0.328034	0	0	0	1.43482	0	0	0	0	2.47668	0.395683	0	0	0	0	0.413435	0.346928	0.37009	1.68401
Cib4	ENSMUSG00000053194	0	0.349487	0	0.238166	0.120785	0.0968318	0.204012	0.201026	0	0	0.333616	0.453196	0.27361	0	0.121848	0	0.222898	0	0.103145	0.322355	0.122041	0.204818	0	0
Olfr212	ENSMUSG00000053251	0	0.100582	0	0.137088	0.278094	0.0557363	0.176143	0.0289275	0.0642359	0.0609475	0.128019	0.0652147	0.0787447	0	0.0350677	0.0672306	0.032075	0.105112	0.17811	0.0309245	0.10537	0.0589466	0.125764	0.228904
Gm12592	ENSMUSG00000053263	0	0	0	0.0620006	0.0943298	0	0.0265547	0.183162	0.348622	0.0826938	0.0868485	0.0294946	0.142455	0.121188	0.03172	0.0304062	0.029013	0.0950774	0.134256	0.195806	0.127081	0	0	0
Nrgn	ENSMUSG00000053310	0	0.184966	0.450361	0.567222	0.319626	0.153745	0.0539866	0.106393	0	0	0	0.0599635	0.072404	0.615947	0.386927	0.247268	0.471875	0	0.436716	0.170606	0.258361	0	0.520367	0.420944
Tgm5	ENSMUSG00000053675	0	0	0	0.0700917	0	0	0.0300201	0.118323	0.0656863	0.186971	0	0.100031	0	0	0	0	0	0.0716568	0.0303554	0.158114	0.0359164	0	0	0.0585181
Gm9920	ENSMUSG00000053749	0	0.095813	0	0	0	0.0796403	0.0838957	0.165336	0.0917851	0.174173	0	0.186368	0.112517	0	0	0.288193	0	0.100128	0	0	0.401496	0	0.179701	0.245307
1700016K19Rik	ENSMUSG00000053783	0	0	0.177626	0	0.100851	0	0	0.335697	0	0.17682	0.278557	0.189201	0	0	0	0.390098	0	0	0	0.179436	0.305699	0	0	0
Krt16	ENSMUSG00000053797	0	0	0.156799	1.28731	2.25532	2.66451	0	0	0.383855	1.97711	0.65572	1.0021	0	0	0.0598728	0.344358	0.438105	0.299104	0	0.263995	0.0599678	5.33404	3.97237	6.49736
Adgrg4	ENSMUSG00000053852	0	0	0.00923527	0.0310178	0	0.0168146	0	0.0436346	0	0	0.0289659	0.0196741	0.0118779	0.0101047	0.0105793	0	0.0290294	0.0105701	0	0.00932938	0	0.0177831	0	0
Gm12474	ENSMUSG00000053957	0	0	0	0	0	0.211244	0	0.0548187	0.121729	0.173246	0.0606503	0.432545	0	0	0.132909	0	0.18235	0.0663968	0	0	0	0.0558529	0	0
Cd8a	ENSMUSG00000053977	0	0	0	0	0.0593884	0.047611	0	0.172973	0	0.0260313	0.0273392	0.0278539	0.0336327	0.114446	0	0.0287148	0	0.119718	0	0	0.150015	0.0251767	0	0
Tdrd9	ENSMUSG00000054003	0	0.0186286	0.0850455	0.171381	0	0.0309685	0.0163116	0.0964371	0.0892276	0.0677279	0.0889134	0.0543524	0	0	0.038969	0.037355	0.0356433	0.0584027	0	0	0	0.0655044	0.104816	0.0794904
Tceal5	ENSMUSG00000054034	0	0	0.0783494	0.0877154	0	0	0	0.0740367	0.164404	0	0	0.0834549	0.100769	0.0857252	0	0.0860345	0.0820923	0.0896739	0.0759756	0	0.0898943	0.150867	0	0
Gm9934	ENSMUSG00000054061	0	0	0	0	0	0.0717376	0.188927	0.148929	0.289371	0.0392225	0	0	0	0	0	0.0432659	0.12385	0	0	0	0.045207	0	0	0
Umodl1	ENSMUSG00000054134	0	0	0.0160827	0	0.0365251	0	0	0.0151975	0	0.0160098	0.0672567	0.0513922	0	0.0703871	0	0	0	0.0368146	0	0	0	0	0.016518	0
Vmn1r236	ENSMUSG00000054142	0	0.0299265	0	0	0	0	0.0262043	0.0129104	0	0.0272009	0.0714188	0	0.0175719	0	0.0156507	0	0.0143151	0	0.0132485	0.0276032	0.0156756	0.0263079	0	0.02554
Krt15	ENSMUSG00000054146	0	0.105394	0	0.0538676	0.109275	0	0.0922853	0	0	0.0957951	0	0	0.123768	0	0	0	0	0	0	0.0486061	0	0.0463251	0	0
Klf1	ENSMUSG00000054191	0	0.292762	0.0534619	0	0.182124	0.0486691	0.102539	0.0505192	0.0560909	0	0.0558934	0.0569457	0.343801	0.11699	0.183727	0	0.0560159	0.244757	0.155527	0.16202	0	0	0.0549087	0
Ffar4	ENSMUSG00000054200	0	0	0.0583846	0	0	0.265752	0	0.0551708	0	0	0.366239	0	0	0	0	0.0641114	0.122347	0.0668234	0	0	0	0	0	0.109142
Gm5082	ENSMUSG00000054258	0	0	0	0.120652	0.061188	0.0981076	0	0	0	0	0	0.0573959	0	0	0	0	0.169376	0	0.104504	0.0544337	0	0	0.0553428	0.20146
Serpinb9d	ENSMUSG00000054266	0	0	0.0654374	0.293039	0.445841	0.476567	0.31377	0	0.137311	0.130281	0.410481	0.487911	0	0	0	0.215568	0.0685635	0.224687	0.0634548	0	0.0750797	1.32304	1.07533	1.6514
Lce3a	ENSMUSG00000054325	0	0	0	0	0	0.406905	0	0	0.468957	0.593266	0.467305	0.793505	0	0	0	0	0.31222	0.170527	0	0	0	0	0	0
Bsx	ENSMUSG00000054360	0	0	0.027634	0.0309374	0.0627591	0	0.0795025	0	0.0289929	0	0.0288908	0.0588695	0.106625	0.0302355	0.0316557	0	0.0289542	0.0316282	0	0	0	0.0266056	0.0851456	0.103316
Lexm	ENSMUSG00000054362	0	0	0.861019	0.481973	0	0.587871	0	0	0.22584	7.28547	7.20142	5.50275	0	0	0	0.472737	0.676613	0.985469	0	0	0.246973	0.207244	0	0.402389
Pnma1	ENSMUSG00000054383	0	0	0.0693487	0.0776387	0	0	0	0.163829	0	0.103551	0.0362513	0.0369338	0	0.189693	0.278044	0	0.0726616	0	0.0672476	0.0700554	0.0397837	0	0.0356127	0
Gm4793	ENSMUSG00000054412	0	0	0.0625358	0.105017	0.0355059	0.0853941	0	0.0886403	0	0.124504	0.294209	0.366359	0	0	0.0358184	0.0686697	0.0655232	0.0357873	0	0	0	0.180625	0	0
Gimap4	ENSMUSG00000054435	0	0.232387	0.106092	0.118774	0.120471	0	0	0.100252	0	0	0.110917	0	0.13645	0	0	0.116498	0.11116	0.121426	0	0.107173	0	0	0	0
Gm14461	ENSMUSG00000054510	0	0	0	0.0514465	0.104363	0	0.220344	0	0.144639	0.0457448	0	0.146843	0	0	0	0	0	0	0.044561	0.0464215	0.105449	0	0.14159	0.0429516
Ms4a5	ENSMUSG00000054523	0	0	0	0	0.0986024	0.0790485	0	0.164107	0	0	0	0	0	0	0.0994702	0	0	0.0993838	0.0842023	0	0	0	0.0891829	0
Gm9951	ENSMUSG00000054618	0	0.52389	0	0	0	0.290307	0.611637	0.150671	0.167289	0	0	0.679352	0	0	0	0.175088	0.167065	0	0.154617	0	0.365886	0	0	0.447099
Xlr	ENSMUSG00000054626	0	0.048164	0.219884	0	0.0499373	0.0400342	0.12652	0.0415561	0	0.0437773	0	0	0.282804	0	0.0503768	0.144871	0.0460776	0	0.0426444	0	0	0	0	0
Ugt2b5	ENSMUSG00000054630	0	0	0	0	0.0499911	0.0400773	0.0422188	0	0.323323	0.0438244	0.0460263	0	0	0	0.0504311	0.0966846	0	0	0.0426903	0	0	0.0423857	0	0
Irs4	ENSMUSG00000054667	0	0	0	0.0290991	0.0295149	0	0	0.0368419	0	0	0	0	0	0	0	0.0142707	0.0272337	0	0	0	0.0298219	0.0125123	0.0667384	0.0121471
Defb42	ENSMUSG00000054763	0	0.14496	0.264714	0	0.150297	0.120491	0.888507	0.500287	0.277732	0.527028	0.276754	0	0.680925	0.57927	0.303239	0	0.13868	0.75744	0.128347	0.133706	0.30372	0.254863	0.543756	0
Mtnr1a	ENSMUSG00000054764	0	0.113687	0	0.290529	0	0.0472485	0	0	0	0	0.108524	0.110567	0	0	0	0.0569924	0	0	0	0	0	0.0499699	0.0533061	0
1700041G16Rik	ENSMUSG00000054822	0	0.0982293	0.0448447	0	0	0	0.0430058	0.0423763	0	0	0	0.191068	0	0.0981328	0.0513711	0	0	0	0.0869721	0.0453017	0.102905	0	0.0460583	0
Cyp2c50	ENSMUSG00000054827	0	0	0	0.0557364	0	0	0.14323	0	0.0522332	0	0	0	0	0	0	0	0	0	0.0482766	0	0.0571209	0.239661	0.153397	0.0930662
Olfr137	ENSMUSG00000054940	0	0	0	0	0	0.0888588	0	0	0	0	0	0	0.0418468	0	0	0.0357279	0	0	0.0315507	0	0.0373308	0	0.233919	0.0912338
Olfr354	ENSMUSG00000055088	0	0.00939146	0	0.0192001	0.0486862	0.00780623	0	0	0	0	0	0	0	0.00938224	0	0.0188322	0	0	0.0498911	0	0.00983852	0.0247676	0.0704563	0.0240446
Zfp819	ENSMUSG00000055102	0	0.0831031	0	0	0	0.0690757	0	0.0358508	0	0.0377671	0.0793292	0.0808227	0	0	0	0.0416605	0	0	0.0367897	0.0383257	0	0	0	0.035461
9130017K11Rik	ENSMUSG00000055134	0	0.026838	0	0	0	0.0446157	0.0704995	0.115779	0.0771292	0	0.0256192	0	0.0315168	0	0	0.0269083	0.0256754	0	0	0	0	0.0235928	0	0.0916164
Cstl1	ENSMUSG00000055177	0	0	0.244901	0.274176	0.417141	0.334418	0	0	0.128472	0.24379	1.15217	0.652147	0	0	0	0.268922	0.5132	0.140149	0.237481	0	0.140493	0	0	0
Klk15	ENSMUSG00000055193	0	0.106018	0	0	0	0.0881227	0.278494	0.914726	0.507805	0	0.202407	0.206218	0	0	0	0	0.101425	0.110792	0	0	0	0	0.0994205	0
Gm9967	ENSMUSG00000055323	0	0.248158	0	0	0	0	0.217292	0	0	0	0.236889	0	0	0.991658	0	0	0	0.518668	0.439438	0.457786	0.259971	0.218151	0	0
4933400A11Rik	ENSMUSG00000055357	0	0	0	0.0744511	0	0	0	0	0	0	0.208578	0.354174	0	0	0	0.0730244	0.0696783	0	0.0644866	0	0	0	0.0683011	0
Prl2c5	ENSMUSG00000055360	0	0	1.35682	0.651006	0.660309	0.705817	6.13413	14.2866	28.8775	4.052	6.99131	6.50355	0.124648	0.318118	0.22204	1.59633	2.03091	2.99494	0.281938	0	0.667177	1.39963	0.298615	0.634096
Alk	ENSMUSG00000055471	0	0	0.0449927	0	0	0.0409591	0	0	0.0472052	0.0149296	0.0156797	0	0.0578674	0.0164095	0.0343604	0.0329373	0.015714	0.0686612	0.0145432	0	0	0	0	0
Tcp10b	ENSMUSG00000055602	0	0.0384981	0.0351512	0	0.159662	0.127999	0	0.0996489	0.0368797	0.104975	0.440998	0.187209	0.0452097	0.0384603	0.281868	0.0385991	0.0368304	0.160927	0.0340862	0	0.161323	0	0.0361024	0
Gja6	ENSMUSG00000055691	0	0	0	0.090803	0	0	0.0388907	0.0383214	0.0425479	0	0	0	0.156474	0.0887428	0.0464556	0.0445315	0	0	0.039325	0	0.0465293	0	0.208256	0.0379048
Fut2	ENSMUSG00000055978	0	0.0303165	0	0	0.0628653	0.0251992	0.0265457	0.0261571	0.087126	0.0826658	0.144699	0.117938	0.0712034	0.121147	0	0.0607919	0	0	0	0	0.0317596	0.133253	0.0284299	0.0517455
S100a9	ENSMUSG00000056071	0	0	0	0	0	0.581747	0	0.301931	0.167615	0	0	0	0.205475	0.349598	0	0	0.167391	0.182851	0	0	0	0.461441	0.164083	0.149324
Gm5468	ENSMUSG00000056089	0	0.131356	0.119937	0.134274	0.408578	0.109184	0	0	0	0	0	0	0	0	0	0.131701	0.125666	0.137272	0.697817	0.121159	0	0	0.369547	0
Gm9991	ENSMUSG00000056128	0	0	0	0	0.230862	0.0616932	0.0649896	0	0	0	0	0	0.0871607	0	0	0	0.0710061	0.0775638	0	0.0684592	0	0.19574	0	0.0633421
Nanos3	ENSMUSG00000056155	0	0	0	0	0	0	0.542229	0	0.79096	0	0	0.200753	0	0.206215	0	0	0.394951	0	0	0	0	0.181458	0	0
Ms4a4b	ENSMUSG00000056290	0	0	0	0.233015	0.472689	0.37895	0	0	0	0.103595	0.1088	0	0	0	0	0	0.218077	0.238218	0.100914	0	0	0.400777	0.106883	0
Sertm1	ENSMUSG00000056306	0	0	0	0.0315884	0	0	0	0	0	0	0.0589975	0	0	0	0.0969654	0	0	0	0.0273607	0.028503	0.0647462	0	0	0
Gpr50	ENSMUSG00000056380	0	0	0	0.328225	0.272385	0.291158	0	0.100742	0.0559264	0.212254	0	0.227115	0	0	0	0.0585337	0.139629	0	0.0516901	0	0	0.128303	0.191617	0.249117
Uts2b	ENSMUSG00000056423	0	0.42915	0.19592	0	0.222475	0.089178	0.845488	0.740545	0.616664	0.195032	0.102415	0.313031	0	0.107182	0.112217	0	0.20528	0.224238	0.0949923	0	0	0	0.100611	0
Ptafr	ENSMUSG00000056529	0	0	0	0	0	0	0.0215679	0	0	0	0.0940521	0.119779	0	0.0246074	0	0	0	0.0257409	0.0218088	0.0227194	0	0	0	0
Dnah9	ENSMUSG00000056752	0	0.00649262	0.00592816	0	0	0	0.0113701	0.039213	0.0310984	0.00590128	0.0309889	0.0126289	0	0.00648624	0.00679091	0.00650964	0.0186341	0	0	0	0	0	0	0
Grm7	ENSMUSG00000056755	0	0.0212791	0.0388583	0.0217517	0.0220626	0	0	0.0367194	0.0203846	0.019341	0.0406256	0.0413905	0.0249888	0.0212582	0.089027	0.0213349	0.0203573	0	0.037681	0.0392543	0	0.0748243	0	0
Olfr667	ENSMUSG00000056782	0	0.0664825	0.0303513	0.0679591	0.0344651	0	0	0.0860419	0	0.151068	0.222122	0.0323291	0.0780727	0.0332086	0.104305	0.0666568	0.0636025	0	0.0294317	0.122642	0.104471	0.0584435	0.0311727	0.0283688
Olfr1178	ENSMUSG00000056995	0	0.0138249	0	0.0141319	0.0143339	0	0.0605266	0.0954251	0	0.0125657	0.013197	0.026891	0	0	0	0	0	0.0288949	0	0.0255032	0.0289659	0.0607659	0.0129646	0
Olfr397	ENSMUSG00000057050	0	0.0442614	0.0202067	0	0.0229455	0	0.116269	0.0381889	0	0	0	0	0.0779666	0.022109	0	0	0	0.0231274	0	0	0.0463684	0	0	0
Gja5	ENSMUSG00000057123	0	0.0244234	0.0446002	0.0499318	0.0253226	0	0	0.0421452	0.0233967	0	0.0932572	0.118766	0.0286813	0.0975978	0.0255455	0.0244875	0.0467308	0	0.0216245	0	0	0.0429404	0	0
Rfx8	ENSMUSG00000057173	0	0.133842	0	0	0.0462567	0	0.039065	0.0769864	0.0427386	0.0405507	0.0425881	0	0	0.0445703	0.0466638	0	0.0426814	0.0466233	0	0	0	0.0392194	0	0
Olfr1028	ENSMUSG00000057207	0	0.0257873	0.0235454	0	0.0802102	0	0.0677396	0.0667481	0.0741098	0.0234386	0.0246163	0.100319	0.0605659	0.12881	0.107888	0	0.0740107	0.0269486	0.0456641	0.142712	0.0540297	0.0680074	0.0483652	0
Ces1c	ENSMUSG00000057400	0	0	0	0	0	0	0.600763	0.676537	0.657258	0.267262	0.327472	0.0476624	0	0	0	0	0.187537	0.0512142	0	0	0.0513401	0	0	0
Krt33b	ENSMUSG00000057723	0	0	0.0517374	0	0.0587498	0	0.0496157	0.146669	0.162845	0.154508	0.162271	0.110217	0	0	0.177801	0.0568122	0.108418	0	0	0	0	0	0	0
Serpinb9g	ENSMUSG00000057726	0	0.0464894	0.0424477	0.0950439	0	0.695561	1.7504	1.444	2.62757	2.15502	3.0621	1.6277	0.0545942	0	0	0.186445	0.088951	0.194332	0	0	0	3.71899	2.17982	2.57888
Xlr3a	ENSMUSG00000057836	0	0.113113	0.0516394	0	0.0586385	0	0.643783	1.80549	0.595966	0	0.107976	0	0.265664	0.113001	0.0591546	0.0567046	0.0541063	0.0591033	0	0	0	0	0	0
Gsta2	ENSMUSG00000057933	0	0	0.282058	0.315775	0.640576	0.427952	0.0901638	0.44422	0.591856	1.87186	1.96591	0.901313	0.120923	0	0	0.619448	0.394043	0.645652	0.182341	0	0.107873	0.362081	0	0.175756
Vmn1r12	ENSMUSG00000057981	0	0	0.0246413	0.0137935	0	0	0	0.0465699	0	0	0.012881	0	0.0158462	0	0.0141137	0.0135291	0.0258184	0	0	0.0124462	0	0	0.0126541	0
Vmn1r82	ENSMUSG00000058132	0	0	0	0	0.0582463	0	0	0.0646274	0.0179388	0	0.089378	0	0.0219906	0.0374152	0	0	0	0.0195693	0.01658	0	0	0.0329233	0.0526821	0.0479435
Mmel1	ENSMUSG00000058183	0	0	0.0836368	0.0312116	0	0	0	0.0263444	0.0584997	0.0832575	0.0291469	0	0.0358565	0.0305035	0	0	0.0292107	0.0319085	0.0270343	0	0	0.0268414	0.0859001	0
Gstp3	ENSMUSG00000058216	0	0	0.346597	0.646715	0.393574	0.210349	0.110794	0.873382	0.36364	0.460033	1.08708	0.738364	0.594367	0	0	0.634322	0.363154	0.264462	0	0	0.132556	0.111233	0	0.323957
Gm10037	ENSMUSG00000058246	0	0.163179	0.148992	0.166803	0	0	0	0.281582	0	0.148317	0	0	1.72464	0.326037	0.853378	0	0	0.170527	0	0.150511	0	0	0	0
Olfr822	ENSMUSG00000058251	0	0	0	0	0	0.0279623	0	0	0	0	0	0.0654352	0	0	0	0	0	0	0.0297854	0.0930871	0.0352421	0.0591458	0.0315473	0
Tcp11x2	ENSMUSG00000058252	0	0	0	0	0	0	0.309176	0.304651	0.483216	0.229239	0.385211	0.147174	0	0	0	0.101149	0	0.105427	0.0893227	0	0.105687	0	0	0
Adra2b	ENSMUSG00000058620	0	0	0	0.0912554	0.185119	0.18551	0	0	0	0	0.063914	0	0	0.111481	0	0	0	0.0466465	0	0	0.0233806	0.725921	0.272081	0.304749
Nkx2-9	ENSMUSG00000058669	0	0	0	0	0	0.0589111	0.434413	0.366904	0.678949	0.0644192	0	0	0	0.141609	0.0741305	0	0.0678041	0.0740661	0.125504	0	0	0	0	0
Olfr846	ENSMUSG00000058692	0	0.0412644	0	0.0210905	0	0	0.0541979	0	0	0.0375061	0	0	0.145375	0.020612	0.0215801	0	0.0197384	0	0	0	0	0.126962	0	0.035216
Prr19	ENSMUSG00000058741	0	0.0722461	0.0659651	0.147701	0	0.0600513	0	0.124668	0.415254	0.196998	0.275861	0	0.678729	0.288701	0	0.0724355	0.138233	0.150999	0.0639666	0	0.15137	0	0	0
0610039K10Rik	ENSMUSG00000058812	0	0.188204	0.343684	0	0	0	0.247193	0.0811915	0.0901461	0.256594	0	0	0	0	0.0984254	0.0943488	0.180051	0.0983399	0	0	0	0.0827233	0	0.0803087
Pirb	ENSMUSG00000058818	0	0	0	0	0.0485792	0	0	0.0808518	0.0448845	0	0.0670896	0.0455685	0.0550225	0.0234041	0.0245034	0.046977	0	0.0244821	0	0	0	0	0	0.0799727
Col25a1	ENSMUSG00000058897	0	0	0.151757	0.0849488	0	0	0.145533	0.143403	0.318438	0.226602	0.158658	0	0	0.166043	0.173842	0.083321	0.0795031	0.0868456	0.147159	0	0.087059	0	0.311727	0
Igf1os	ENSMUSG00000058934	0	0	0	0	0	0	0	0.311044	0	0.163835	0.172066	0	0.211676	0.180075	0.188533	0.180724	0	0	0.319189	0.997549	0.377665	0	0	0
Kcnc1	ENSMUSG00000058975	0	0.0115445	0.0632449	0.0236018	0.0837866	0.0479792	0.0303257	0.0298818	0.066355	0.0839441	0.110202	0.179643	0.0542283	0.0461326	0.0120749	0.0347242	0.0773106	0.0603219	0.0613288	0.0319447	0.012094	0.0507427	0.0108261	0.0197046
Fcgr4	ENSMUSG00000059089	0	0	0	0	0	0.0592864	0	0.18462	0.136655	0.129659	0.272347	0.138737	0.167521	0	0	0.0715128	0.0682359	0	0.126303	0	0	0	0	0
Ifitm6	ENSMUSG00000059108	0	0.528526	0.361933	0.135066	0.273992	0	0.231394	1.14003	0.886038	0.600485	0.756786	0.642529	0.310333	0.79201	1.10562	0	0	1.24274	0.116989	0.121874	0	0	0	0
Olfr814	ENSMUSG00000059134	0	0.0234577	0	0	0.0486428	0.0194982	0	0.101197	0.0674149	0.0213212	0.044785	0	0.0550945	0.0468694	0.0490709	0.0470385	0.0673247	0	0.0415389	0.0649099	0.0245744	0.0206213	0.065994	0
Aldoart1	ENSMUSG00000059343	0	0.0437001	0	0.0446707	0	0	0	0	0.041863	0	0	0	0	0	0	0	0	0	0	0.0806149	0.0457803	0	0.0409807	0.0372946
Nrsn2	ENSMUSG00000059361	0	0.0615705	0	0.062938	0	0	0.0539124	0.0531233	0.117964	0	0	0	0	0.18453	0.0643993	0.061732	0.0589033	0	0.0545145	0.113581	0.129003	0	0	0.0525456
Olfr959	ENSMUSG00000059366	0	0	0.014565	0	0	0.0132592	0	0	0.0152812	0	0	0	0	0.0478083	0	0.0159936	0.0152607	0.0166701	0	0	0.0167111	0.0280458	0	0.0136136
Plg	ENSMUSG00000059481	0	0	0	0.0332154	0	0.108036	0	0	0	0	0	0	0	0	0	0	0.0310861	0.033957	0	0	0	0.0285646	0.0914149	0.110923
Olfr727	ENSMUSG00000059488	0	0	0	0	0	0	0.0599713	0.206827	0.0328055	0.0311261	0	0	0.0402152	0	0.0716368	0	0	0	0	0	0	0	0	0.0292255
Gm7361	ENSMUSG00000059645	0	0.0299116	0	0	0	0	0.0523823	0.0774234	0.143271	0.108749	0	0.0581816	0.105379	0.0298822	0.0312858	0	0.0286158	0	0	0	0	0	0	0.0255272
Myl3	ENSMUSG00000059741	0	0	0	0	0	0	0	0.104877	0	0.110483	0.232067	0.354655	0.142745	0	0	0.121872	0	0.127028	0.107624	0	0	0	0	0
Kprp	ENSMUSG00000059832	0	0	0.0299732	0.100669	0.306321	0.13643	0.373673	1.61443	2.54721	3.99819	2.91428	4.05464	0	0	0	0.164566	0.282645	0.240138	0.0290651	0	0.0343898	0.317435	0.0307843	0.0840461
Hydin	ENSMUSG00000059854	0	0.00567605	0	0	0.00588503	0	0.00994012	0.0195893	0.0108749	0.0154772	0	0.0165609	0	0.00567048	0	0.00569093	0	0	0.0150767	0.0104708	0.0118925	0	0.0106457	0.00968813
Tsks	ENSMUSG00000059891	0	0	0.210816	0.472035	0	0.57575	0	1.19527	0.221183	0.20986	1.32243	1.79643	0	0	0	0.231495	0.662662	0.482575	0.408858	0.425929	0.24188	0	0	0.197046
Dsc3	ENSMUSG00000059898	0	0	0.0153379	0	0	0	0.0294178	0.0434808	0	0.0305366	0	0.0490119	0	0.0167818	0.01757	0	0.0160706	0.0175548	0	0.0154941	0.0175979	0	0	0
Ctf2	ENSMUSG00000060034	0	0	0	0	0	0.0424536	0	0.220337	0.0489277	0	0.243777	0.14902	0	0	0	0.0512087	0.0488622	0	0.0452215	0	0.107012	0	0	0
Olfr57	ENSMUSG00000060205	0	0	0	0	0	0.0452117	0	0.0469304	0.0521063	0.0494389	0.155768	0	0	0	0	0	0	0	0	0.0501702	0	0	0.153024	0.0464201
Dppa5a	ENSMUSG00000060461	0	0.144726	1.32143	1.4794	2.10076	1.44356	0.126725	0	0.415925	1.71007	1.38153	0.422263	0	0	0.151375	0.87063	2.07684	1.81492	0.12814	0	0.60646	0.890579	0.135719	0.123512
Xcr1	ENSMUSG00000060509	0	0	0.0918446	0.143953	0.166869	0.284276	0.0176157	0.0520734	0.192722	0.237713	0.268861	0.254357	0.0945008	0	0	0.100853	0.26945	0.189215	0.0534371	0	0.0632268	0.0176853	0.018866	0.0343382
0610040J01Rik	ENSMUSG00000060512	0	0.0892282	0.244413	0	0	0.148334	0.31252	0.230959	0.512863	0.405507	0.0425881	0.390509	0.26196	0.178281	0	0.0894622	0.128044	0.233116	0	0	0.0467379	0.0392194	0.0836756	0.0380747
Dcc	ENSMUSG00000060534	0	0.0347128	0.00792374	0.0620967	0.00899772	0.0288535	0.0531917	0.0299503	0.0665071	0.0078878	0.0579888	0.0759607	0	0.00866968	0.0363076	0.00870096	0.0581159	0.0362761	0.0614694	0.0800448	0.100004	0.00762885	0.0406909	0.0222185
H4c3	ENSMUSG00000060678	0	0.2185	0	0	0	0.272428	0.765293	0.188523	0.523287	0	0.104289	0.425009	0.128296	0	0.114269	0.438146	0	0	0.58038	0.201537	0.114451	0.480199	0.204903	0.466182
Serpina6	ENSMUSG00000060807	0	0.0558163	0.305782	0	0	0.0463948	0	0	0.0534698	0.0507326	0	0.0542847	0.393282	0.111523	0.116761	0.111925	0.106797	0.0583299	0.0494196	0	0.116947	0	0	0
Kcnd2	ENSMUSG00000060882	0	0.0347768	0	0.0177746	0	0	0.0761282	0.285053	0.216547	0.0316094	0.0165988	0.0338226	0	0	0	0.034868	0	0.0181715	0	0	0	0	0	0.0148397
Tdrd5	ENSMUSG00000060985	0	0.0476643	0.0652807	0.462868	0.889546	0.970662	0.0834717	0.0616874	0.0684909	0.0866462	0.136499	0.370851	0.139935	0.0238088	0.0249271	0.238947	0.205198	0.224149	0.105505	0.131892	0.2996	1.02657	0.558728	0.752539
Olfr160	ENSMUSG00000061165	0	0	0.0490683	0	0	0.0893385	0	0.0463673	0	0.0976914	0	0	0.126218	0	0	0.0538812	0.0514123	0	0.0475816	0	0	0.0472421	0.151188	0
Olfr116	ENSMUSG00000061336	0	0	0	0	0	0	0	0	0.0191689	0.0363752	0.0191014	0.019461	0	0	0.0418588	0	0.0382865	0	0	0	0	0	0	0
Olfr1490	ENSMUSG00000061387	0	0.052034	0.0475102	0	0	0	0.0151873	0	0	0.0157649	0	0	0	0	0.0725661	0.0173901	0	0	0.0614277	0	0	0	0.0162653	0
Krt79	ENSMUSG00000061397	0	0	0	0	0.088587	0.0710192	0	0	0	0	0.0815612	0	0	0	0	0	0	0.0446445	0	0.039404	0	0.225329	0.0400622	0
Gm12569	ENSMUSG00000061469	0	0.0612757	0	0	0	0	0	0.105738	0	0.278474	0.175479	0.178783	0	0	0	0	0	0.192106	0	0.113037	0	0.0538664	0	0.104588
Fbxw20	ENSMUSG00000061701	0	0	0	0	0	0	0.103829	0	0	0.0538887	0	0.0576617	0	0	0.0620125	0	0	0	0.0524941	0.0546858	0.0621109	0	0.222397	0
Klra6	ENSMUSG00000061769	0	0	0	0	0	0	0.210867	0.277041	0	0.145924	0.076628	0.0780707	0.188536	0	0	0	0	0.0838885	0.071074	0.51829	0.0840947	0.0705669	0.526947	0.47955
Cfd	ENSMUSG00000061780	0	0	0.0939113	0	0	0	0	0.177484	0	0.0934854	0.196365	0	0	0	0	0	0	0.107485	0	0	0.107749	0	0	0.0877772
Ttr	ENSMUSG00000061808	0	0	0	0.0772132	0.0783166	0.125571	0.0661404	0.130345	0.0723601	0.480591	0	0.146926	0	0.150923	0	0.0757336	0.0722634	0	0.066879	0	0.395656	0	0.28334	0.257855
Myl1	ENSMUSG00000061816	0	0.1025	0	0	0	0.0851987	0.0897511	0.0884375	0	0.0931645	0.0978454	0	0	0	0	0	0	0	0	0.0945427	0	0	0	0.0874759
Vmn1r214	ENSMUSG00000061829	0	0.0229353	0	0	0	0.0190639	0	0	0	0.0208463	0	0.0446118	0.0269337	0	0.0719669	0	0	0.0239681	0.0203068	0	0	0	0	0
Ces1e	ENSMUSG00000061959	0	0	0	0	0	0.0359207	0.11352	0.111859	0.0413985	0	0.247516	0.0840588	0	0	0	0	0.0413431	0.0451614	0	0.0398602	0	0.0379897	0	0
Irgc1	ENSMUSG00000062028	0	0.257873	0.0470908	0.0527201	0.106947	0	0.135479	0.133496	0.0494065	0	0	0.0501594	0	0	0	0.10342	0.246702	0	0.0456641	0.0475707	0.0540297	0.0453383	0.0967304	0.0440149
Defb45	ENSMUSG00000062124	0	0	0	0.237857	0.965023	0.386824	0	0	0	0.211496	0	0	0	0	0	0.233299	0.667826	0	0.206022	0	0.243765	0	0	0.397163
Prl3d3	ENSMUSG00000062201	0	0	0.286671	0.32094	1.3021	0.521942	0.733107	0.361189	0.701792	0	0	0.101784	0	0	0	0.52465	0.300366	0.656212	0	0	0.328912	0.920007	0.785143	0.982468
Gm11562	ENSMUSG00000062278	0	0	0	1.56921	1.25057	2.09628	0	0.0946075	0	0.298993	0.104672	0	0	0	0	0	0.314704	0	0	0	0	1.92785	3.49615	3.556
Olfr1505	ENSMUSG00000062314	0	0	0.0229315	0	0.0260397	0	0	0	0	0	0.0239745	0	0	0	0	0.0251808	0.048054	0	0	0.0694956	0.0263105	0.0662343	0	0.0428673
Cyp26c1	ENSMUSG00000062432	0	0	0	0	0	0.468861	0.0449013	0	0	0	0	0	0.0602192	0	0	0.0514139	0	0.214355	0.0454027	0.189194	0.107441	0.36063	0.192353	0.481393
Rpl9-ps6	ENSMUSG00000062456	0	1.25469	1.71842	2.56512	0.780533	3.12873	2.30713	0.324766	0.480779	0	0.359315	2.56256	1.17874	0	1.1811	0.503193	3.12089	3.14688	0.444362	0.92583	1.97163	0.441191	1.29428	1.28494
Cnr2	ENSMUSG00000062585	0	0	0	0	0	0	0.0202851	0.0599646	0	0.0421132	0	0	0	0	0.0242309	0	0.022163	0.0242099	0.0410233	0.0213681	0	0	0	0.0395417
Olfr44	ENSMUSG00000062649	0	0.0250378	0	0.0255939	0.0259596	0.0416231	0	0	0	0	0	0	0	0.0500264	0.0261881	0	0	0	0	0	0	0.0220102	0	0
H2bc12	ENSMUSG00000062727	0	0	0	0	0	0.156436	0	0.487149	0.360584	0	0	0	1.10507	0.376038	0	0.188698	0	0	0.166636	0.173593	0	0.165447	0	0.321235
Ces2f	ENSMUSG00000062826	0	0	0	0	0.0509509	0	0.0860587	0.0423995	0.423682	0.0893317	0	0.334552	0	0	0	0.0985409	0.0940256	0	0	0	0	0	0	0
Stat4	ENSMUSG00000062939	0	0.0336533	0	0	0.0348924	0	0	0	0	0	0.0642501	0	0.0395203	0.0336203	0.0703989	0.0337416	0.0321955	0	0	0	0	0	0	0
Ccdc177	ENSMUSG00000062961	0	0	0	0	0	0.0128941	0	0	0	0.0563988	0.0148081	0	0	0.0309947	0.0162253	0	0.0148406	0	0	0	0	0	0	0
Dgkeos	ENSMUSG00000063109	0	0.13832	0.0420982	0.0471306	0.239021	0.0383241	0.121116	0.198905	0.0441684	0.125722	0	0.0448414	0.0541446	0	0	0	0.132328	0.048183	0	0.0425272	0.0483014	0	0.0432374	0
Defa34	ENSMUSG00000063206	0	0.238894	0	0	0.247689	0.19857	0	0	0	0	0	0	0	0.715977	0	0.23952	0	0	0.423032	0.220347	0.250266	0.630021	0.224028	0
Serpina11	ENSMUSG00000063232	0	0.0613177	0.111974	0.313398	0.381452	0	0	0	0.05874	0	0	0	0	0.0612575	0	0.245914	0.117323	0.0640791	0	0.0565573	0.19271	0.0539032	0	0.0523298
Gpr84	ENSMUSG00000063234	0	0.0519334	0.0948368	0.212347	0	0.172669	0.0454739	0	0.0497502	0	0.09915	0.404067	0	0	0	0.104139	0.149051	0.271361	0.0459818	0.0958032	0.217622	0.0456537	0	0.0443211
Olfr874	ENSMUSG00000063350	0	0.0340369	0	0.0695857	0	0	0.357641	0.646077	0.489091	0.0618737	0.0324912	0.0331029	0	0	0	0	0	0.0355697	0.0301362	0	0	0	0.191513	0
Ddo	ENSMUSG00000063428	0	0.0597234	0	0	0	0	0.183032	0.360707	0.400489	0.189994	0.313562	0.174254	0	0.11933	0.156168	0.05988	0	0	0.0264395	0	0.0938496	0	0	0
Wscd2	ENSMUSG00000063430	0	0.0318922	0.0291195	0.0326005	0.0330664	0.026509	0.0558508	0.0275167	0.061103	0.0579749	0.0913317	0.279153	0	0.0318609	0.100072	0.0639516	0.0915319	0	0.0564746	0.0294163	0	0.112143	0	0.0272175
Sorcs3	ENSMUSG00000063434	0	0.0159008	0.0435553	0	0	0	0	0	0	0	0.0303574	0.0463935	0	0	0	0	0.030424	0.0166169	0	0.0293327	0	0	0.0149113	0
Egfem1	ENSMUSG00000063600	0	0	0	0	0.172646	0	1.74965	1.00569	1.91418	0.908095	1.58953	0.971676	0	0	0.522496	0.166952	0.159302	0	0.294864	0	0	0	0	0
Crb1	ENSMUSG00000063681	0	0.0151813	0.0138615	0.0155185	0	0	0.0398793	0	0	0.0551946	0.0144919	0	0.017828	0.0151664	0	0	0	0	0.0403246	0.0140028	0	0	0	0
Lin28b	ENSMUSG00000063804	0	0.0165837	0.0151419	0.016952	0.103166	0.0689223	0	0	0.0158865	0.120586	0.158306	0.145158	0	0	0.0173456	0.0166272	0.0158653	0.0519916	0.0146832	0	0.0173731	0.0437353	0.0155517	0
Olfr1276	ENSMUSG00000063844	0	0	0.016191	0	0	0	0.031054	0.0305995	0	0.0161175	0	0.017246	0	0	0.0185473	0	0	0	0.0157004	0.0327119	0	0	0	0.0151334
Zar1	ENSMUSG00000063935	0	0.0359203	0.163987	0	0	0	0	0.0309921	0	0.0326487	0.102867	0	0	0.035885	0.0375705	0	0.0343642	0.0750758	0	0	0	0	0.033685	0
Amd2	ENSMUSG00000063953	0	0	0.17793	0.113828	0	0.208258	0.0731285	0.216174	0.0800054	0.328942	0	0.108299	0.0653841	0.139057	0.145589	0.251206	0.159797	0.11637	0.123242	0.41084	0.524951	0.318143	0.0783191	0.118791
Gm648	ENSMUSG00000064016	0	0	0	0.0880527	0.446555	0.214799	0	0.148643	0	0	0	0.0837759	0	0	0.0900971	0	0.164816	0	0	0	0	0.151447	0.0807792	0.147027
Mro	ENSMUSG00000064036	0	0.0471997	0	0	0	0.0392327	0.041329	0.0407241	0.135647	0.128703	0.450563	0.367237	0	0	0	0.0473235	0.0451551	0.147976	0	0.0435355	0.0494466	0.124477	0	0
Rab44	ENSMUSG00000064147	0	0	0	0	0.0249017	0.0199634	0.0841206	0.062167	0.0460156	0	0.0917071	0.116792	0	0.0239939	0.0251209	0	0	0.0752972	0	0	0	0	0.0225229	0
Krt39	ENSMUSG00000064165	0	0	0.300539	0.448621	0.853185	1.50478	0	0.0946655	0.105106	0.0997254	0.418944	0.533539	0.0644231	0	0.0573796	0.330018	0.209931	0.343979	0	0	0.0574707	0.819837	0.771681	0.421363
Ghrl	ENSMUSG00000064177	0	1.66412	0.759722	6.52081	4.60104	1.38323	0.242856	0.957206	0.265694	1.51255	2.91234	1.34871	0	0.554162	0.870287	1.11232	1.59203	1.44922	1.22784	1.02329	1.74334	1.4629	1.04038	3.55049
Ccdc146	ENSMUSG00000064280	0	0	0	0	0	0	0	0.0228074	0	0	0.0252337	0.0257087	0	0	0	0.0265034	0	0	0	0.0243819	0	0.139426	0.0495782	0
H4c12	ENSMUSG00000064288	0	0	0.262169	0	0	0	0	0.495477	0	0.26098	0	0	0.674378	0.5737	0	0	0.274693	0	0	0.264841	0	0.504825	0	0
2410137M14Rik	ENSMUSG00000064308	0	0.103567	0	0.317601	0	0.344341	0	0	0	0	0	0	0	0	0	0.103838	0.29724	0.108231	0.275093	0	0.216993	0	0	0.088386
Defa37	ENSMUSG00000065956	0	0	0	0.908931	0.92192	0.369547	0.389293	0	0.425901	0.202049	0	0.864783	0.783149	0.222077	0	0	0.637998	0.69692	0.590461	0.820152	1.16439	0	0.83385	0
Olfr45	ENSMUSG00000066122	0	0.0727506	0	0	0.0150858	0.0120941	0.0127404	0	0.0139385	0.0396747	0.0416681	0	0.0170867	0.087215	0.0456558	0.0291766	0	0	0.0128827	0	0.0762138	0.051163	0	0
E230001N04Rik	ENSMUSG00000066170	0	0.0334398	0	0	0	0.138977	0	0.0288519	0.032034	0	0.0638424	0.0325222	0	0.133628	0	0.0670549	0	0.0349457	0.177645	0.0308437	0.0700632	0.0881888	0	0.0570764
Cacng3	ENSMUSG00000066189	0	0.0322597	0	0	0.0668948	0	0	0	0.0309035	0	0	0.0313745	0	0.096684	0	0	0	0	0.0285627	0	0.0337953	0.0283589	0.0302522	0
Arid3c	ENSMUSG00000066224	0	0.0632217	0.0577253	0.323129	0.393296	0	0	0.0545479	0	0.229854	0.301753	0.368921	0	0	0	0.25355	0.0604829	0	0	0	0.132462	0.222308	0.118575	0.10791
Olfr639	ENSMUSG00000066263	0	0	0.0249001	0	0	0.0113339	0	0.0352942	0.0783736	0.0495743	0.0911139	0.0132613	0	0.0817326	0.142619	0.0136712	0.0260896	0.0284991	0.0482913	0.1635	0.0428537	0.0239734	0.0383609	0.0232736
Chrna10	ENSMUSG00000066279	0	0	0.0650989	0.0728809	0.0369612	0	0	0	0	0	0	0.104011	0	0	0	0.107226	0.0341044	0.0372541	0	0	0.0373457	0	0	0.0912701
Serpina3c	ENSMUSG00000066361	0	0	0.0739239	0.0827608	0.125915	0	0.0354462	0.0349274	0.0775591	0.735886	0.193215	0.118111	0.142616	0.242649	0.38107	0.0405874	0.0774553	0	0.0358421	0	0.0424083	0.0355864	0	0.0690953
Serpina3f	ENSMUSG00000066363	0	0	0.145546	0.244417	0.743729	0.463742	0.0348943	0.309452	0.534461	0.579543	0.836909	0.46509	3.41629	1.19436	2.00073	0.0799111	0.304998	0.208229	0.035284	0	0.0834961	0.45542	0.112113	0.374107
Nrxn3	ENSMUSG00000066392	0	0.0657747	0.0800752	0.179295	0.0909285	0.109345	0.0767915	0.132418	0.105016	0.019928	0.0209292	0.0852931	0.102989	0.0219034	0.0458644	0.0439648	0.125851	0.114561	0.0970613	0.0202228	0.0229686	0.0192738	0.0822421	0.0748447
Ankdd1a	ENSMUSG00000066510	0	0	0.0673779	0.150865	0.0765103	0	0	0.127338	0	0.201217	0.211327	0.0717685	0	0.147442	0	0.147974	0	0	0.0653365	0	0.0773061	0	0	0
Vmn2r57	ENSMUSG00000066537	0	0	0	0	0	0	0.0478454	0.0235725	0.078517	0.0248325	0.0912806	0.106285	0.128335	0.013647	0.014288	0	0	0.0142756	0	0	0	0	0.0128104	0
Pilrb1	ENSMUSG00000066684	0	0	0	0.204408	0	0	0	0	0	0.181754	1.3362	1.36136	0	0	0	0.200491	0	0.208972	0	0	0.418972	0	0	0
Cldn9	ENSMUSG00000066720	0	0	0	0.0634614	0	0	0	0.10713	0	0	0	0	0	0	0	0	0	0	0.109936	0.114526	0.0650379	0	0.0582192	0.105965
Vmn1r83	ENSMUSG00000066804	0	0.0963972	0.0293389	0	0	0	0.0281358	0.0554479	0.18469	0.0292058	0.0920196	0.0625014	0.0754684	0.0321008	0.0336087	0.0322167	0.0307404	0	0	0.0592757	0.033662	0	0	0
Vmn2r28	ENSMUSG00000066820	0	0	0	0	0	0.01279	0	0	0.0147405	0	0.0146886	0	0.0361398	0	0.0482829	0.0154277	0	0.0321606	0	0.0141928	0	0.0135267	0	0
Oas1e	ENSMUSG00000066867	0	0	0	0	0.0515733	0	0	0	0	0.0904229	0	0.048377	0	0	0	0	0	0.103964	0	0.321162	0.0521097	0.0874543	0.0466465	0
Serpinb7	ENSMUSG00000067001	0	0.23575	0	0	0.24443	0.195957	5.77997	14.035	19.6481	9.21397	5.62611	11.6933	0.5537	1.17759	0.246581	0.236368	1.8043	0	0.208733	0	0.246973	0.207244	0	0.201194
Asb18	ENSMUSG00000067081	0	0.0237312	0	0	0	0	0	0.0204753	0	0	0.045307	0.0461599	0	0	0.0248214	0	0	0	0	0	0	0	0.0667632	0
Frat1	ENSMUSG00000067199	0	0.0342713	0.0625836	0.105097	0.0710661	0	0.150043	0.0591388	0	0.0311499	0.0981448	0.166654	0.20123	0.0684753	0.215075	0.0343611	0.0327867	0.0358147	0.0910312	0.0316107	0.0718054	0.120509	0.0964158	0
Gm17080	ENSMUSG00000067389	0	0.110463	0	0	0	0	0	0	0	0.100402	0	0	0	0.110354	0.46215	0.110752	0	0	0.0978034	0	0.231442	0	0	0.0942711
Olfr76	ENSMUSG00000067522	0	0.0291713	0	0.0298192	0	0	0.0766289	0	0	0.0265144	0.0556932	0	0	0.087428	0	0	0	0.030485	0.154969	0.134533	0.0611199	0.0512879	0.109424	0.0995818
Olfr1423	ENSMUSG00000067529	0	0	0.0146852	0.0493222	0.0166757	0.0267374	0.0704152	0.0277538	0.0154074	0.0584745	0.0460594	0.0312843	0.0377749	0.0321354	0.0336449	0.048377	0.0153868	0	0.0427209	0.0296698	0.0842456	0.155526	0.196074	0.0549041
Lpar5	ENSMUSG00000067714	0	0.0643109	0	0	0.0666787	0	0	0	0	0.0584536	0.0613904	0	0	0	0.0672656	0.128959	0	0	0	0.0593182	0	0.0565345	0	0
Xkr9	ENSMUSG00000067813	0	0	0	0	0.0964522	0.0386623	0	0	0.0445582	0.126831	0.0444013	0	0	0.0464679	0.0486505	0.0466355	0	0.0486083	0	0.0429025	0.0487277	0.0408892	0	0
Vxn	ENSMUSG00000067879	0	0	0	0	0	0	0	0	0	0	0.0262644	0.0535178	0.0323105	0	0.0575559	0	0.026322	0	0	0.0253779	0	0	0	0.0469619
Rex2	ENSMUSG00000067919	0	0	0	0.0688015	0	0	0	0	0	0	0	0	0	0.0672405	0	0.0224944	0	0	0.0198644	0.0206938	0.0235035	0.0788907	0	0
Gm7168	ENSMUSG00000067941	0	0.111772	0.0510273	0	0	0.0929054	0	0.0964371	0.0535366	0.0507959	0.106696	0.108705	0	0	0	0.0560325	0.10693	0	0.0989626	0.0515473	0	0.0491283	0	0
Bpifb6	ENSMUSG00000068009	0	0.0536759	0.245047	0.548681	0.222609	0.223079	0	0	0.0514195	0.731808	1.38344	0.991858	0.0630335	0	0	0.215267	0.308104	0.336559	0	0	0.224924	0.235928	0	0
Gm14164	ENSMUSG00000068062	0	0.134445	0	0.137431	0.046465	0	0	0	0	0.0407333	0	0	0	0	0	0.0449325	0	0.0936664	0.0396791	0	0.0938966	0	0	0.0382461
Tcf15	ENSMUSG00000068079	0	0	0.166932	0	0.094779	0.0759833	0	0.157744	0	0.166175	0.0872621	0.35562	0	0	0	0.274959	0	0.0955302	0	0	0	0.241079	0.0857248	0.0780142
1500009C09Rik	ENSMUSG00000068099	0	0.117412	0	0.0600097	0	0.0487966	0	0	0	0.053359	0	0.11419	0	0.0586482	0	0	0	0.0613496	0	0.162445	0	0.0516072	0.0550526	0
Agtr2	ENSMUSG00000068122	0	0	0	0	0	0	0.788487	1.57744	2.30036	0.248023	0.182339	0.21231	1.44201	0.654259	0.970403	0	0.0783165	0.0285165	0.0241604	0	0.0571731	0	0	0
A230006K03Rik	ENSMUSG00000068151	0	0	0	0	0	0	1.21886	1.62996	2.19072	0.271118	0.28474	0.870302	0	0.0993309	0	0	0.380485	0	0	0.0917095	0	0	0	0
Gml	ENSMUSG00000068349	0	0	0.341888	2.10517	2.81465	2.25647	0	0	0.0896751	0.595591	1.16167	0.54625	0	0	0	0.656991	0.985107	0.684783	0	0.086343	0.784532	1.72811	1.05342	1.83745
Aard	ENSMUSG00000068522	0	0.199373	0.424761	0	0.0689046	0	0.232767	0.22936	0.127328	0.543644	0.253759	0.129268	0.0780438	0.199178	0.208533	0.0666321	0.0635789	0.208352	0	0	0	0.0584218	0.0623222	0.0567165
Gml2	ENSMUSG00000068600	0	0.110873	0.303701	0.906682	0.689729	1.47453	0	0.0956613	0.106212	0.403098	0.529189	0.539152	0	0	0	0.778144	0.318209	0.463463	0.0981665	0	0.348452	1.07213	0.519866	0.662348
Gpr88	ENSMUSG00000068696	0	0	0.117897	0.0263981	0.0267753	0.0214655	0.271349	1.62655	1.3359	0.0469448	0.0739552	0.0251159	13.2224	4.85024	7.401	0.0258922	0.0988231	0.161925	0.022865	0.0238196	0.135269	0.0227018	0	0.132235
Olfr152	ENSMUSG00000068816	0	0.0859742	0	0	0	0	0	0	0	0.0781438	0	0.0836151	0	0	0	0	0	0	0	0	0.0450334	0.0377892	0.0403121	0.0366861
Sp9	ENSMUSG00000068859	0	0	0.0181207	0	0	0	0.0347552	0.068493	0.0380235	0	0	0	0.0233059	0.0198266	0	0	0	0.0414796	0	0.0183053	0.0207908	0.0174463	0.0186111	0.0338741
Lce3f	ENSMUSG00000068885	0	0.293241	0.133874	0	0.760094	0.487487	0.128384	0	0.140457	0	1.39962	0.142597	0	0	0	0.147005	0.981883	0.153223	0	0	0.3072	0	0	0
Lce1e	ENSMUSG00000068889	0	0	0.115045	0.772783	1.30638	0.523654	0	0	0.120702	1.37428	0.601384	1.4705	0	0	0	0.126329	1.08487	0.263346	0.111559	0	0.131997	0	0	0
Lce1a2	ENSMUSG00000068890	0	0	0	0.128077	0.259814	0.520725	0	0	0	2.73317	3.1097	5.48351	0	0	0	0	0.239732	0	0	0	0	0	0.117497	0
Prl6a1	ENSMUSG00000069259	0	0.412835	1.22507	0.316503	0.535043	0.772089	0.361486	0.356195	0.0988699	0.469043	0.0985217	0.200753	0.242403	0	0	0.413917	0.592426	0.754996	0	0.0951962	0.108122	0.907288	0.483931	0.352322
H3c1	ENSMUSG00000069265	0	0	0	0.514465	0.347878	0.697225	0	0.72373	0	0	0.160144	0.489477	0	0	0	0.168202	0.160495	0	0	0	0.175748	0.294954	0.629291	0.286344
H2ac8	ENSMUSG00000069272	0	1.14526	0.348566	1.30078	0.39581	0.317317	0.891392	0.548966	0.243804	0.231323	0	0.24752	0.298872	0.38138	0.266196	0.382756	0.243478	0.265965	0.563342	0	0.266618	0.335594	0.596664	0.977394
Vmn1r188	ENSMUSG00000069299	0	0.021146	0	0.0540392	0.0438491	0.026365	0.0277738	0.0273673	0.0202571	0.0384401	0.0100929	0.0102829	0.0372488	0.0211253	0.0442351	0	0.030345	0.0441967	0.0187227	0.0487609	0.0110763	0.0371782	0.0198301	0.0180465
H2ac11	ENSMUSG00000069301	0	0	0.168653	0.377628	0	0.307067	0	0	0	0	0	0	0	0.553591	0	0.185196	0	0.19303	0.49063	1.1926	0	1.29901	0.519652	1.41873
H3c3	ENSMUSG00000069310	0	0.284397	0.389508	0	0.589736	0.709178	0	0.368068	0.136221	0	0	0	0.166989	0.852354	0.446195	0.142571	0.408116	0.148602	0.125902	1.70507	0.148968	1.00003	1.8669	1.21355
Gm11563	ENSMUSG00000069718	0	0	0	0.361956	0.0917821	0.147161	0	0	0	0	0.0845028	0	0	0	0	0	0	0	0	0	0	0.62255	0.99617	1.05766
Krtap3-2	ENSMUSG00000069721	0	0	0	3.37521	2.07208	1.44449	0	0	0.166477	0	0.0829456	0	0	0	0	0.0871193	0.0831274	0.0908046	0	0	0	6.18716	14.0968	10.3076
Wfdc17	ENSMUSG00000069792	0	0.504231	2.6089	0.17181	1.56839	0.558827	0	0.145018	1.61011	1.68046	1.60444	1.30772	5.32923	4.70154	4.39498	0.842589	1.60796	0.702586	0.148815	0	0.352156	0.295507	0	0
4930438A08Rik	ENSMUSG00000069873	0	0	0.0390811	0	0.0443781	0.14231	0	0	0	0.0389039	0.122576	0.541161	0	0.0427602	0.0895374	0	0.0409481	0.0894597	0	0.0789587	0	0	0.0401387	0
Gm12166	ENSMUSG00000069899	0	1.21566	0.0853829	0.477948	0.193911	0.310913	0.0818815	0.645464	0.268745	0.254987	0.178532	0.0909467	0.329446	0.280262	0	0	0.447309	0.390896	0.082796	0.258759	0.0979641	0.0822052	0	0.0798057
Pate14	ENSMUSG00000070313	0	0	0	0	0.150054	0.601483	0	0.499479	0.277283	0.131544	0.138153	0	0	0	0	0	0	0.302486	0	0	0	0	0.135719	0.123512
Prok1	ENSMUSG00000070368	0	0.0292475	0	0	0	0.0243107	0.0512194	0	0	0.0531674	0.0279193	0	0	0	0	0	0	0	0	0	0	0.0257109	0	0.0249605
Fbxo39	ENSMUSG00000070388	0	0	0	0	0	0	0	0	0.100491	0	0	0	0.0615943	0	0.05486	0.105176	0.0501782	0	0	0	0	0.0461081	0	0.0447622
Art5	ENSMUSG00000070424	0	0.177046	0.0538846	0.180978	0	0	0	0.152756	0	0	0	0	0	0.0589573	0	0.05917	0	0.061673	0	0	0	0	0	0
Vmn2r89	ENSMUSG00000070448	0	0	0.0606801	0	0	0	0	0.17202	0	0.0604049	0	0.0323171	0	0	0.0347555	0.033316	0.0317894	0	0	0	0	0.0292109	0.0623222	0
Wfdc8	ENSMUSG00000070533	0	0	0	0.0598528	0.424957	0.243345	0.205078	0.303115	0.392636	0.532195	0.33536	0.569457	0	0	0	0.0587059	0.0560159	0.122379	0	0	0.0613396	0.154417	1.04327	0.349789
C87414	ENSMUSG00000070686	0	0	0	0	0.0325678	0	0.302548	0.406527	0.421272	0	0.11994	0.0305494	0	0	0.0657089	0	0.0300506	0.0328259	0.0278115	0	0.0658132	0	0.0883699	0
Rbm44	ENSMUSG00000070732	0	0	0.0306355	0.0685954	0.208727	0.139445	0.0293792	0.0578984	0.096426	0.0914897	0.160144	0.0652636	0	0.0335195	0	0.0336405	0.128396	0.105191	0	0	0	0.265458	0	0.0286344
Cited4	ENSMUSG00000070803	0	0.0717255	0.0654898	0.146637	0.446198	0.119237	0.125608	0.12377	0.137421	0	0.273873	0.209272	0	0.214965	0.0750208	0.0719135	0.137237	0.0749556	0.190517	0	0	0	0.201786	0.550909
Zmynd12	ENSMUSG00000070806	0	0.244768	0	0.125102	0	0	0.375067	0.369577	0.703435	0.278094	0.0584132	0.0595129	0.43116	0	0.128007	0.0613525	0.117082	0	0.0541793	0.0564415	0.0641049	0	0.114768	0
Olfr1150-ps1	ENSMUSG00000070853	0	0.0811704	0.0247046	0	0	0	0.0236915	0.0233447	0.0259194	0	0.0258281	0.0263144	0	0	0.0282999	0	0.0517695	0	0	0	0	0.0237851	0	0
Ldlrad1	ENSMUSG00000070877	0	0	0.0748369	0	0.0849803	0.136256	0	0.141435	0.235551	0	0	0	0.192503	0	0.257185	0.0821775	0.078412	0.0856538	0	0	0	0	0	0
Acnat1	ENSMUSG00000070985	0	0.478106	0	0.122181	0.185891	0	0.0523299	0	0.0572509	0.21728	0.285246	0.17437	0	0	0.062509	0.05992	0	0.0624547	0	0.0551236	0.0626082	0	0	0.15301
Olfr155	ENSMUSG00000071000	0	0	0.0235048	0	0	0	0.0225409	0.022211	0.0493213	0.0233982	0	0.0250365	0.0302307	0	0.0538511	0	0.0246277	0.0269022	0.0455854	0	0	0	0	0
Olfr806	ENSMUSG00000071065	0	0	0	0	0.0498837	0.0199956	0.0421281	0	0.0460897	0	0	0	0	0.0961301	0	0	0.0230141	0	0.0425986	0	0	0.0211473	0	0.02053
Npw	ENSMUSG00000071230	0	0	0	0.143534	0	0	0.491802	0	0	0	0	0	0	0.140278	0	0	0.268666	0.146739	0.372971	0.518058	0.1471	0.493747	0.131678	0.119834
Tcp10a	ENSMUSG00000071322	0	0.0733703	0.133983	0	0	0.0304929	0	0	0.035143	0	0.0350192	0	0	0	0	0.0735627	0.0701919	0.0383372	0	0	0	0	0.0344023	0.0626158
Trappc3l	ENSMUSG00000071340	0	0	0	0	0	0	0.132392	0	0	0	0	0.220574	0	0	0	0	0	0	0	0	0	0.0664579	0.0708948	0.0645181
C1qtnf9	ENSMUSG00000071347	0	0.0470757	0.0429831	0.144364	0.195236	0.156518	0	0	0	0.128364	0	0.045784	0	0	0.0492385	0.0943983	0.0900729	0.147587	0.0416808	0.173684	0.0493167	0.165534	0	0.160702
Mcpt9	ENSMUSG00000071361	0	0	0.0408984	0	0	0.0372318	0.745204	1.70048	2.05966	0.529268	0.171034	0.522761	0.736421	0.357989	0.187402	0.04491	0.0857043	0.187239	0.0396593	0	0.0469248	0.0393763	0	0.038227
Olfr455	ENSMUSG00000071494	0	0	0	0.0225888	0.0229116	0	0.0580482	0.15253	0.063507	0	0	0.0214916	0	0	0	0	0	0	0	0	0	0.116555	0.0414457	0
H2ac13	ENSMUSG00000071516	0	0	0.624403	0.932059	1.65441	0	0	0	0.436738	0.20719	0	0	1.33846	1.5941	1.19212	0.22855	0	0.238218	0.201828	0	0	0.400777	1.49637	0.389078
Gprin2	ENSMUSG00000071531	0	0.00865222	0.0237001	0	0	0.0143836	0.0454563	0.0373258	0.033154	0.0157284	0.0660745	0.0673184	0	0.00864373	0	0.00867491	0.0413871	0.0180837	0.0153213	0	0	0	0	0
3425401B19Rik	ENSMUSG00000071540	0	0	0.0147461	0	0.0334896	0	0	0.0418033	0.0309425	0.058717	0.0462503	0.015707	0	0.0161343	0	0.0323851	0.0154506	0	0	0	0	0	0	0
Rimbp3	ENSMUSG00000071636	0	0.0166515	0.0304077	0.0680854	0.0690583	0.0138408	0	0.0431009	0.127612	0.0908095	0.0317907	0.113362	0	0	0.121916	0.0333903	0.0318603	0.0696056	0	0	0.0174442	0	0	0
Rtl4	ENSMUSG00000071679	0	0	0	0	0.0511051	0.0204852	0.0215798	0.148847	0.0944364	0.0224005	0.023526	0.119844	0	0.0492419	0.0257774	0.0247098	0.0235775	0.025755	0.0218208	0.0227319	0.0258183	0.0216651	0	0.0210327
A530040E14Rik	ENSMUSG00000072109	0	0	0	0	0	0	0	0.0383214	0	0	0	0.172785	0.0521581	0.0443714	0.139367	0	0.042491	0	0	0.0409669	0.0465293	0	0	0
Gm6288	ENSMUSG00000072660	0	0.112686	0.102889	0.115188	0.116835	0.327827	0.0493349	0.194451	0.161923	0.256056	0.215137	0.328781	0.132331	0.168863	0.589314	0.282453	0.377315	0	0.498859	0.103937	0.177075	0.0990599	0.105673	0.144253
Ugt3a1	ENSMUSG00000072664	0	0	0.110387	0	0.125349	0	0.211721	0.312933	0.347446	0	0	0	0.567897	0.120779	0.63226	0.121215	0.11566	0.126342	0.107043	0	0	0	0	0
Gm10399	ENSMUSG00000072688	0	0	0.109354	0	0	0	0	0	0	0	0	0	0.421937	0.239297	0.250537	0.12008	0	0	0.318122	0	0.125467	0.105284	0.224627	0
Olfr381	ENSMUSG00000072708	0	0.0674587	0	0	0	0.084108	0	0.0582036	0	0	0	0	0	0	0	0.0676356	0.0322682	0	0.0298639	0	0	0	0	0
Myo18b	ENSMUSG00000072720	0	0	0.0296365	0.0221195	0.10096	0.0359728	0.0189475	0.0373403	0.0518231	0.354025	0.3305	0.389335	0.0127057	0	0	0.0325435	0.0828061	0.0452268	0.00957953	0	0.0113345	0.0475559	0	0
Vmn2r27	ENSMUSG00000072778	0	0	0	0.0323129	0	0.0525502	0.0553581	0	0	0	0	0	0	0	0	0	0.0302415	0	0	0	0.0331156	0.055577	0.118575	0.10791
Vmn2r24	ENSMUSG00000072780	0	0.0238068	0.0217371	0.0324475	0.0164556	0.0131923	0.0347429	0.0205406	0.015204	0.0216385	0.00757524	0.0308714	0.0465953	0.0792782	0.041501	0.0159128	0.00759184	0.0414649	0.0351309	0.00731954	0.0166267	0.0488323	0.00744179	0.0338621
Tmprss11a	ENSMUSG00000072845	0	0.236016	0.153927	0.241259	0.034958	0.112102	0.236184	0.319999	0.226095	0	0.128742	0.196749	0.197973	0.134734	0.105797	0.13522	0.258048	0.0704701	0.179116	0.0932973	0.141287	0.326036	0.221329	0
Gm15401	ENSMUSG00000072999	0	0.473995	0	0.242261	0.982894	0	0.41504	1.22689	0	1.7233	0.226235	0.460989	0	0.236765	0	0	0	0.495342	0	0.218599	0	0	0	0
Smim9	ENSMUSG00000073094	0	0	0	0	0	0	0.222217	0.109482	0.243114	0	0	0.493637	0	0	0.265442	0	0	0	0	0.11704	0	0	0.23799	0
Olfr446	ENSMUSG00000073111	0	0.0203649	0.0371888	0.0208172	0.126688	0	0	0	0.0585263	0	0.0972004	0.0396121	0.0239152	0.0406898	0.042601	0.0408366	0.0194827	0	0	0.0375678	0	0.0358048	0.114586	0.0695193
4930599N23Rik	ENSMUSG00000073144	0	0.203603	0.0929509	0.416249	0.527747	0.253853	0	0	0	0	0.194357	0.198016	0.836842	0.305104	0.319435	0.306205	0.194783	0.212772	0.450673	0.46949	0.746531	0.268475	0.0954663	0.0868794
Gm29254	ENSMUSG00000073174	0	0	0	0	0	0	0	0	0.291571	0	0.0968481	0	0	0.202712	0.530583	0	0	0.212049	0.0898285	0	0	0	0	0
Gm49957	ENSMUSG00000073184	0	0.371722	0.339406	0.379979	0	0	0.976463	0.320723	0	0.337866	0.354842	0.361522	0	0	0.388801	0.372697	0.35562	0	0.658245	0	0.389418	0	0.348591	0
Ccdc160	ENSMUSG00000073207	0	0.0583236	0	0.059619	0	0	0.306416	0.754828	0.502846	0.424093	0.4454	0.17017	0.616424	0.0582664	0.244013	0	0.278985	0.0609502	0	0.0537958	0	0	0	0
Klf14	ENSMUSG00000073209	0	0	0	0.0299656	0.0911814	0.0243664	0	0.0252927	0	0.0532891	0.0559665	0.0285101	0	0	0	0.0293914	0	0.0306347	0	0	0	0	0	0
Nudt10	ENSMUSG00000073293	0	0.100941	0.0460827	0.206366	0.156986	0.0419514	0.486122	0.479007	0.773581	0.137621	0.096357	0.343599	0.237077	0	0	0.0506028	0.144852	0.105487	0.089373	0.0465523	0.052873	0.0887353	0.189319	0
H3f3aos	ENSMUSG00000073485	0	1.1736	0.714382	0.39989	0	0	1.02763	1.68765	0	0.355571	1.12031	0	2.75641	4.68981	0	0	0.374255	0.408819	2.42458	0.721662	0.819647	0	0	0
Gm5532	ENSMUSG00000073535	0	0	0	0	0.159138	0	0.134396	0.044143	0.147034	0	0.0488389	0.0995167	0	0	0	0	0.0978919	0	0	0	0.0535977	0	0	0
Gm10563	ENSMUSG00000073682	0	0.755993	0	0	0	0.314193	0	0.326136	0	0.687138	0	0.735248	0	0	0.395363	0	0	0	0	0	0	0.33229	0.708948	1.29036
4933427I04Rik	ENSMUSG00000073761	0	0	0	0	0	0	0	0	0	0	0.078348	0.359204	0.0963839	0.0819946	0	0.0822904	0	0	0.0363346	0.0378517	0	0.0360754	0	0.0350224
Kncn	ENSMUSG00000073774	0	0	0	0	0	0	0	0.0812769	0	0.0856212	0.0899231	0.0916161	0	0	0	0	0	0	0	0	0.0986852	0	0.0883389	0
Faddos	ENSMUSG00000073778	0	0	0.0776798	1.13055	1.49954	1.27288	0	0	0.0814996	0.927929	1.38061	1.48935	0	0	0	0.170598	0.651125	0.533445	0.0753262	0	0.089126	0.373944	0	0.217817
Spef1l	ENSMUSG00000073795	0	0.186895	0.113765	0.191046	0.0645921	0	0.0545497	0.322508	0.179038	0.169873	0.475754	0.302945	0.512115	0.186712	0.586445	0.187385	0	0.065104	0.0551589	0	0.261056	0	0	0.0531668
Olfr716	ENSMUSG00000073896	0	0	0	0	0	0	0.0218808	0.0215605	0	0	0	0.0486064	0	0.0249643	0.0261369	0	0.0478127	0	0	0.0230489	0	0	0	0
Olfr704	ENSMUSG00000073900	0	0	0	0	0	0	0	0	0	0.0383361	0	0.0820404	0	0	0	0	0	0	0.0373439	0.0778063	0	0.0370775	0.0791058	0.0719905
Olfr678	ENSMUSG00000073913	0	0	0	0.077311	0.117624	0	0.0331121	0	0	0	0.0360983	0	0	0	0.0395529	0.0379147	0.0361774	0.0395186	0.0334819	0	0.0396157	0.066486	0	0.0322726
Olfr656	ENSMUSG00000073924	0	0.0218981	0	0	0	0	0	0.0377875	0.0209775	0.0199036	0	0.0212972	0	0	0.0916167	0.043911	0	0	0	0.0201981	0.0229405	0.0385004	0.0410708	0
Olfr654	ENSMUSG00000073925	0	0	0	0	0	0	0.102439	0	0	0.0531674	0	0.028445	0.0686928	0	0.0917737	0	0.0279805	0	0.0517914	0	0	0.0771328	0	0
Olfr633	ENSMUSG00000073937	0	0	0	0	0	0	0	0	0	0.0207984	0	0.0222546	0	0.0228601	0.0239338	0.0229425	0	0	0.0202602	0	0.0239718	0.0603468	0.0214586	0
Olfr596	ENSMUSG00000073953	0	0.0264107	0	0	0	0.0439055	0.0231257	0.0683617	0.0506009	0.0720157	0.0252113	0.051372	0.031015	0.0263848	0.110496	0	0.101066	0	0.023384	0.0487207	0.0553359	0	0	0
Gucy2d	ENSMUSG00000074003	0	0	0	0.0755984	0.102238	0.163927	0	0.0212698	0	0	0.0470649	0.119877	0.173698	0.0246277	0.0257845	0	0.047168	0.0772864	0	0	0	0.0216711	0	0
B3gnt6	ENSMUSG00000074004	0	0.0755674	0.0344989	0.115869	0.391748	0.251248	0	0.0977997	0	0.0343424	0.432814	0.0734938	0	0	0	0.113648	0.216881	0.0394853	0.0334536	0.0348504	0.118747	0.166075	0.0708649	0.161227
Mc1r	ENSMUSG00000074037	0	0.0246248	0.157388	0.0503435	0	0.163746	0	0.0212464	0	0.0895281	0.117533	0.0478982	0.0578356	0.0246006	0.0515123	0.0740682	0.0235581	0.0772014	0	0	0.025797	0.0432945	0.0692774	0.0840615
Fbxw19	ENSMUSG00000074061	0	0.0827959	0	0	0	0.0344102	0.289991	0	0	0	0	0.161048	0	0.0413573	0.1732	0	0	0.0432623	0.0366537	0	0	0.181961	0	0.0706598
Gm10619	ENSMUSG00000074067	0	0	0	0	0	0	0.0477289	0.0470303	0	0.0247721	0.0780501	0	0.0320058	0	0.057013	0.0546517	0	0	0.168917	0.0754155	0.0571035	0.0239588	0	0
1700057G04Rik	ENSMUSG00000074139	0	0	0	0	0	0.105622	0	0.109637	0.121729	0	0.121301	0.123584	0	0	0	0	0	0.265587	0	0	0	0.111706	0.119164	0.108445
Gm10639	ENSMUSG00000074179	0	0	0.164747	0.0922204	0	0.0749886	0	0.0778392	0.172848	0.327999	0.344479	0.175482	0	0	0	0.0904532	0.172617	0.188559	0	0	0.0945112	0	0	0
Gm10642	ENSMUSG00000074213	0	0.166722	0.0507424	0	0	0.0923867	0.0973232	0.0958987	0.0532377	0	0	0	0.130525	0.111039	0.0581271	0	0.0531665	0.0580766	0.19682	0	0	0	0	0
Misp3	ENSMUSG00000074217	0	0	0	0.135566	0.0687516	0	0	0	0.127045	0	0	0	0	0	0.0693567	0	0.0634377	0	0.117422	0	0	0	0.124368	0
Cib3	ENSMUSG00000074240	0	0	0	0	0.0922378	0.036973	0	0	0.0852225	0	0.0849224	0	0.0522358	0.0444375	0	0	0	0.0929688	0.0393836	0.0820559	0	0	0.0417132	0
Gm10655	ENSMUSG00000074256	0	0.119447	0	0.2442	0.123845	0	0	0.103059	0	0.108568	0	0.116169	0	0	0.124935	0.11976	0.114272	0	0	0	0.125133	0	0	0
Erich4	ENSMUSG00000074261	0	0.196674	0.0897879	0.100521	0.203915	0.0817384	0.0861059	0.0848456	0	0.178761	0.281614	0.286916	0.115481	0.0982406	0	0	0.188154	0	0	0	0.103018	0.0864463	0	0.0839231
Amy2a5	ENSMUSG00000074268	0	0	0	0	0	0	0.190036	0.166448	0.254108	1.27125	0.483406	0.0234527	0	1.08408	0.075667	0	0	0	0.0854035	0	0	0	0	0.884931
Rec114	ENSMUSG00000074269	0	0.173615	0.158521	0	0.360013	0.144309	3.95253	2.54652	2.82737	0.78901	0.497191	0.675402	0.203882	0.173444	0.544773	0.17407	0.830468	0.181433	0.153718	0	0	0.305243	0.488432	0.740832
Psg23	ENSMUSG00000074359	0	0	0.0375387	0.0420261	0	0.136693	0	0.0354724	0	0	0	0.0399848	0	0	0.0430018	0.0412208	0.0786639	0	0	0	0	0	0	0
Defa29	ENSMUSG00000074437	0	0	0	0.360531	0.365683	0	0.463243	0.456463	0.337871	0.160287	0	0.17151	0	0	0.184451	0	0.168709	0.368581	0.312278	0	0.184743	0.155025	0	0.301
Defa31	ENSMUSG00000074442	0	0	1.30181	1.45742	0	0.987582	0	0	0	0	0.226835	0	0	2.13654	0	0.476499	1.59133	0.496655	2.10394	0	0.248938	0.417786	0	0
Defa22	ENSMUSG00000074443	0	0.213807	0	0.218556	0	0.177718	0	0	0	0	0	0	0.251081	0.213597	0	0	0	0	0.189304	0.197208	0	0	0	0.547403
Defa21	ENSMUSG00000074447	0	0	0	0.219079	0.222209	0	0	0.184915	0.205309	0	0.204586	0	0	0	0	0	0.410069	0	0	0.19768	0	0	0.200982	0
Pate9	ENSMUSG00000074448	0	0	0	0	0	0	0.0334082	0.0658385	0	0	0	0.0371069	0	0.0381163	0	0	0	0	0.0337813	0	0.0799401	0	0.0357795	0
Bglap	ENSMUSG00000074483	0	0.203603	0	0	0	0	0	0.351338	0	0.185059	0	0.990078	0.478195	0.610208	0.212957	0	0	0	0	0.187796	0	0.357966	0	0
Bglap2	ENSMUSG00000074486	0	0	0.173666	0	0	0	0.999267	0.820534	1.45765	1.03727	1.63408	1.1099	0	0	0.795762	0.190701	0.181962	0.397535	0	0	0.398512	0	0.178366	0
Zfp972	ENSMUSG00000074529	0	0.479065	1.02064	0.32647	0.331135	0.929137	0	0.413339	0	0.580576	0.152436	1.08714	0.187528	0.638126	0	0.960642	0.305541	0.667519	0.848327	3.97686	1.6729	0.982653	1.04826	0.545126
Kcng1	ENSMUSG00000074575	0	0.0219088	0.240049	0.0671862	0.0681463	0.0364215	0.0767351	0.094515	0.0629634	0.238961	0.313708	0.319614	0.0257283	0.0437746	0.0687461	0.153764	0.167678	0.0686864	0.0969901	0.0404159	0.13771	0.0192596	0.0205454	0.0373949
Tox2	ENSMUSG00000074607	0	0.0607975	0.166536	0.15537	0.031518	0.10107	0.0798532	0.0262281	0.0291208	0.303931	0.464292	0.325211	0.0356983	0	0.0317954	0.0914354	0.174491	0.0953032	0.026915	0	0.0955375	0.0801689	0.0570141	0.0778289
Arhgap40	ENSMUSG00000074625	0	0	0	0	0	0	0.0362824	0	0.119083	0.0376623	0.079109	0.161197	0	0.0413955	0	0	0.0396412	0	0	0	0	0	0.0388577	0
Mroh8	ENSMUSG00000074627	0	0	0.0236407	0	0.0268449	0	0.0226712	0	0.0496064	0.0470669	0	0.0503624	0	0.0258662	0.0541624	0.0519191	0	0.0270577	0.0687733	0.119408	0.0542483	0	0.0242804	0.0662895
Mcidas	ENSMUSG00000074651	0	0	0	0.115576	0	0	0.0330006	0.0325176	0.036104	0	0	0	0	0	0.0394198	0	0.0360557	0.0787712	0	0	0	0	0	0
Myh7b	ENSMUSG00000074652	0	0	0.145995	0.0148588	0	0.0120824	0	0.0125417	0.0139249	0.0792722	0	0.0565484	0.0853505	0.0435651	0.0760189	0.0728704	0.0556251	0.0151906	0.0128701	0	0.0304558	0	0	0.0372159
Lrrc31	ENSMUSG00000074653	0	0	0	0	0	0.0939012	0	0.0487354	0	0	0.0539198	0	0	0	0.05908	0	0	0	0	0	0.0591738	0.0993097	0.0529699	0
Zfp345	ENSMUSG00000074731	0	0.0655341	0.0299184	0	0.0339735	0.0817085	0	0	0.0313896	0	0.031279	0.127472	0	0	0.0685449	0.0657059	0	0.102728	0.116048	0.0302232	0.0343269	0	0.061456	0.0279641
Ankef1	ENSMUSG00000074771	0	0	0.0679657	0	0.0385889	0.0618726	0	0	0.035654	0.0338288	0.0710568	0.108592	0.174828	0.0743641	0.0389285	0.0746323	0.0356063	0.0388947	0.0988598	0	0.0389903	0.0327182	0.0349025	0
AU019990	ENSMUSG00000074783	0	0	0.101359	0.0567378	0	0.0461361	0.0486013	0	0	0	0	0.107964	0.0651815	0	0	0.0556506	0.159302	0	0.0491441	0	0	0	0	0.0473692
Hpse2	ENSMUSG00000074852	0	0	0	0	0	0	0	0.0182686	0.0405668	0.0384901	0	0	0.0248648	0.0423054	0.0221463	0	0	0	0	0	0.0221814	0	0	0
Pak6	ENSMUSG00000074923	0	0.040619	0.148351	0.166084	0.294801	0.118169	0.0711335	0.175231	0.291836	0.0738389	0.13571	0.0395044	0.214651	0.101448	0.0849702	0.162902	0.369164	0.127345	0.143856	0.0936639	0.127658	0.0714148	0.13332	0.0866628
Olfr1314	ENSMUSG00000074945	0	0	0	0.0923133	0	0	0.0263584	0.233753	0.0576741	0.0547216	0	0.0878295	0.0353505	0	0.0314855	0	0	0.0314582	0	0	0	0	0	0
Olfr1312	ENSMUSG00000074947	0	0	0.0153034	0	0	0.0139315	0.0146759	0.0289221	0	0	0	0.0489019	0.0196825	0.0502323	0.0175306	0.0168045	0	0	0.0296795	0.0309187	0	0.0147339	0.0471527	0
Gabrr3	ENSMUSG00000074991	0	0.0209752	0.0383033	0.107205	0.0217475	0.0174347	0	0	0	0	0.0200227	0	0.0738958	0	0.109694	0	0.120399	0	0	0	0	0	0	0
Pin1rt1	ENSMUSG00000074997	0	0	0	0.156271	0	0.0635355	0	0	0	0	0	0.0743404	0	0	0	0.0766382	0.0731266	0	0	0.0705037	0.0800765	0.0671951	0.143362	0
4932412D23Rik	ENSMUSG00000075070	0	0	0	0.0446162	0	0.0544192	0.019109	0.0376586	0.020906	0.0793431	0.0416647	0.0424492	0	0	0	0	0.0626341	0	0	0	0	0.0191846	0	0
Olfr1250	ENSMUSG00000075078	0	0	0.0186495	0	0.0211773	0	0	0	0.0391332	0	0.0194977	0.0794591	0	0	0	0.0204788	0	0.0213451	0	0	0	0	0.0574626	0
Olfr1211	ENSMUSG00000075112	0	0	0	0.0219446	0	0.0535325	0	0.037045	0	0.0195125	0	0.0417574	0	0	0	0	0	0	0	0	0	0.0943597	0.0201319	0
Olfr1198	ENSMUSG00000075117	0	0.0569699	0.0260085	0.0582352	0.0295337	0	0.0498839	0	0.0818624	0.0517811	0	0	0	0.028457	0	0.0285596	0.0817529	0.0297677	0	0.0262735	0.0596818	0.0250406	0	0
Olfr259	ENSMUSG00000075160	0	0	0.0199748	0.0223626	0	0.018184	0	0	0	0	0	0	0	0	0	0.0219341	0	0	0.0193696	0	0.0229181	0	0.0410307	0.0186701
Olfr1109	ENSMUSG00000075161	0	0	0	0	0	0.0312348	0	0.0324221	0	0	0.0358712	0.0365465	0.0882575	0.0375408	0.0786082	0	0	0	0	0	0	0	0	0
Olfr1105	ENSMUSG00000075165	0	0.0297427	0	0	0.0308378	0.0247223	0	0	0	0	0	0.0289266	0	0.0594271	0.0622184	0.0298207	0	0	0	0	0.0311586	0.0261463	0	0
Olfr1085	ENSMUSG00000075176	0	0	0	0	0.0178932	0	0.0151112	0	0.0165323	0	0	0	0	0	0.0180507	0	0.0165102	0.018035	0	0.031836	0	0	0	0
Olfr1039	ENSMUSG00000075204	0	0.0645116	0	0	0	0	0.0941461	0.0556608	0.0411998	0.0977266	0	0	0	0	0.0224918	0	0.0205723	0	0	0	0	0.0756146	0.0403314	0
Cerkl	ENSMUSG00000075256	0	0	0	0	0	0.135883	0.572573	0.846288	0.156604	0.594349	1.09237	0.953944	0.191976	0.163316	0	0	0.156395	0.170839	0.289484	0	0.342517	0	0.153304	0.418543
Ttc30a2	ENSMUSG00000075272	0	0.147405	0.201884	0	0.152832	0	0.225873	0.413339	0.17651	0	0.0703553	0.1792	0.129827	0.184075	0.154177	0.369478	0.0705095	0	0.130512	0	0	0	0	0.125798
Smim41	ENSMUSG00000075408	0	0.0920237	0.0420117	0.0940676	0	0	0	0.0396992	0.132233	0	0.0439224	0.0894986	0	0.1379	0	0.0461325	0.0440187	0.096168	0	0	0.0482022	0	0	0
Cyp3a41a	ENSMUSG00000075551	0	0	0	0.0889076	0.0450891	0.0361474	0	0	0	0.118581	0.041513	0.0845892	0	0	0	0	0	0	0	0	0	0.191147	0.407817	0.148454
Gm10863	ENSMUSG00000075555	0	0.189799	0.173298	0.582043	0	0.78881	0	0	0.18182	0.345025	0.36236	0	0.445775	0.189613	0	0	0.544731	0.59504	0	0	0.198834	0.333698	0	0
Defb47	ENSMUSG00000075573	0	0	0.227846	0	0.258728	0	0	0.215305	0	0	0	0.485387	0	0	0.522011	0.50039	0	0	0.441886	0	0	0	0	0
Defb48	ENSMUSG00000075574	0	0	0	0	0	0	1.05765	1.21587	0.96426	0	0.192173	0	0.236411	0.804469	0.842256	0	0	0	0.178244	0	0	0	0	0
Slurp2	ENSMUSG00000075605	0	0	1.65094	0.504082	0	0	0.143931	0.992771	0.472399	0.29881	1.09838	0.479598	0.193033	0.164215	0.171928	0.494422	0.314511	0.687116	0	0	0.172201	0	0.154147	0.140282
Oxct2a	ENSMUSG00000076436	0	0	0.0464754	0.312187	0.105549	0	0	0	0.0975217	0.0925293	0.0485891	0.148512	0	0	0	0.153102	0.0486956	0.0531929	0	0	0.106647	0	0.0954663	0
Mog	ENSMUSG00000076439	0	0.0525734	0.0960056	0	0.163527	0.0436993	0.0460343	0	0	0	0.050186	0	0.0617388	0.0525218	0.0549888	0.0527113	0.100592	0.0549411	0.0930969	0.0969839	0.0550761	0.0462163	0	0.0448673
Capns2	ENSMUSG00000078144	0	0	0	0.364477	0	0	0.234157	0.461459	0.256176	0	0	0	0	0.178104	0	0	0.0852779	0.186308	0.39462	0.739973	0.280148	0	0.33437	0.228221
Klhdc7a	ENSMUSG00000078234	0	0.0573749	0.0104774	0.0351895	0	0	0.492338	0.792052	0.461689	0.0834388	0.0328616	0.0334803	0.0673773	0.0687822	0.072013	0.0345152	0.0219558	0.0119917	0	0	0.0721273	0.0403497	0.0430436	0.058758
Gm3550	ENSMUSG00000078240	0	0.162292	0	0.110598	0.112178	0.044966	0.142106	0	0.155469	0.0983403	0.103281	0	0.317642	0	0	0	0.103508	0	0.0957953	0.0498975	0.0566725	0.0951119	0.0507309	0.138503
Mos	ENSMUSG00000078365	0	0	0	0	0	0.0513897	0	0	0.0592264	0	0	0	0.145208	0.0617648	0.193998	0	0	0	0.218961	0.114051	0	0	0	0
Ccdc105	ENSMUSG00000078442	0	0.0522667	0	0	0	0.0434444	0.0915315	0.0450959	0.250347	0	0	0.0508325	0.0613786	0.156646	0.328008	0.0524037	0.0500025	0.0546205	0.0462769	0.048209	0.109509	0.183787	0	0.0446055
Ppil6	ENSMUSG00000078451	0	0	0.61271	0	0.173939	0.209168	0	0	0.080355	0.609931	0.480432	0.407897	0.295514	0.251397	0.17547	0	0.32099	0.438294	0.0742683	0.0773692	0	0.0737384	0	0
Perm1	ENSMUSG00000078486	0	0	0	0	0.0238102	0	0	0	0	0	0	0	0.0269682	0.137653	0.144118	0	0.0219698	0.0239989	0.0813315	0.338909	0.216521	0	0	0
Zfp988	ENSMUSG00000078498	0	0	0	0	0	0	0.0280152	0.0828154	0.0306497	0.0290806	0.0610835	0	0	0	0	0.0320786	0	0.0334356	0	0.0295108	0.134071	0	0	0
2310026L22Rik	ENSMUSG00000078519	0	0.895851	0.613476	0.686811	0	0.372318	0	0	0.214548	0.407129	0.213792	0.217817	0.263007	0.671229	0	0.4491	0	0.702147	0	0	0.234624	0.196882	0.210026	0
Cyp4a12b	ENSMUSG00000078597	0	0.0374051	0	0	0	0	2.12892	3.96961	3.72659	1.66591	1.28543	2.03721	0.0439261	0	0	0	0.0357847	0.0390896	0	0	0	0	0	0
Trim30c	ENSMUSG00000078616	0	0	0	0.106731	0	0	0	0	0	0	0	0	0	0.0521545	0	0	0.0499443	0	0	0.0481528	0	0.0917863	0.0979141	0.133661
Olfr613	ENSMUSG00000078624	0	0.0233295	0.0213012	0.0238476	0	0	0.0612832	0.0402575	0	0	0	0.0226893	0	0.0233066	0	0.0233906	0	0.0243801	0	0	0.02444	0.082034	0.0437554	0
Tomt	ENSMUSG00000078630	0	0.0320405	0	0.0327521	0.0664402	0.0532644	0.0841658	0.138223	0.184161	0	0.397611	0.0623225	0	0.032009	0.13405	0.0321245	0.0306525	0.0669668	0.0567371	0	0	0.112665	0.120186	0.0546881
Gm12394	ENSMUSG00000078722	0	0	0	0	0	0.0222412	0.0468593	0	0.102532	0.0972829	0	0.0520471	0	0	0	0	0.0255987	0.0559257	0	0	0	0	0	0
Cacng6	ENSMUSG00000078815	0	0	0	0	0	0	0.0396775	0.156387	0.0434088	0	0.0865118	0.0881405	0	0	0	0.0454325	0	0	0	0	0.0474707	0	0	0
Gm2026	ENSMUSG00000078886	0	3.20539	4.33962	0.621421	0.515701	0.413432	2.08083	0.572198	3.07064	6.7813	3.53463	6.39611	1.947	2.4845	7.51457	1.77313	6.0802	1.32835	5.23571	1.0195	4.57379	0.680158	0	0
Gm14288	ENSMUSG00000078889	0	1.04229	1.64165	0.0266361	0.513317	0.043318	1.118	0	0.574124	2.88946	0.422858	2.71163	1.1628	1.24952	1.66252	0.809895	0.349	0.435693	1.17663	0	2.75707	0	0	0
Gm14393	ENSMUSG00000078905	0	0.860017	0.130875	0.293039	0.148614	0.476567	0.125508	0.494684	0.137311	0.521125	0.136827	0.278806	0.33665	0.143195	0.299843	0.143712	0.411381	0.299583	0.12691	0	0.450478	0	0	0
Tgtp2	ENSMUSG00000078921	0	0	0.232873	0.0325889	0	0.052999	0.0279155	0.110028	0.0305406	0	0	0.124024	0.224633	0.286646	0.0333455	0.0639288	0.182999	0.0999497	0.169363	0.441087	0.100195	0.0280258	0	0
Pate13	ENSMUSG00000078934	0	0	0	0	0	0	0	0.1945	0.0431903	0.122938	0	0	0	0	0	0	0	0.047116	0.0399187	0	0.0472318	0.0396339	0	0
Arhgap8	ENSMUSG00000078954	0	0.0732503	0.0668821	0	0.151894	0.273987	0.192418	0	0.0350855	0.133157	0.314657	0	0.301071	0.182946	0.0766156	0.0367212	0.0700771	0.191373	0.129711	0	0.230212	0.0321965	0.068692	0.218797
Gm14124	ENSMUSG00000079008	0	0	0	0	0	0	0	0.128056	0.0568715	0	0.0850068	0.0288691	0	0	0	0	0	0.0310204	0.0262818	0	0.0310966	0	0	0
Gm14139	ENSMUSG00000079009	0	0	0	0	0	0.215462	0.045395	0.0447305	0	0	0	0	0	0	0.0542251	0.0519792	0	0	0.22951	0.143455	0.108622	0.182298	0.145851	0.265465
Serpina3m	ENSMUSG00000079012	0	0.161998	0.295829	0	0.0559876	0	0.189132	0.0465909	0.465565	0.0981625	0.0515472	0.210071	0.634135	0.431572	0.734245	0.0541411	0.154981	0.112863	0	0	0.05657	0	0	0
Col22a1	ENSMUSG00000079022	0	0.0129552	0.0946311	0.0264859	0	0.0323053	0.0226876	0.0447111	0.0248211	0.0353257	0.0371006	0.0755982	0.425985	0.194137	0.298109	0.0129892	0.012394	0.0676931	0.0114705	0	0.0271438	0.0227773	0	0
Gsdmc	ENSMUSG00000079025	0	0.0372495	0	0	0	0	0.0326164	0	0	0.101571	0.0355579	0.108682	0	0	0	0	0	0.0389271	0	0	0	0	0.0349315	0.0635791
Serpinb1c	ENSMUSG00000079049	0	0.274296	0.20036	0.280388	0.170637	0.136798	0.192143	0.189331	0.052553	0.149588	0.366576	0.426831	0	0	0	0.110006	0.209931	0.286649	0	0.101201	0.172412	0.0482257	0.360118	0.140454
Defa43	ENSMUSG00000079113	0	1.23932	0	1.26685	1.10138	1.03013	0	0	0	1.28736	0	1.03313	0	1.06123	0	0.53253	0.846881	0	0.627024	1.46971	1.29832	1.71201	0	1.20876
Defa42	ENSMUSG00000079114	0	0	0.502849	0	0	0	1.1252	0.79195	1.58273	0	0.525718	0	1.50906	0	0.19201	0	0	2.68581	0	0	0	0	0.860762	0
Fam155a	ENSMUSG00000079157	0	0.0264419	0.0482862	0	0.0548308	0	0.115765	0.114071	0.0759909	0.192269	0.176688	0.180014	0	0	0	0.0265112	0.0505929	0.0828981	0.0468232	0.0243891	0	0	0	0
Trim43b	ENSMUSG00000079162	0	0	0	0.100301	0	0.244678	0	0	0	0	0	0.0477146	0.0576139	0	0.0513149	0	0.0469356	0	0	0	0	0.086257	0.230039	0.167478
Mptx2	ENSMUSG00000079180	0	0	0	0.230667	0.233963	0.0937829	0	0.194696	0.108085	0	0	0.109732	0	0.112717	0	0.113123	0	0.117909	0	0.104068	0.118199	0.198369	0.105806	0
Gm20661	ENSMUSG00000079323	0	0	0.103475	0.115844	0	0	0.297694	0.440006	0.162845	0	0.0540904	0.0551087	0.133084	0.169824	0.237068	0.170436	0.0542089	0.0592154	0.10034	0.0522646	0.356166	0.298871	0.159412	0
4932414N04Rik	ENSMUSG00000079324	0	0	0	0	0	0.0792167	0	0.082228	0	0.173246	0.0909754	0.185376	0.335754	0.285629	0	0.0955532	0	0	0	0.175809	0.19968	0.0837794	0.268118	0.0813339
Gbp4	ENSMUSG00000079363	0	0	0	0.0203093	0.0205996	0	0.0173969	0	0	0.0180585	0.0379316	0.0193229	0	0.0198486	0	0	0	0.0415256	0.0879558	0.0366513	0	0	0	0.0339117
Gm3558	ENSMUSG00000079364	0	0	0	0	0.0451988	0.144941	0	0.0752256	0	0.0396233	0.0832281	0.127193	0	0.0871019	0	0	0.0834105	0	0	0	0	0	0	0
Gm3173	ENSMUSG00000079386	0	0	0.472814	0	0.715865	0	0.151142	0	0	0	0	0	1.21622	0.517325	0	0	0.330267	0	0	0.955263	0	0.303478	0	0
2610042L04Rik	ENSMUSG00000079388	0	0.0475001	0	0.0485551	0	0.157929	0	0	0	0.0431738	0	0	0	0	0.0496824	0	0	0.0496392	0.084113	0	0.0995224	0	0	0.0810752
Gm2974	ENSMUSG00000079391	0	0.0450176	0.0411039	0	0	0.0374189	0	0	0.0862504	0.0409175	0	0	0	0	0	0.0451357	0.086135	0.047045	0.0398586	0	0	0	0	0
Gm3411	ENSMUSG00000079396	0	0	0.164333	0.0919888	0	0	0	0.0388219	0	0	0	0.0437604	0	0.224754	0.188249	0	0.0860917	0	0.0398385	0	0	0	0	0
Neu2	ENSMUSG00000079434	0	0	0.243443	0.136272	0	0.110809	0.46692	0.230043	0.127707	0.727016	0.381772	0	0	0	0	0.267321	0.382609	0.139315	0	0	0.139657	0	0	0.682624
Tmprss11g	ENSMUSG00000079451	0	0	0	0	0	0.0259184	0	0.0269037	0	0.0283417	0.0297657	0.0303261	0	0	0	0	0	0	0	0	0.0326661	0.0274113	0	0.0266112
Gm14966	ENSMUSG00000079467	0	0.690178	0.126035	0.282203	0.429353	0.114736	0.241733	0.119098	0.264466	0.125463	0.395301	0.134248	0.6484	0.6895	0.288755	0.415193	0.132056	0.144252	0.488866	0.254639	0.578426	0.970757	0	0
Nat8f5	ENSMUSG00000079494	0	0.0908571	0	0	0	0.151042	0.0795563	0	0.0870376	0	0.0867311	0	0.106697	0.0907679	0	0.182191	0	0.189898	0.241334	0.0838035	0.285547	0	0.0852032	0.0775395
Cfap77	ENSMUSG00000079502	0	0	0.0888612	0	0	0	0.0852173	0.08397	0	0	0	0.189303	0	0	0.15269	0.0975774	0	0.0508526	0.0430845	0.0448834	0.0509775	0.213885	0.045633	0
Gm11131	ENSMUSG00000079505	0	0	0.131001	0.117328	0.0297513	0.0477025	0.125629	0	0.0824655	0.339057	0.246525	0.362796	0.37067	0.229333	0.0600262	0.14385	0.0549035	0.149935	0.48272	0.370539	0.360729	0.252251	0.107637	0.0734663
Aox2	ENSMUSG00000079554	0	0	0.0425213	0.0476043	0.0160949	0.0258062	0	0	0	0.028219	0.0444551	0.0150974	0	0	0.0162365	0.0778202	0.0742543	0	0.0274887	0.0143182	0.0650491	0.0136463	0.0291147	0
Tmem182	ENSMUSG00000079588	0	0.131937	0.0301166	0.0674336	0.0341986	0	0.0866449	0.455342	0.0315976	0	0.094459	0.128316	0	0.0329518	0.0689992	0	0.0631107	0	0.0292042	0	0.0691087	0	0.0309316	0
Cstdc4	ENSMUSG00000079597	0	0	0.0440004	0.0492603	0	0.0400558	0.0421961	0.0415785	0	0.0876017	0.0920031	0.0937352	0.113182	0	0.0504039	0	0.138307	0.0503602	0	0.0444488	0.0504839	0.0847258	0	0
Tm4sf19	ENSMUSG00000079625	0	0	0	0.0728519	0	0.0592392	0.0624045	0.122982	0.068273	0.259112	0.204098	0.138627	0	0	0.0745433	0	0	0.0744786	0	0	0	0.0626513	0	0
Gm1110	ENSMUSG00000079644	0	0.0748414	0	0	0.0387984	0.0311043	0	0	0	0	0.0357213	0.0727877	0	0	0	0	0	0	0	0	0	0.0328958	0.035092	0.0638713
Tcte3	ENSMUSG00000079707	0	0	0.158214	0	0	0	1.97244	0	0	0	0	0	0.610462	0	0.543719	0.173733	0	0.181082	0.920525	0	1.08916	0	0.487487	0.14788
Ttll2	ENSMUSG00000079722	0	0	0.0996307	0.0557703	0.113135	0.0906987	0	0.0470733	0.156795	0.198358	0.729133	0.106123	0.06407	0	0.0570651	0.164105	0.20878	0	0	0	0	0	0.102327	0
Gm15294	ENSMUSG00000081607	0	0	0.0837224	0	0	0	0.160578	0	0	0.0833427	0.35012	0.802602	0	0	0	0	0.0877219	0.0958235	0.0811858	0.169151	0	0	0	0
Gm16181	ENSMUSG00000081650	0	0	0	0.484523	0.163816	0.525317	0	0	0.302713	0	0	0	0	0	0	0.158413	0.302308	0.165114	0	0	0	0.555574	0.148166	0.269679
Slfn14	ENSMUSG00000082101	0	0	0.0220714	0.0247099	0	0.0200927	0.0211663	0.0417131	0	0.065914	0.0692257	0.141058	0	0	0	0	0.0462517	0.0252616	0	0.0222964	0	0.0425001	0	0
Gm16066	ENSMUSG00000082848	0	0	0.150639	0	0	0.137134	0.0722307	0	0.0790231	0	0	0	0	0	0	0.248122	0	0.172412	0	0	0.0864177	0.217549	0	0.140799
Vmn1r207	ENSMUSG00000084136	0	0.0207661	0	0	0	0	0	0.0537513	0.0198932	0.0377496	0.0198231	0	0	0	0.0434404	0.0208206	0.0198666	0	0	0	0	0	0.0194739	0
Olfr1269	ENSMUSG00000084336	0	0	0	0.0259052	0.0262754	0	0	0	0	0	0	0.0246469	0	0.0253174	0.0265066	0	0.0727335	0	0.0224381	0.0934996	0	0.0445559	0	0
Gm15419	ENSMUSG00000084783	0	0	0.22018	0.2465	0.250023	0	0.739028	0.728211	0.346511	0.438362	0.115097	0.234527	0	0	0	0.120888	0.346047	0.126002	0	0	0.126312	0	0.452276	0
Gm13972	ENSMUSG00000084785	0	0	0	0	0	0	0	0	0.0542472	0	0.108112	0	0	0	0	0.0283881	0	0	0	0.0522315	0.0296617	0.0746706	0.0531039	0.0483274
Gm15232	ENSMUSG00000084806	0	0.0772952	0.0705753	0.0790119	0	0.0321241	0	0	0	0	0	0	0	0	0	0.154996	0	0.0403881	0.102656	0	0	0.0679488	0.0362426	0.0989481
Gm12092	ENSMUSG00000084850	0	0	0	0.457874	0.309611	0.124106	0.915162	0.64412	0.429096	0.407129	0.712641	0.726058	0	0	0	0	0.285681	0.468098	0	0	0.156416	0	0.280034	0.127423
A930006K02Rik	ENSMUSG00000084866	0	0	0.0710658	0	0	0	0	0.201462	0	0.0707435	0	0	0.0914014	0	0.0814083	0	0	0	0	0.28716	0	0	0	0.0664239
Gm14471	ENSMUSG00000084892	0	0.037992	0.0693781	0.0776716	0.118172	0	0.133066	0.163898	0.218369	0.241722	0.0362667	0.0369495	0	0	0.119212	0.114275	0.0726924	0.039703	0.0336381	0	0.0398005	0	0.0356278	0.226962
Gm14226	ENSMUSG00000084897	0	0.0276242	0	0.0282377	0.0572824	0.206652	0	0.0476684	0	0	0.263697	0.0537323	0	0	0.0288933	0	0.0792825	0	0	0	0	0.145703	0.284956	0.1886
Gm12371	ENSMUSG00000084898	0	0.0821128	0.0749741	0	0	0.0682527	0.0718996	0.0708472	0	0	0	0	0.096428	0.164064	0.0858854	0	0	0	0.0727026	0	0	0	0	0
Gm7616	ENSMUSG00000084913	0	0.430698	0.262169	0	0.297703	0.596664	0.377127	0.123869	0.137531	0.13049	0	0.139626	1.01157	0.143425	0	0.719712	0.274693	0.150031	0.508452	0.264841	0.3008	0.631031	0.269264	0.122522
C030037F17Rik	ENSMUSG00000084945	0	0	0	0	0	0.183408	0.193208	0	0	0.200556	0	0	0	0	0	0.221232	0	0	0	0.203523	0	0.193972	0	0.18831
2810471M01Rik	ENSMUSG00000084966	0	0	0	0	0	0.0932544	0	0	0.0537377	0	0.0535484	0	0.0658754	0	0.117346	0	0.0536658	0.0586221	0	0.103482	0	0	0	0
Gm13848	ENSMUSG00000084973	0	0.0574264	0	0	0	0.0477331	0.100567	0.0495477	0	0	0.164456	0	0	0.05737	0.180194	0	0	0.120025	0	0	0	0	0	0
Slc36a1os	ENSMUSG00000084980	0	0.0500476	0.0456965	0	0	0.0415998	0.0438226	0.129544	0	0	0.0477748	0	0.117545	0	0.104694	0.100358	0	0.0523014	0	0	0.10486	0.131988	0.0938663	0
Gm15839	ENSMUSG00000084999	0	0.146381	0	0.448896	0	0	0.128174	0.252596	0.140227	0.133049	0	0	0.1719	0.731186	0.153106	0.146765	0.28008	0	0.259211	0.135017	0.306698	0	0	0.124925
Gm13184	ENSMUSG00000085043	0	0	0.261332	0	0.148376	0.713709	0	0.246947	0.137091	1.4308	1.09287	1.25262	0	0	0.299364	0.57393	0.410724	0	0.253414	0	0.14992	0	0	0.122131
4930570G19Rik	ENSMUSG00000085084	0	0	0.248875	0.0928751	0	0	0	0.0783918	0	0.082582	0	0	0.106697	0.181536	0	0.0910954	0.0869212	0	0	0	0.0951822	0	0	0.0775395
Gm13049	ENSMUSG00000085097	0	0	0.108054	0.120971	0.122699	0	0.103623	0	0	0.215128	0	0	0	0	0	0.118653	0.113216	0	0	0	0.123976	0.208065	0.110978	0
Gm12766	ENSMUSG00000085124	0	0.0491416	0	0.100466	0	0.0408468	0.0430293	0.127199	0	0	0	0.191173	0	0	0	0	0.0940256	0	0.13053	0	0	0	0	0.0419385
Gm13713	ENSMUSG00000085135	0	0.314334	0	0	0.977721	0.261276	0.275237	0.813625	0	0.571409	0	0.611417	0	0	0.328775	0	0	0	0	0	0.658594	0.276325	0.294773	0.268259
Gm13429	ENSMUSG00000085141	0	0	0.122267	0	0.555357	0.111306	0	0	0	0.365138	0.255656	0	0	0	0	0.13426	0	0.279879	0.237126	0	0	0	0	0.114281
Gm11614	ENSMUSG00000085145	0	0	0	0	0	0.101173	0	0	0	0.110633	0	0	0.142939	0.121599	0.381933	0.122038	0	0	0.10777	0	0	0.107001	0	0
1110018N20Rik	ENSMUSG00000085151	0	0	0.0703931	0	0.159868	0.0640823	0.337532	0.266073	0.369273	0.350369	0.220784	0.599841	0.362145	0	0.161275	0.154596	0.147512	0	0.0682604	0	0	0	0	0
Gm12089	ENSMUSG00000085165	0	0	0.191114	0.42792	0.217017	0.521942	0	0	0	0.190247	0.199806	0	0	0.209106	0.437855	0.20986	0.400488	0	0.370647	0.386123	0.219275	0.736006	0.981429	0.357261
Wincr1	ENSMUSG00000085183	0	0.579839	0.264714	2.37087	1.65327	3.97621	7.36192	2.62651	2.08299	1.05406	0.553507	1.5508	0	0	0.303239	1.30806	1.3868	2.12083	1.92521	2.1393	3.0372	7.51845	10.8751	7.91756
Gm11767	ENSMUSG00000085207	0	0.181714	0	0	0.188405	0	0.477338	1.41105	0.174075	0.330328	0	0	0.213393	0	1.5205	0.182191	0	0.189898	0.482669	0.335214	0.380729	0	0	0
4930479D17Rik	ENSMUSG00000085238	0	0.121061	0	0	0	0.201253	0	0	0.463887	0	0.34669	0	0	0.120942	0.126623	0.121378	0	0.253026	0	0	0	0	0	0
Spag17os	ENSMUSG00000085244	0	0	0	0.0853447	0	0	0	0	0.0266602	0.0252954	0.132831	0.0270665	0	0.0556056	0.0582174	0	0	0	0	0	0	0	0	0
Med9os	ENSMUSG00000085260	0	0.300621	0.274486	0	0.311689	0	1.84261	0.778131	0.575967	0.273241	0.573939	0.292372	0.35303	0.600652	0.943298	0	0.575197	0	1.06468	0.277283	0	0	0	0
Gm15965	ENSMUSG00000085279	0	0	0	0	0	0	0	0	0	0	0.0598858	0	0	0.0626731	0	0.0628992	0	0	0	0.115729	0.065721	0.110298	0.176492	0
Gm16104	ENSMUSG00000085327	0	0	0	0	0	0.557085	0	0.578262	0	0.203057	0.213259	0	0	0.44637	0	0	0.213727	0.233465	0	0	0.234039	1.17834	0	0
2810404F17Rik	ENSMUSG00000085329	0	0.105147	0	0	0	0	0.0460343	0.0453605	0	0	0	0.0511308	0	0	0.0549888	0.0527113	0	0	0.0465484	0.0969839	0	0.0462163	0	0
Gm13684	ENSMUSG00000085335	0	0.0395694	0	0	0	0	0	0.204844	0	0	0.113317	0	0.0464677	0	0.0413873	0.0396732	0	0.0413514	0.105104	0	0	0	0	0
2410004I01Rik	ENSMUSG00000085338	0	0	0.206732	0.231444	0.469504	0.313663	0	0	0.0722992	0.137196	0.504312	0.660608	0	0.0753978	0	0.15134	0.216607	0.394354	0.0668227	0	0.158129	0.0663459	0	0
Gm12472	ENSMUSG00000085351	0	0.157167	0.287006	0	0	0.065319	0	0	0	0.285705	0.375074	0.0764271	0	0.392531	0.410969	0.157579	0.0751792	0.0821224	0.139155	0.0724827	0.164648	0.345406	0	0
Arhgap27os2	ENSMUSG00000085360	0	0	0.0588466	0	0	0.160713	0	0	0	0.175739	0.0615229	0.125362	0.0756856	0	0.202232	0	0	0	0.228255	0	0	0	0.0604391	0
4930551L18Rik	ENSMUSG00000085377	0	0.127979	0.233705	0	0	0	0	0	0	0	0.122167	0	0	0.127853	0.133858	0.128314	0.122435	0	0	0	0	0	0.120015	0
1700095J03Rik	ENSMUSG00000085407	0	0	0.135725	0.151949	0.0513736	0	0.0867727	0.0427513	0	0	0.0472992	0.0481897	0.23275	0.0990013	0.207303	0	0	0.258904	0	0	0.051908	0	0	0
Selenok-ps1	ENSMUSG00000085415	0	0	0	0	0	0.0948582	0.199853	0.0984641	0.109324	0	0.108939	0	0.134017	0	0	0	0.218355	0	0	0	0.119554	0	0.10702	0
Gm13963	ENSMUSG00000085448	0	0	0	0	0.104129	0.417397	0.17588	0	0.0962098	0.0912845	0	0.195352	0.117941	0.100333	0	0	0.288243	0	0	0	0	0.176575	0	0
Gm40614	ENSMUSG00000085451	0	0.0714395	0.0652287	0	0.148139	0	0.125108	0.0616382	0.136873	0	0.136391	0	0	0.142739	0.149443	0.21488	0	0.149313	0.0632524	0.0658934	0.224521	0.628011	0	0
Gm16208	ENSMUSG00000085464	0	0.380404	0.173666	0	0	0.158097	0	0	0.364412	0.172879	0	0.369966	0.670083	0.190015	0	0.190701	0	0.397535	0	0	0	0	0	0
Gm11851	ENSMUSG00000085478	0	0	0.35461	0.264667	0	0.107606	0	0	0.372048	0	0.617896	0	0	0.258662	0	0.259595	0.495401	0	0	0	0.135621	0.341413	0.364207	0.110483
A230083N12Rik	ENSMUSG00000085482	0	0	0	0	0	0.650906	0	0.40539	0.4501	0.427058	0.747525	0.30464	0	0	0.655251	0	0.449498	0.327341	0	0.288917	0	0	0	0.133661
B430319H21Rik	ENSMUSG00000085532	0	0.122051	0.334319	0.249523	0	0	0	0	0.11692	0.221869	0	0.118702	0	0	0.255316	0.122371	0.116763	0.127547	0	0	0	0	0	0
Gm16010	ENSMUSG00000085541	0	0.0404722	0	0.0413711	0.0209811	0	0	0.0349195	0	0.036786	0	0	0	0.0202162	0	0.0202891	0	0.0211474	0	0	0	0	0.0189768	0.0172699
Gm13568	ENSMUSG00000085543	0	0	0	0	0.208259	0	0	0.346611	0.19242	0.182569	0	0	0	0.200666	0	0	0	0	0.177844	0	0	0	0.188364	0
Gm14252	ENSMUSG00000085546	0	0.0278647	0	0.0284836	0	0	0.146393	0.0240418	0.0533867	0	0	0.0271001	0	0	0	0	0.0266576	0.0873588	0	0	0.0291912	0	0	0
2610035F20Rik	ENSMUSG00000085555	0	0.0471501	0.0430509	0	0	0	0.0412855	0	0	0	0.135027	0.0458563	0	0.0471038	0	0.0472737	0.0451075	0	0	0	0	0	0	0
C230038L03Rik	ENSMUSG00000085560	0	0.149683	0.0683348	0.229511	0.232791	0.0622086	0.131065	0.129147	0	0.204075	0.214328	0.145575	0	0.0747679	0.313119	0	0.0715993	0.156424	0.198793	0	0.156808	0.0657917	0	0
2610028E06Rik	ENSMUSG00000085562	0	0	0	0.0264133	0	0	0.0226255	0.0668829	0.148519	0.0704579	0.0739979	0.150782	0.0606882	0.051628	0	0.0259071	0	0	0	0	0	0	0	0
Gm11527	ENSMUSG00000085578	0	0	0	0	0.311689	0.124939	0.26323	0.518754	0	0.273241	0.143485	0	0	0	0.157216	0	0.143799	0.31416	0	0.415924	0.157466	0.396406	0	0.256557
A430078I02Rik	ENSMUSG00000085589	0	0.0369119	0	0	0.0382709	0.0306814	0.0323208	0.0318477	0.0707203	0.0671	0	0.143596	0.0433469	0	0.0386077	0	0	0	0	0.0340463	0	0	0	0
Gm13479	ENSMUSG00000085591	0	0	0	0	0.0590111	0	0	0	0	0.0344878	0.0362206	0	0	0.0189532	0.039687	0	0	0	0.0167977	0	0	0.0166778	0	0
Gm4969	ENSMUSG00000085601	0	0.0946989	0.0864659	0.193604	0	0.0393571	0	0.0408532	0.0453589	0	0	0.13815	0.333625	0.189212	0.544773	0.0949472	0	0.0494818	0.0838462	0	0.0496034	0	0	0
1700016P03Rik	ENSMUSG00000085609	0	0.415227	0.379128	0.106112	0.322886	0.0862847	1.9088	0.806082	0.795542	0	0	0	0.97523	1.45187	0.651455	0.312236	0.19862	0.216963	0.0919102	0	0.326244	0.912545	0.292041	0.265773
Gm16041	ENSMUSG00000085623	0	0.0961988	0.0658766	0	0	0	0.105292	0	0.0460774	0	0	0.0233898	0	0	0	0	0.0460158	0.0502655	0	0.0221826	0.0251945	0.0211416	0	0
9630028H03Rik	ENSMUSG00000085631	0	0.0574632	0	0.0587395	0.0595789	0	0	0	0.110095	0.0522295	0	0	0	0.114814	0	0.0576139	0	0	0	0	0	0.0505148	0	0
A730032A03Rik	ENSMUSG00000085649	0	0.0464653	0.0848514	0	0.0481761	0	0.162744	0.0400904	0	0.0844666	0.0443552	0	0.109132	0.0928394	0	0	0.133357	0.0485579	0.0411403	0.042858	0	0	0	0
Gm11999	ENSMUSG00000085652	0	0.110191	0	0.225276	0	0	0	0.190146	0.211117	0	0	0	0	0.110083	0.115253	0.11048	0.105417	0.115153	0	0	0.115436	0	0	0
4930469K13Rik	ENSMUSG00000085684	0	0.256691	0	0	0	0.106681	0.112382	0	0	0	0.367551	0.124824	0.301441	0.128219	0	0	0	0	0	0	0	0	0.240717	0
Gm12796	ENSMUSG00000085721	0	0	1.42669	0	0.54002	0.432928	0	1.12346	0.249474	0	0.497191	0	2.7524	2.60166	2.17909	0.522209	0.249141	1.36075	0.230577	0.240204	0.272819	0	0	0
Gm13307	ENSMUSG00000085730	0	0	0.165916	0	0.188405	0.151042	0	0	0.522226	0.660656	0.173462	0.353456	0	0.181536	0	0	0.173842	0.379795	0	0	0	0.319483	0	0
Gm16229	ENSMUSG00000085731	0	0.0727152	0.0663935	0.14866	0.150785	0.120883	0.0636709	0.0627389	0.41795	0.26437	0.277652	1.13152	0	0.145288	0.228168	0.0729059	0.13913	0.15198	0.0643819	0	0.0761766	0.127845	0	0
Gm12259	ENSMUSG00000085744	0	0	0	0	0.283181	0	0	0.235654	0	0	0.260722	0.265631	0	0.272857	0	0	0.261294	0	0	0	0	0.480199	0	0.699273
Gm14302	ENSMUSG00000085760	0	0.234516	0	0	0	0.194931	0	0	0	0.213157	0.223866	0	0.2754	0.234286	0.24529	0	0.224357	0.245077	0	0	0	0	0	0
Smc2os	ENSMUSG00000085763	0	0	0.130666	0.146286	0.148376	0	0.125307	0	0	0	0.546434	0	0.168056	0	0	0.143482	0.136908	0.149552	0	0	0.299839	0	0	0
Gm13055	ENSMUSG00000085774	0	0	0.0417118	0	0.0947307	0	0.0400013	0	0.0875259	0.16609	0.218044	0.177719	0.0536476	0	0	0.0458032	0	0.0954814	0	0	0	0	0	0
5430402O13Rik	ENSMUSG00000085776	0	0.0953033	0.0870178	0.29226	0	0	0.751045	0	0.273891	0.0866232	0.181951	0.0926882	0	0.0952097	0.199364	0	0.18235	0.298786	0	0	0.39936	0	0.0893727	0
Gm15640	ENSMUSG00000085781	0	1.18994	1.2417	0.868832	1.76249	3.10854	0	0.440006	0.814223	0.463525	0.649084	0.661305	0	0.339648	0.533402	0.852182	1.7889	1.42117	0.15051	0	0.178083	1.04605	0.159412	0.870443
Gm15624	ENSMUSG00000085782	0	0.251291	0.114722	0	0	0	0	0.542036	0	0.114202	0	0	0	0.125522	0.262836	0	0	0	0	0.115891	0	0.110452	0	0
Gm15987	ENSMUSG00000085786	0	0.0401547	0.0733275	0	0	0	0.140641	0.138582	0.2308	0.109492	0	0.0781057	0.28293	0.601729	0.797991	0	0.0384152	0.041963	0	0	0	0.0352992	0	0
Gm16059	ENSMUSG00000085802	0	0.0237123	0	0.0484779	0	0.0394196	0	0	0	0	0	0.0691849	0	0	0.0248017	0	0	0.0247802	0.0209948	0.0437429	0.0248411	0	0.0222367	0
Gm15584	ENSMUSG00000085822	0	0.472122	0	0.482608	0.367128	0.490538	0.10335	0	0.113069	0	0.225341	0.114792	0	0	0.493813	0.11834	0.225835	0	0	0	0.123649	1.14134	1.10686	0.805838
Gm11261	ENSMUSG00000085840	0	0.125822	0.114883	0.385849	0	0.209168	0.110172	0.108559	0.241065	0	0.120108	0.244738	0.147757	0	0	0	0	0.657441	0	0	0	0.221215	0	0
Gm14540	ENSMUSG00000085847	0	0.082415	0	0.0280818	0.142416	0.0913384	0.0481095	0.071108	0.0789504	0.0499392	0.0786724	0.0801535	0.032261	0.0274447	0	0.0550874	0.0262816	0.0574177	0.0729701	0	0.0863382	0	0	0.0234449
Gm14634	ENSMUSG00000085891	0	0	0.196863	0	0.0558866	0.224018	0.0471976	0.13952	0	0	0.102908	0.0524229	0.063299	0.161547	0.225514	0.0540433	0.051567	0.225318	0.0477248	0	0.225872	0	0.151643	0
Gm12200	ENSMUSG00000085902	0	0.0482159	0	0	0.149973	0	0	0.0832017	0.138567	0	0	0	0	0	0.151293	0.0483423	0	0	0.0853806	0.0444727	0	0	0	0
Gm13032	ENSMUSG00000085918	0	0.0447702	0	0	0	0	0.117605	0.0386279	0.128664	0.0813851	0	0.0870834	0.157726	0.134179	0.140481	0	0.0428308	0.0467864	0	0	0	0	0	0
Gm12781	ENSMUSG00000085923	0	0	0.20708	0.695505	0	0	0.198589	0	0.434527	0	0	0	0	0.226575	0.237218	0	0.433946	0.237012	0	0.209191	0	0	0	0
Gm12356	ENSMUSG00000085955	0	0	0.231719	0.259419	0	0.843781	0	0	0	0.692004	0.96903	0.740455	0.298025	0	0	0.508895	0.242788	0	0.449397	0	0.265863	0	0	0
4930481B07Rik	ENSMUSG00000085956	0	0.0822637	0.0751118	0.0840908	0	0	1.29657	0.780751	0.551638	0.224314	0.157056	0.0800063	0.38642	0.57528	0.430215	0	0.0787	0.0859684	0.437017	0.379386	0.344719	0.0723165	0.231433	0.0702056
Syna	ENSMUSG00000085957	0	0	0	0	0	0	0.232307	0.0763024	0.38123	0.0401904	0.0422097	0	0.155779	0.176697	0.60124	0	0.126907	0.0462091	0	0	0.138968	0	0.0414661	0
Gm13816	ENSMUSG00000085976	0	0.877057	0.228802	0.128077	0	0	0.10971	0.432416	0.36008	0	0.119604	0.243712	0.294274	1.12654	0.13105	0.125622	0.119866	0.130936	0	0.115567	0.393775	0	0	0
Gm13403	ENSMUSG00000085987	0	0.220834	0	0.0752464	0	0	0.0214852	0	0.0235056	0	0	0	0.0288148	0.0245131	0.0256645	0	0	0	0.0434503	0.0678967	0.128526	0	0	0
B230206L02Rik	ENSMUSG00000086003	0	0	0.470773	0.131762	0.400936	0.107142	0.451468	0.667289	0.493923	0.468638	0.738275	0.50145	0.151371	0.386319	0.269643	0.129237	0.123316	0.942931	0	0	0.540142	0.113313	0	0
Gm15902	ENSMUSG00000086012	0	0	0	0	0	0.793856	0	0	0	0	0	0.185772	0	0	0.199789	0	0.548215	0	0	0.352368	0	0.167916	0.358253	0
4833417C18Rik	ENSMUSG00000086015	0	0.0705951	0.128915	0.144326	0.0731942	0.234716	0	0	0	0.256661	0.202168	0	0	0.141051	0.0738384	0.14156	0.270148	0.0737743	0.375029	0.390687	0.221867	0.0620588	0.198606	0.120495
Gm13179	ENSMUSG00000086018	0	0	0	0.280904	0	0	0	0	0	0	0.262322	0	0	0	0.0958087	0	0.175264	0.0957255	0.162206	0	0	0.0805242	0	0
Gm15929	ENSMUSG00000086032	0	0	0.211361	0.0788758	0	0.0641375	0.0675646	0.133151	0	0.140268	0.36829	0.150089	0	0	0	0.232093	0.0738194	0.241911	0.0683192	0	0.16167	0	0	0
Gm12227	ENSMUSG00000086039	0	0	0	0	0	0.264525	0.278659	0	0	0	0	0.154755	0	0	0	0	0	0.332574	0.140885	0	0	1.11904	0.149219	0
9530046B11Rik	ENSMUSG00000086047	0	0	0.212092	0	0	0	0	0.334029	0.222521	0	0	0	0	0.0773528	0.323944	0.155264	0.0740746	0	0	0	0	0	0	0.0660794
8430436N08Rik	ENSMUSG00000086070	0	0	0	0	0.0862428	0	0.437006	0.215305	0.159367	0.151209	0.158806	0	0.781452	0.249296	0.696014	0	0	0.0869262	0	0	0	0	0	0
Gm11636	ENSMUSG00000086105	0	0	0	0	0	0	0.202694	0.399454	0.554387	0	0	0.562835	0	0.115629	0.363182	0	0	0	0	0.106757	0.242506	0	0	0
Gm16312	ENSMUSG00000086107	0	0	0	0	0	0	0.216692	0.21352	0.237069	0	0	0.240682	0	0	0	0.248122	0	0.258618	0	0	0.259253	0	0	0
Zfp989	ENSMUSG00000086147	0	0	0.0356413	0	0.0404721	0.032446	0	0	0.112182	0	0.0745245	0	0	0.11699	0	0.0391373	0.0746879	0.0815857	0.0345615	0	0.0408931	0	0	0.0333132
Gm12764	ENSMUSG00000086184	0	0.290389	0.265144	0.742098	0	0.482747	0.127135	0.626372	0.278182	0	0.415803	0.141211	0.341015	0.435156	0	0.436726	0.83343	0	0.642776	0	0.152106	0.382914	0.272319	0
Gm15169	ENSMUSG00000086188	0	0	0	0	0	0	0.100783	0.066205	0.147013	0	0	0.0373134	0	0	0.0401289	0	0	0	0.0679388	0	0	0.033727	0.0719575	0
Gm15462	ENSMUSG00000086189	0	0.0195601	0.0178596	0	0.0405605	0.0325169	0	0.067506	0.0374756	0	0.0560154	0	0.0229701	0.0586226	0.0818349	0.0588341	0.0187127	0.0408819	0.0865923	0.0180415	0.0819647	0.0171949	0	0
4930412B13Rik	ENSMUSG00000086221	0	0	0	0.215301	0.0727927	0	0.184426	0.121151	0	0.0638133	0	0	0.164895	0.0701388	0	0	0	0	0	0	0	0.185155	0	0.0599169
Gm11665	ENSMUSG00000086222	0	0.628667	0	0	0.977721	0.522552	0	0	0	0	0.300059	0	0	0	0	0	0	0	0	0	0	0.276325	0.294773	0.268259
5830418P13Rik	ENSMUSG00000086236	0	0	0	0	0	0	0.144063	0.0709774	0.0394027	0.0373856	0	0	0	0	0.0430215	0	0	0.0429842	0	0	0	0	0	0
Gm11534	ENSMUSG00000086255	0	0	2.40579	0	0	0	0	0	0	1.19744	1.6768	2.56256	0	0.438712	0.459318	0.880588	1.26036	0	0	0.40505	0	0	0	0
Gm15972	ENSMUSG00000086287	0	0	0	0.219079	0	0	0	0.924574	0.821235	0	0.409172	0.208438	1.00673	1.07054	0.224165	0	0.205034	0.22397	0	0	0	0	0	0
Gm15513	ENSMUSG00000086291	0	0.057097	0	0.0583651	0	0.189837	0	0	0.16409	0.0518966	0	0.166591	0.067051	0.0570409	0.238881	0	0.163871	0.119337	0	0	0	0	0	0
D030055H07Rik	ENSMUSG00000086296	0	0.0660657	0	0	0	0	0	0.0285009	0	0.0600485	0	0.0321264	0	0.0330004	0.0345505	0	0	0	0.116989	0	0	0.0290386	0.0309773	0
Gm11716	ENSMUSG00000086298	0	0	0.348071	0	0.395249	0.4753	0.166899	0.493368	0.365188	1.38597	0.909754	0.185376	0	0	0	0.191106	0.729399	0.398381	0	0	0	0	0	0
Gm11413	ENSMUSG00000086321	0	0	0.0559868	0.188039	0	0	0	0	0.17622	0	0	0.11927	0.216023	0.0612575	0.12827	0.0614785	0	0.128158	0	0.113115	0	0.0539032	0.115004	0
Gm11535	ENSMUSG00000086337	0	0.806036	0.420549	0.353116	0.9551	0.191423	0.504129	0.5961	0.661844	0	0.329757	0.111988	0.811334	0.805244	0.240876	0.34635	0.22032	0.842335	0.611711	0.318626	0.482517	0.101224	0.539912	0.19654
Gm13497	ENSMUSG00000086349	0	0	0	0	0.136727	0.14615	0	0	0	0	0.125884	0	0.103241	0	0	0	0	0.045937	0	0	0	0	0.0824439	0
Gm13441	ENSMUSG00000086356	0	0.153399	0	0.0784031	0	0	0	0	0.220426	0	0	0.074595	0	0.0766243	0	0.153801	0	0	0.135819	0	0.0803507	0	0.21578	0.0654571
Gm12127	ENSMUSG00000086375	0	0	0	0	0	0	0.111108	0	0.243114	0	0	0	0	0	0.265442	0.127224	0	0.132606	0	0	0	0	0.118995	0.108292
1700042O10Rik	ENSMUSG00000086391	0	0	0	0	0	0.0692685	0	0	0.0798317	0.0757449	0.159101	0	0.0978632	0.333013	0.174327	0	0	0	0	0	0	0	0	0
A630014C17Rik	ENSMUSG00000086395	0	0	0.0548236	0	0	0	0.262877	0.207223	0.0287598	0.0272875	0.0573169	0.233584	0.211534	0.0599847	0.0314011	0.0301005	0	0	0.0265813	0	0.0314509	0	0	0
Gm11588	ENSMUSG00000086408	0	0.272295	0	0	0	0.226333	0	0	0	0	0	0	0.159883	0	0	0	0	0	0	0.376734	0.142629	0.119685	0.255351	0
Gm12996	ENSMUSG00000086417	0	0	0.257223	0	0.584173	0	0.123337	0	0.134936	0	0	0	0.165413	0.140719	0	0.423679	0.26951	0	0.374144	0	0	0	0	0
Gm15199	ENSMUSG00000086428	0	0.165286	0.45275	0	0	0.686934	0.434184	0.142609	0	0.150232	0	0.160751	0	0.330248	0.69152	0	0.474378	0.518189	0.146344	0	0.173154	0	0.155001	0
Asb17os	ENSMUSG00000086438	0	0.180252	0	0.921276	0.186888	0	0	0.155522	0	0.163835	0	0.175306	0	0.36015	0	0.180724	0.172443	0	0.319189	0.665032	0.188832	0	0.507105	0.615323
9330162012Rik	ENSMUSG00000086448	0	0	0	0.0238725	0.0484272	0	0.20449	0.181348	0.0671161	0.169814	0.0668797	0.0681389	0.164551	0.0466617	0.244267	0.023415	0.0223421	0.0244055	0.0413548	0	0.0733965	0	0	0.0199306
4933431K23Rik	ENSMUSG00000086451	0	0.215972	0	0.0883075	0	0.287227	0.0378218	0	0	0	0.164931	0.0840182	0.202899	0.043152	0.135537	0	0.0413232	0.0902792	0.0382442	0	0	0.151885	0.162026	0.110589
Gm11815	ENSMUSG00000086455	0	0.253065	0	0	0.131191	0	0.221589	0.218346	0.121213	0	0	0	0.297184	0.252817	0.264692	0	0	0	0	0	0	0	0	0
4930571N24Rik	ENSMUSG00000086467	0	0.749039	0	0.153135	0	0	0.262349	0.129255	0.14351	0	0.143005	0.582789	0	0.149661	0	0	0	0.156554	0.13264	0	0.156939	0.131693	0	0.127849
Gm12580	ENSMUSG00000086470	0	0	0.0467143	0	0	0	0.0447987	0.044143	0	0	0	0	0	0.051112	0.160538	0.0512964	0	0	0	0	0.0535977	0	0	0
Gm13778	ENSMUSG00000086495	0	0.667301	0.304643	0.17053	0	0	0.438226	0.431812	0	0.303262	0.318499	0.486742	0	0	0.17449	0.66905	0	0.174338	0.590827	0	0.174767	0	0	0
Gm14204	ENSMUSG00000086496	0	0.0601242	0	0	0	0	0	0.0518754	0	0.0546482	0	0	0.070606	0.12013	0.125773	0.180846	0	0	0.159702	0.0554566	0.125973	0.0528541	0.0563828	0.0513113
Gm12762	ENSMUSG00000086526	0	0	0.169352	0	0	0.154169	0	0.16003	0.177679	0.168583	0.177054	0.901935	0	0	0.193998	0	0	0	0	0.342154	0	0	0.347869	0.15829
Gm11351	ENSMUSG00000086531	0	0	0.701516	4.55518	0.955919	3.95947	2.28735	2.51903	3.82727	1.81567	0.880105	2.98892	0	0	0	0.924391	2.79311	2.24815	0.54421	0	0.160977	1.75606	0.8646	2.49164
Dlx4os	ENSMUSG00000086552	0	0.0538372	0	0	0	0	0.0942818	0	0.25787	0.0489338	0.154177	0	0.126446	0.107569	0.168932	0	0.051505	0	0	0	0	0	0	0
Gm15384	ENSMUSG00000086573	0	0.184332	0	0.565277	0	0.306435	0	0	0.70633	0.502628	0.879803	0.717094	0	0.184151	0	0	0.352693	0.192633	0	0	0.193106	0.162042	0.345722	0
Gm13583	ENSMUSG00000086578	0	0	0	0.124085	0	0.0504496	0	0.0523674	0.116286	0.110333	0	0.0590291	0.0712757	0	0	0	0	0.0634279	0	0	0	0.0533554	0.0569176	0.103596
Gm12002	ENSMUSG00000086584	0	0.0496867	0	0	0.154548	0.0825997	0.39156	0.685918	0.523577	0.225806	0.379443	0.28994	0	0.0992758	0.103939	0.049817	0.237671	0.0519243	0.0879851	0.0458293	0.208208	0.0873573	0	0
Gm11837	ENSMUSG00000086587	0	0	0.107486	0.722009	0.488218	0.0978497	0.206156	0.507847	0.451086	0.320995	0.449497	0.91592	0.138243	0	0	0.118029	0.337862	0.369065	0	0	0.123324	0.206971	0.110395	0
Dnah2os	ENSMUSG00000086591	0	0	0.28567	0	0	0	0.182637	0.0899818	0	0	0.099554	0	0	0.208375	0	0	0.299317	0.108987	0	0.192387	0	0	0	0
Gm13620	ENSMUSG00000086603	0	0.350627	0.160072	0.179207	0	0	0	0	0	0.159346	0	0	0.205877	0.175141	0	0	0	0.183209	0	0.161703	0.550976	0.154115	0.164404	0
Gm11831	ENSMUSG00000086625	0	0	0	0	0	0.473537	0	0.122884	0	0.129453	0.135957	0.277033	0	0.28457	0.297936	0	0.136255	0	0.126103	0	0	0	0.267123	0.243097
Gm12784	ENSMUSG00000086631	0	0	0.141272	0	0	0.128607	0	0.934474	0	0.843791	0	0	0	0.309144	0.485497	0	0.148021	0	0	0	0	0	0.290191	0
Gm13663	ENSMUSG00000086641	0	0.417971	0	0	0	0.115807	0	0.120209	0	0.253268	0	0.406502	0	0	0	0.139689	0	0.145598	0	0	0.291912	0	0.130654	0
Gm14029	ENSMUSG00000086652	0	0	0.0606801	0.0679339	0	0	0.0581918	0	0.127328	0.12081	0.0634398	0.0646342	0	0	0	0.0666321	0	0.0694507	0.176525	0	0	0	0	0
Gm16178	ENSMUSG00000086681	0	0	0	0	0	0	0.695207	0.570859	0.507055	0.120274	0.50527	0.386087	0	0	0.138406	0	0	0	0	0	0	0.232652	0	0
Gm15247	ENSMUSG00000086695	0	0	1.01485	2.72679	3.68768	6.83661	0.583939	2.87696	3.19426	4.64713	8.06363	12.3232	0	0	0	2.22878	2.12666	2.78768	0.19682	0	0.465755	7.23039	2.08462	1.89712
4933427G23Rik	ENSMUSG00000086697	0	0	0.0325236	0	0	0	0.124759	0	0.204737	0	0.0340027	0.0346429	0	0.0711707	0	0	0.0681545	0	0	0	0	0.0313132	0.0334037	0
Gm12088	ENSMUSG00000086707	0	0	0.157301	0	0	0	0	0.148643	0	0	0	0	0.404627	0.17211	0.900971	0.172731	0	0.180038	0.152536	0.317809	0.18048	0.151447	0.161558	0
Gm16275	ENSMUSG00000086719	0	0.754931	0.114883	0.128616	0.652271	0.209168	0	0.325678	0	0	1.32119	0.122369	0	0.377095	0.789615	0.252303	0.240743	0.131488	0.557012	0.232108	0.131811	0.553038	0.117992	0.214758
Gm15499	ENSMUSG00000086722	0	0.849148	0.387662	0	0.220103	0.705817	0	0.732648	0	0	0	0	0.997185	0.424157	1.1102	0.425687	0.203091	0.443695	0.563876	0	0.667177	0	0	0.18117
Gm15816	ENSMUSG00000086741	0	0	0	0	0	0	0	0.0457905	0	0.0964761	0.101323	0.103231	0.062324	0	0.05551	0	0	0.110924	0	0	0	0	0	0
Gm12037	ENSMUSG00000086749	0	0.290861	0.265574	0	0.30157	0	0	0	0.557267	0	0	0.565759	0.341568	0	1.2169	0.583247	0	0	0	0	0	0	0.272761	0
Gm14546	ENSMUSG00000086762	0	0	0	0.111202	0.281978	0	0.19051	0.0938608	0.156319	0.148317	0	0.105801	0.0638755	0.0543395	0	0	0	0.113685	0.0481594	0	0.0569822	0	0	0
4930527A07Rik	ENSMUSG00000086764	0	0.16026	0.146327	0.163819	0.16616	0.399626	0	0	0	0.145663	0	0.623448	0	0.160102	0.167622	0	0.306634	0.167477	0	0	0	0	0	0.273538
Gm43154	ENSMUSG00000086804	0	0	0.0778276	0.435656	0.441881	0	0	0.147087	0.571583	0.154949	0.650937	0.0828991	0	0	0.0891541	0.170923	0.244637	0.356307	0	0	0.0892956	0	0	0.218232
3110082J24Rik	ENSMUSG00000086815	0	0	0	0	0.484399	0.194169	0	0	0	0.212323	0.111495	0	0	0.116685	0	0	0.223479	0	0	0	0	0	0.109531	0.0996791
Gm14547	ENSMUSG00000086834	0	0.482939	3.7481	1.72783	2.75396	2.60924	0.422871	1.45838	2.31318	2.63372	1.61353	2.58328	0.567132	0.964929	1.76794	2.17892	3.00312	2.01875	1.28278	0.668169	0.758892	3.82088	1.35866	0.41215
Gm13594	ENSMUSG00000086881	0	0.376408	0.515526	0	0.390267	0	1.64795	0.811915	0.180292	0.171063	0	0.915199	0.221015	1.12812	0	0	0.360102	0.19668	0.166636	0	0.197163	0	0	0
Gm15903	ENSMUSG00000086916	0	0.288984	0	0	0	0.240205	0	0	0.276836	0	0	0	0	0.577401	0	0.289742	0	0.301999	0	0	0.302741	0	0	0
Gm11630	ENSMUSG00000086917	0	0	0.214128	0	0	0.194931	0	0.202341	0.224657	0	0	0	0	1.40571	0.24529	0.235131	0.224357	0.245077	0.830561	0.432619	0.24568	0	0	0.200141
Gm11497	ENSMUSG00000086919	0	0.0831802	0.0379744	0	0.0431214	0.0345699	0	0.0358841	0	0	0	0.0404489	0.244204	0	0.0870018	0.0416992	0	0.0434631	0	0.153445	0.13071	0.0731222	0.117006	0.0709878
Gm22000	ENSMUSG00000086932	0	0.245439	1.00845	0.125445	0.127238	0.40802	0.537277	0.211765	0.470242	0	0.234293	0.835463	0	0.122599	0	0.369123	0.234806	0.897722	0	0	0.128561	0.323641	0.115083	0
Gm15063	ENSMUSG00000086937	0	0	0	0.409273	0.10378	0.332798	0.17529	0	0.0958873	1.00076	0.286649	0.778788	0.23509	0.0999968	0.209388	0	0	0.418411	0.265872	0.276973	0.20972	0.351967	0.469331	0.170847
4732414G09Rik	ENSMUSG00000086943	0	0.878285	0.200482	0.224448	0	0.182509	0.769044	0	0.420682	0.199573	0.2096	0.640639	0.25785	0.438712	1.1483	0	0	1.1473	0.388816	0.202525	0.690071	0	0	0
4930562A09Rik	ENSMUSG00000086945	0	0	0	0	0.126544	0.202898	0	0.105306	0.23384	0	0	0	0	0	0	0.122371	0.116763	0.127547	0	0	0	0.321877	0	0
Gm13066	ENSMUSG00000086949	0	0	0	0.207183	0	0	0	0	0	0.0921106	0.193477	0.0985598	0	0.101241	0	0.101606	0	0.105904	0	0	0	0	0	0.0864863
Gm12596	ENSMUSG00000086952	0	0.133113	0.121541	0.272139	0.138014	0.442577	0	0	0	0.120989	0	0.12946	0	0	0	0	0.509387	0	0	0	0	0	0	0
Gm12248	ENSMUSG00000086962	0	0	0	0.0626367	0.0635318	0.101865	0.0536542	0.105738	0.0586998	0	0.116986	0.119189	0.143917	0	0.0640909	0.0614364	0.0586213	0.0640353	0	0	0	0.0538664	0	0.156882
Rsf1os2	ENSMUSG00000086993	0	0	0.163921	0	0	0.223839	0	0	0.0859911	0	0	0	0	0	0	0	0.343504	0	0.0794775	0.165592	0	0	0.0841787	0.0766071
2610027K06Rik	ENSMUSG00000087013	0	0	0.0930566	0	0	0	0.267722	0.615541	0.0976327	0.185269	0.0972888	0.198241	0.837794	0.101817	0	0	0	0.213014	0	0	0	0	0	0
4930417H01Rik	ENSMUSG00000087017	0	0.435937	0.0663396	0.44562	0.376656	0.241569	0.190858	0.062688	0.208806	0.462271	0.554854	0.494638	0	0	0.151989	0.291387	0.278035	0.0759283	0.257319	0.0670156	0.15223	1.14967	0.13627	0.248026
Gm16283	ENSMUSG00000087020	0	0.171619	0.156699	0	0	0	0.450819	0.148073	0.328809	0.311976	0.163825	0.33382	1.00769	0.17145	0	0	0	0	0.151951	0	0	0	0	0
Gm13387	ENSMUSG00000087028	0	0	0.384624	0.143534	0	0	0	0	0	0.38288	0	0.136563	0	0	0.293733	0.140784	0.134333	0	0	0	0	0.123437	0	0
Gm15857	ENSMUSG00000087063	0	0	0	0.116064	0	0	0.0994201	0.097965	0	0	0	0	0.133337	0.226862	0	0.11384	0	0	0	0	0.237895	0	0	0
Gm11683	ENSMUSG00000087139	0	0	0	0	0	0.0811151	0.170899	0.0841986	0.280455	0	0.0931556	0	0.1146	0	0	0	0.0933598	0.101982	0	0.180022	0.102233	0.171574	0.183029	0.0832831
D230022J07Rik	ENSMUSG00000087176	0	0	0.0770214	0	0	0	0	0	0.161618	0.0766721	0	0	0.198122	0	0.352923	0	0	0.088154	0.0746879	0	0	0.074155	0	0
Gm12043	ENSMUSG00000087253	0	0	0.146694	0	0	0	0	0.0831718	0	0.0292058	0.0306732	0.0625014	0	0	0	0.0322167	0.0614809	0	0	0	0	0.028247	0.0602657	0
Gm13203	ENSMUSG00000087273	0	0	0	0.352211	0	0	0.301702	0	0	0	0.328911	0	0.202313	0	0.180194	0	0.164816	0	0	0	0.36096	0	0	0
Gm15866	ENSMUSG00000087290	0	0	0.312599	0	0	0	0.0999267	0	0.109324	0	0	0	0	0.342027	0.596821	0	0.109177	0.119261	0	0	0	0	0	0
Prkag2os2	ENSMUSG00000087314	0	0.0625594	0	0	0	0	0.0547783	0.107953	0.179789	0	0	0	0.293863	0.062498	0.0654336	0	0	0	0.05539	0	0	0	0.0586664	0
0610040F04Rik	ENSMUSG00000087341	0	0	0.0943446	0.105623	0.107132	0	0.0452379	0.178303	0.148476	0.375667	0.591812	0.602954	0	0.103226	0.0540374	0.103599	0.0494258	0.0539905	0	0	0.108246	0.0908335	0.193795	0
1700047K16Rik	ENSMUSG00000087347	0	0.101112	0	0	0	0.0840448	0.0885355	0.261719	0	0.0919027	0.19304	0	0.237479	0	0.211515	0.101377	0.0967318	0	0	0	0.317775	0	0	0
0610043K17Rik	ENSMUSG00000087361	0	0	0.266439	0	0	0	0	0	0.139771	0.132615	0	0	0	0.145761	0	0.146287	0	0.152475	0.258367	0	0	0	0	0
Gm13710	ENSMUSG00000087362	0	0.328552	0.299988	0.223899	0.567747	0.364125	0.191791	0.472459	0.31474	0.199085	0.627263	0.319536	1.15749	0.547049	0.572744	0.219609	0.419092	0.343348	0.290899	0	0.344192	0	0.205404	0
Gm13398	ENSMUSG00000087364	0	0	0.0288321	0	0.06548	0.0262473	0	0	0.15125	0.0574028	0.18086	0.122844	0.0741649	0	0	0.126641	0	0.065999	0.0279586	0	0.0661612	0.0832774	0	0
Gm12128	ENSMUSG00000087388	0	0	0.0561405	0	0	0	0	0.0265252	0	0.027943	0	0.119598	0	0.0921385	0.0321554	0	0	0	0.0272198	0	0	0	0.0576598	0
Gm14232	ENSMUSG00000087405	0	0	0	0	0	0	0	0.346611	0	0.182569	0.191742	0	0	0.200666	0	0.20139	0	0.209909	0.177844	0.18527	0.42085	0	0.188364	0.171421
A330041J22Rik	ENSMUSG00000087466	0	0	0.0896403	0	0.254475	0.244812	0	0.127059	0	0.490786	0	0.143222	0	0.0490395	0	0	0.0469613	0.153895	0	0	0	0	0	0.0418925
Gm13523	ENSMUSG00000087496	0	0.734304	0.502849	0	0.38067	0	0.803714	0.15839	0.703435	0.667425	0.175239	0.178539	0	0.366792	0.38402	0.184057	1.05374	0	0	0.338649	1.3462	0	0.172152	0
Gm16141	ENSMUSG00000087507	0	0	0.310621	0	0.117574	0	0.496471	0.195682	0.543159	0	0	0	0.266337	0.339863	0	0.113696	0.108487	0.118506	0	0	0	0.0996869	0	0
Gm13427	ENSMUSG00000087549	0	0.564138	0.103019	0.346001	0	0	0.296382	0.292044	0.108085	0	0.107704	0.109732	0.132497	0	0	0.113123	0.32382	0.117909	0	0	0.118199	0	0	0
Gm14343	ENSMUSG00000087550	0	0	0	0	0	0	0.107308	0	0.234799	0.11139	0.116986	0	0	0	0	0.122873	0	0.128071	0.325521	0.226075	0	0	0.114925	0
Cdrt4os1	ENSMUSG00000087604	0	0.16156	0	0	0.0837542	0.201435	0.353663	0	0	0	0.0771117	0.314254	0	0.0807008	0	0.0809919	0.154561	0	0.0715226	0.0745088	0.169251	0.994172	0.22726	0.206818
Gm16121	ENSMUSG00000087606	0	0.15905	0.0363057	0	0.0412266	0	0	0.0343073	0.152364	0	0.151828	0.154686	0.0466946	0	0	0.0398669	0	0.0415533	0.0704115	0.440108	0	0.0699091	0	0.0678685
Gm13855	ENSMUSG00000087613	0	0.12041	0	0	0.249687	0	0.210867	0.10389	0	0	0	0	0	0.120292	0.125942	0	0	0	0	0.111062	0	0.317551	0	0
Gm12514	ENSMUSG00000087614	0	0	0.585099	0.393025	0.398641	0.319587	0.224442	0	0	0.232978	0.367025	0	0	0	0.13405	0	0.61305	0.669668	0	0	0	0.225329	0.120186	0.328128
Gm14257	ENSMUSG00000087616	0	0	0	0	0.242833	0.0973381	0	0.202077	0.224364	0	0	0	0.13752	0	0.122485	0.234824	0	0	0	0.108013	0.122679	0	0.109817	0
Gm14703	ENSMUSG00000087644	0	0.0492226	0.0449433	0.0503158	0	0.0409141	0.172401	0.212347	0.188613	0.178958	0.140962	0.0478719	0.289019	0.34422	0.051484	0.0493517	0	0.102879	0.0435816	0	0.103131	0.0865413	0.0461595	0
Gm12606	ENSMUSG00000087659	0	0.151326	0	0	0	0.0628916	0.861277	0.587542	0.652341	0.206315	0.144454	0.220761	0.355415	0.226766	0.553975	0	0	0.158141	0.33496	0.0697891	0	0.266056	0	0
Gm14003	ENSMUSG00000087682	0	0	0.261332	2.63314	1.48376	2.61693	0.50123	1.48168	3.83855	0.780439	3.55182	1.67016	0.336112	0.285933	0.299364	0.860895	2.19053	1.19642	0.760242	0	0.299839	1.76124	0.268404	0.732785
1200007C13Rik	ENSMUSG00000087684	0	0	0.166592	0.26111	0.378344	0.272983	0.0958564	0.251876	0.699137	1.02819	1.21918	1.45507	0.771346	0.14582	0.419841	0.146346	0.488742	0.26694	0.161545	0	0.0764559	0.0641569	0	0.0622842
1700122E12Rik	ENSMUSG00000087685	0	0	0	0	0	0.155456	0	0	0	0.169991	0.178532	0.181893	0	0.186842	0.195618	0	0.178923	0.195448	0	0	0.195928	0	0	0
Gm15650	ENSMUSG00000087703	0	0.116344	0	0.118928	0.241256	0.096706	0.203747	0.100382	0.111453	0.105748	0.111061	0.678911	0	0	0	0.116649	0	0.243168	0	0	0	0	0	0
Mia	ENSMUSG00000089661	0	0.744991	0.0850278	0.666345	0.193105	1.4707	0.407705	0.482085	0.356836	0.677138	0.977844	1.26796	0.546793	0.744259	0.194804	0.280104	0.712718	0.486588	0.824517	0.171789	0.975568	0.900498	0.0873288	0.238422
Gm16299	ENSMUSG00000089679	0	0.0647759	0	0.0662146	0.0335804	0	0	0	0.186159	0	0.0309172	0	0.0380343	0	0.101628	0	0	0	0	0	0	0	0.060745	0
Gm15758	ENSMUSG00000089719	0	0	0	0	0	0	0	0.111215	0.246961	0.234319	0	0.250725	0	0	0.269643	0.258475	0	0	0	0.356678	0.135035	0.226626	0.362635	0.110006
Gm16538	ENSMUSG00000089766	0	0	0.185061	0	0	0	0	0.174874	0	0.368443	0.193477	0	0	0	0	0.203213	0.193901	0	0	0	0	0	0	0.172973
Gm16306	ENSMUSG00000089780	0	1.01801	0	0	0	0	0	0.439172	0	0.925293	0	0	2.39098	1.52552	0.532392	0	0	0	1.80269	0.46949	0	0	0	0
Gm16118	ENSMUSG00000089797	0	0	0.240579	0	0	0.109505	0	0	0.504818	0.359232	0.37728	0.384383	0.15471	0.526454	0.275591	0.264177	0.378107	0	0	0.121515	0.414042	0	0	0
Gm16565	ENSMUSG00000089829	0	0	0.0750085	0	0.127763	0.068284	0	0	0.236091	0	0.0392099	0.199741	0	0.0410349	0	0.0823659	0.117888	0.0429251	0	0	0.0430306	0	0	0.0350545
Etohd2	ENSMUSG00000089875	0	0.212287	0.387662	0.325503	0.110051	0.176454	0.371765	0.366324	0.508407	0.0964761	0	0.619386	0.498592	0.318118	0.33306	0.532109	0.101545	0.443695	0.375917	0.489516	0.222392	0.279926	0.298615	0.271756
4930428N03Rik	ENSMUSG00000089887	0	0.200863	0.0917004	0	0.833035	0	0.17588	0.173306	0.384839	0.456423	1.15045	0.48838	0.353822	0.401333	0.105046	0	0.384324	0.209909	0.355688	0.18527	0.105213	0	0	0
Gm15524	ENSMUSG00000089894	0	0.386977	0.176667	0.197786	0	0	0.169422	0.66777	0.926772	0.703463	0.184702	0	0.22722	0.193298	0.809511	0.581987	0	0.404404	0	0.178467	0.608097	0	0	0.330254
Gm13625	ENSMUSG00000089902	0	0	0	0.190781	0.387014	0	0	0	0	0.339274	0.17816	0	0	0.186452	0	0.187125	0	0.390081	0.660988	0.516439	0	0	0	0.318558
Gm16169	ENSMUSG00000089907	0	0	0.0384383	0	0.0436482	0	0	0	0.0806571	0.076528	0.0401865	0.0409431	0	0.0420569	0.0880648	0.0422087	0	0.0879883	0	0	0.0441023	0	0	0
Gm43517	ENSMUSG00000089922	0	0	0	0	0	0	0.0803714	0.0989938	0.0879294	0.020857	0	0	0	0	0	0	0	0.0239804	0.0406345	0.0423311	0	0.121034	0	0
Ugt1a1	ENSMUSG00000089960	0	0.36253	0	0.947042	0	0.435264	0.352709	0.208528	0.50164	0.62241	0.42297	0.235055	0.236517	0	0.168527	0	0.192681	0.463046	0.213989	0	0.168794	0	0.226647	0.137507
Gm45713	ENSMUSG00000089989	0	0.363921	1.21837	0.682006	0	0.252077	0.424875	0.575652	0	1.26797	0	0	0.85473	0.424157	0	0.4865	0.812363	0.316925	0.322215	0.447557	0.698948	0.266597	0.113758	0.207052
Gm15852	ENSMUSG00000089990	0	0	0.178791	1.30106	0.101512	0.732429	0	0	0.187583	0.35596	0.654227	0.571324	0	0	0	0.392656	0.0936659	0.511582	0.260061	0.180613	0.205136	0.602479	0.826331	0.668449
Phtf1os	ENSMUSG00000089998	0	0.199275	0.0202167	0.0679003	0	0.0368085	0.0969383	0.0955195	0.0636326	0	0.0422723	0.129205	0.104007	0.0884796	0.0463178	0.0221997	0.0211825	0.0231388	0.0588126	0.0816908	0.069587	0.13625	0.0622914	0.0188962
Gm16163	ENSMUSG00000090118	0	0.240175	0.0730981	0	0.166012	0.199634	0	0	0	0	0	0.233584	0	0.159959	0	0.0802681	0.15318	0.0836636	0.0708834	0	0.0838692	0.140755	0	0
A730090N16Rik	ENSMUSG00000090120	0	0.142879	0.130457	0.438157	0.444418	0.237524	0	0.369829	0.136873	0.259731	0.136391	0.416875	0.838939	0.428216	0.149443	0.143254	0.13669	0.149313	0.126505	0	0.299361	0.376807	0.535951	0
Pou3f1	ENSMUSG00000090125	0	0.0232749	0.233766	0.475837	0.241318	0.677118	0.02038	0.12049	0.0668894	0.486566	0.333269	0.384816	0	0	0.0486885	0.210023	0.311733	0.291877	0	0.064404	0.195063	0.613816	0.305572	0.576036
Olfr287	ENSMUSG00000090129	0	0.216389	0	0	0	0.044966	0	0.186701	0	0	0	0	0	0.0540442	0	0.0542391	0	0	0	0.0498975	0	0.0475559	0	0
Cd200r2	ENSMUSG00000090176	0	0	0	0	0	0	0.582716	1.23671	0.392316	0.279174	0.1466	0.14936	0	0	0.107087	0	0.0489739	0.106994	0	0.0472173	0	0	0	0.131064
Gm16556	ENSMUSG00000090192	0	0	0.229766	0	0.260909	1.46417	0	0.217119	0.48213	0.228724	0	0	0	0.251397	0	0.252303	0.481485	0.525953	0	0	0	0.663646	0	0
Trim34b	ENSMUSG00000090215	0	0.049034	0	0.0501231	0.0508393	0	0.0429351	0.12692	0.469727	0.0891361	0.140422	0.0476885	0.345494	0.195943	0.15386	0.0491626	0.187639	0	0.130244	0.0904546	0.102736	0.0431049	0.0459827	0
Gm16315	ENSMUSG00000090230	0	0	0.104466	0.467815	1.06763	0.0951005	0	0	0.219206	0	0	0	0	0	0	0.344138	0.109456	0.119565	0.101301	0	0	1.00578	0.214586	0.390569
Gm4524	ENSMUSG00000090257	0	0	0	0.0425534	0	0.0346021	0.109353	0.0359174	0.0797575	0	0	0.0404865	0	0	0.0435413	0.0417379	0	0	0	0	0	0.14638	0	0.0355269
2810442N19Rik	ENSMUSG00000090260	0	0.0974811	0	0	0	0.162054	0	0.168214	0.0933831	0	0	0	0	0.0973854	0	0	0	0.305613	0.0863096	0	0	0	0	0
Vmn2r99	ENSMUSG00000090304	0	0.0193384	0	0	0	0	0	0	0.0463136	0.00878854	0.0184602	0.0282116	0.0340646	0	0.0202269	0.00969455	0	0	0.00856109	0.00891854	0.0101295	0	0.00906749	0
Vmn1r5	ENSMUSG00000090346	0	0	0	0	0	0	0	0.0227805	0	0	0	0.0513569	0	0	0.027616	0	0	0	0.0701313	0.0487063	0	0.0232103	0.0495198	0.0225328
Gm2822	ENSMUSG00000090358	0	0	0	0	0.0957561	0	0.0269562	0.0265616	0.0589822	0	0	0	0	0	0.0321996	0	0	0.0321717	0	0	0.0645015	0	0	0
4933411K16Rik	ENSMUSG00000090369	0	0	0	0	0.0673068	0.107918	0.113685	0.0560104	0.124376	0	0	0.189406	0	0	0.0678992	0	0.186314	0.135681	0.0574772	0	0.068007	0	0	0.166204
Vmn1r174	ENSMUSG00000090411	0	0.00989017	0	0	0	0.00822076	0.0346401	0.0170665	0.0094744	0	0	0	0	0.00988045	0.0103445	0.0099161	0	0	0.0262702	0	0	0.034777	0.0278241	0
Vmn2r94	ENSMUSG00000090417	0	0	0	0	0	0	0	0.0149999	0	0	0	0	0	0.0521039	0.0727351	0.0174306	0	0	0.0769635	0	0.0182126	0.0305657	0	0.0148368
Gm6133	ENSMUSG00000090451	0	0.188998	0.0862835	0.0965979	0.0979783	0.157096	0.413726	0.326136	0.271579	0.257677	0	0	0.110974	0.188813	0.197681	0.0947469	0.452027	0	0.167339	0.174326	0.197995	0	0.0886185	0.806476
Gm17416	ENSMUSG00000090485	0	0	0.516068	0.577759	0.586015	0	0	0.487662	0.270723	2.05491	1.34885	0.274848	0	0	0	0.566688	0.270361	0.59066	0	0	0.296056	0	0	0
Gm17057	ENSMUSG00000090500	0	0	0	0.309898	0	0.125996	0	0	0.58084	0.137776	0.144699	0	0.178008	0	0.158546	0	0.290032	0.316817	0	0	0	0.266506	0	0
Aadacl2fm2	ENSMUSG00000090527	0	0	0	0	0	0	0.0635162	0.0625865	0	0	0.138489	0.0705481	0	0	0	0.145458	0	0	0	0	0	0.0637673	0	0.061906
Vmn2r6	ENSMUSG00000090581	0	0.00940526	0	0	0	0	0	0	0.0270296	0.0341946	0.00897815	0.00914718	0	0	0.00983737	0.00942992	0	0	0	0	0.019706	0	0	0
Olfr111	ENSMUSG00000090675	0	0.035159	0	0	0	0	0	0.0606706	0	0.0958703	0	0	0	0	0.0367743	0.0352512	0	0.0367424	0	0	0	0.0309076	0	0
Trim43a	ENSMUSG00000090693	0	0	0	0.0462266	0.140661	0	0	0	0.0433211	0.0822068	0	0	0	0	0	0	0	0.0472587	0.0400396	0	0.0473749	0.0795079	0	0
Vmn2r63	ENSMUSG00000090751	0	0.00978751	0.00893661	0	0.0101479	0.0650835	0	0.0591129	0.0562564	0.0355843	0.0654013	0.00951894	0.0459753	0.0097779	0.0614231	0.0588791	0	0.0409132	0.0173317	0.027083	0.0307603	0.0602282	0.0275353	0
Gm17116	ENSMUSG00000090785	0	0	0	0.0903996	0.275074	0.0735081	0	0	0	0	0	0	0	0	0.0924985	0.0886673	0	0	0	0.0815699	0	0.466452	0.248797	0.0754728
Arf4os	ENSMUSG00000090861	0	0.316555	0.722586	1.61793	1.47695	0.526245	0	0.54625	0.151624	1.00703	0.45327	0.615738	0.743484	0.316244	0.165549	0.63477	0.908527	0.330811	0.420416	0	0.165812	0	0.148428	0.405233
Gm17705	ENSMUSG00000090936	0	0.115222	0	0	0	0	0.0504453	0.149121	0.0551891	0	0.0549948	0	0.0676546	0	0.482063	0	0	0	0.0510087	0	0	0	0.0540259	0.0491665
Vmn2r8	ENSMUSG00000090961	0	0	0	0	0	0.00910648	0	0	0.0104952	0	0.0104582	0.0213102	0	0.010945	0	0.0109845	0	0.0114491	0.0097002	0	0	0	0	0.00934987
Olfr718-ps1	ENSMUSG00000090981	0	0.0911715	0.116543	0.0745572	0.226868	0.0606258	0.0798316	0.251722	0.15721	0.116015	0.104437	0.301477	0.0642396	0.182164	0.286081	0.164539	0.157	0.133388	0.0322892	0.0336374	0.343842	0.0961766	0.0170996	0.0933693
Fam71a	ENSMUSG00000091017	0	0	0.0366145	0.28694	0.166309	0.433316	0	0	0.038415	0.0364484	0	0.195002	0	0	0	0.120618	0	0.12572	0.0355052	0	0	0.282015	0.376053	0.308006
Myocos	ENSMUSG00000091060	0	0	0.12356	0.276661	0.140307	0	0	0	0	0	0	0.131612	0	0	0	0.27136	0.129463	0	0	0	0	0.118962	0.253808	0
Kcnmb3	ENSMUSG00000091091	0	0	0.0476949	0.0533964	0.0541594	0	0	0	0	0	0.0498641	0	0	0	0.0546361	0.0523732	0	0.0545887	0	0	0.0547228	0	0	0
Proscos	ENSMUSG00000091154	0	0.538049	0.368454	0.962498	0.278929	0.223615	0.353345	1.04452	0.257715	0.733566	0.642019	0.654106	0.473887	0	0	0.53946	0.514741	0.14057	0.238194	0.12407	0.140915	0.709483	0.504567	0.229591
Gm17103	ENSMUSG00000091238	0	0	0	0.166803	0.338373	0	0	0	0	0	0.155768	0	0	0	0	0.163607	0.15611	0	0.288956	0.451532	0	0.57379	0	0.13926
1700112D23Rik	ENSMUSG00000091329	0	0	0.449433	0.335439	0	0.13638	0.287335	0	0.157178	0.596526	0.313249	0.478719	0.192679	0.327828	0.343227	0.164506	0.313935	0.342929	0.290544	0	0.515657	0	0	0
Vmn2r92	ENSMUSG00000091350	0	0	0	0.0144577	0	0	0	0.0122031	0.013549	0.0128554	0.054005	0	0.0498277	0	0	0	0	0.029561	0	0	0	0.0248666	0	0
Vmn2r15	ENSMUSG00000091375	0	0.0275223	0.0251296	0	0	0	0.0240991	0.142478	0	0	0	0	0.0323204	0.0549906	0	0.0275945	0	0	0	0	0	0	0	0
Gm2895	ENSMUSG00000091412	0	0	0	0	0	0.0932544	0	0	0	0.0254934	0.0267742	0	0	0	0	0	0.0536658	0.0293111	0	0	0	0.0246564	0.0263025	0.0239367
Gm17509	ENSMUSG00000091423	0	0	0.0345134	0.0386392	0.0783827	0	0	0.0978409	0.0724212	0.0687138	0.252581	0.0367624	0.0887789	0.075525	0.0790725	0.0378987	0	0.0790038	0.0669355	0	0	0.0996869	0.0708948	0.032259
Triml2	ENSMUSG00000091490	0	0	0	0.0602863	0.0611478	0	0	0.050885	0	0.268024	0.337789	0.229432	0	0.0589185	0	0.059131	0	0	0	0	0	0	0	0
Vmn1r9	ENSMUSG00000091541	0	0	0	0.0200251	0	0.0325667	0	0.0338047	0.0187665	0	0	0	0	0	0	0.0196414	0.0187414	0	0.017345	0	0.0410451	0.0344424	0.0367419	0
2010016I18Rik	ENSMUSG00000091575	0	0.0573528	0	0	0	0	0	0.0494842	0	0.0521292	0.0547483	0	0	0.114593	0.0599878	0	0	0	0	0	0	0	0	0
Gm17067	ENSMUSG00000091594	0	0	0	0	0	0.0202733	0	0	0	0.0221687	0	0.0711627	0	0.0243662	0.0255107	0.0244541	0	0	0	0	0.0255512	0.0428819	0	0
Vmn2r95	ENSMUSG00000091631	0	0.0402449	0.0146984	0	0	0.0133807	0.00704784	0	0.00771061	0.0292635	0.0537842	0.0313125	0	0.0321643	0.00841877	0.00807008	0.0154006	0.00841146	0.0213797	0.0296964	0.0168643	0.00707571	0.0075481	0
Akain1	ENSMUSG00000091636	0	0	0	0.0398845	0	0	0.136659	0.0336648	0	0.212785	0.18623	0.531262	0	0	0	0	0.0373277	0	0	0	0.0408753	0	0	0
Gimd1	ENSMUSG00000091721	0	0.122551	0	0	0	0.101865	0	0	0.1174	0	0	0.178783	0	0	0	0	0	0.0640353	0.0542534	0	0	0	0.0574626	0.0522941
Vmn2r18	ENSMUSG00000091794	0	0	0	0	0	0	0	0	0	0	0.0511924	0	0.0314885	0.0803626	0.0560915	0	0	0.0280214	0.0712229	0	0	0.0235716	0	0
Gm8251	ENSMUSG00000091844	0	0.0312985	0.00408249	0.0502757	0.0139075	0.00371649	0.00783015	0	0.00856649	0.0162559	0.00426816	0.0173941	0.0105014	0.00893364	0.0140299	0.0268976	0.00427752	0.00467257	0.0475056	0.0866059	0.0327884	0.0432361	0.0377367	0.0267108
Gm17102	ENSMUSG00000091864	0	0	0	0	0	0.246568	0	0.170628	0	0	0	0.0961666	0.232236	0.197565	0.103423	0	0	0	0.175096	0	0	0	0	0
Gm9844	ENSMUSG00000091955	0	0	0	0	0	0.153533	0.161737	0	0	0	0	0	0.216913	0	0	0.185196	0	0.57909	0	0.340743	0.774018	0	0.346434	0
C2cd4b	ENSMUSG00000091956	0	0	0	0.0690089	0.0699951	0.280571	0.177338	0.0582474	0.452701	0.184082	0.193331	0.065657	0	0	0	0	0.38751	0.1411	0	0	0	0.178039	0	0
Gm17115	ENSMUSG00000091968	0	0.101226	0	0	0.104953	0.252419	0.443178	0.611368	0.387883	0	0.0966292	0	0.594367	0.101127	0.105877	0.101492	0.193682	0	0.179251	0	0.106045	0.088986	0	0
Myh15	ENSMUSG00000092009	0	0	0.0129017	0	0	0	0	0	0	0.0128432	0.0134885	0.0137424	0	0	0	0.0141672	0	0	0	0	0	0.0248431	0.0132508	0
Vmn2r16	ENSMUSG00000092080	0	0	0.00958032	0.0214511	0	0	0	0	0.0100514	0	0	0	0	0.0209644	0	0.01052	0	0.010965	0.0185801	0.00967794	0.010992	0	0.00983958	0
Gm17039	ENSMUSG00000092103	0	0	0.0166898	0.0186849	0	0	0	0	0	0	0.0174489	0.0711095	0	0	0	0	0	0.0191021	0	0	0	0.0160687	0	0
Gm17089	ENSMUSG00000092134	0	0	0	0	0.0666309	0.106835	0	0	0	0.0584116	0.0613464	0	0	0	0.134435	0.128867	0	0	0.0569	0	0.067324	0	0	0.054845
4833427F10Rik	ENSMUSG00000092171	0	0.242943	0.388188	1.17961	1.25944	0.858225	0	0.0524029	0.116365	0.110408	0.173933	0.295345	0.0713241	0.060676	0	0.304475	0.581046	0.126942	0	0.0560205	0	1.01444	0.968255	1.19216
Gm20471	ENSMUSG00000092188	0	0.715536	0	0	0	0	0.125307	0.246947	0.137091	0.130073	0	0	0.168056	0.285933	0	0	0	0.149552	0.253414	0.263995	0	0.251606	0	0
Gm19345	ENSMUSG00000092216	0	0	0	0	0.0935382	0	0.0789955	0	0	0	0.0861197	0.175482	0	0	0	0	0.0863085	0	0.0798777	0	0	0	0	0.0769929
Gm2381	ENSMUSG00000092225	0	0.0219949	0.0200827	0	0	0	0	0	0.0210702	0	0	0.106957	0	0.0659198	0.0230054	0	0	0	0	0	0.0460838	0	0	0
Gm20522	ENSMUSG00000092241	0	0.6856	0.104333	0.233609	0.118474	0	0.700379	0.788718	0.328389	0.207719	0.109078	0.111131	0.939312	0.342464	0.836615	0.114566	0.109317	0.238825	0.303515	0.210792	0.359118	0	0	0
Gm19684	ENSMUSG00000092277	0	0	0	0	0	0	0	0	0.0532707	0	0.106166	0.108165	0.261212	0.111108	0.0581632	0	0	0	0.0984712	0	0	0	0	0
Zfp977	ENSMUSG00000092335	0	0.1886	0	0.064263	0	0	0.110095	0	0	0	0.0600118	0	0.147653	0.12561	0.13151	0	0	0	0.166986	0.115972	0	0	0	0
Smim40	ENSMUSG00000092349	0	0	0	0.113476	0.230194	0.276817	0	0.0957799	0	0	0	0	0.521452	0	0	0	0.212402	0	0.196576	0	0	0	0	0
Gm20539	ENSMUSG00000092353	0	0.129458	0.0591017	0	0	0	0	0	0	0	0	0	0.152027	0.129331	0.135406	0.0648989	0	0	0	0.059704	0.0678104	0.0569022	0	0
Gm20548	ENSMUSG00000092354	0	0	0.177433	0	0	0.323053	0	0	0	0	0	0.377991	0	0	0	0.389675	0.371819	0	0.172058	0	0.203578	0	0.182235	0
BC023719	ENSMUSG00000092365	0	0	0.0836368	0	0.379891	0.228416	0	0	0	0.416287	0	0.445434	0.10757	0	0.0958087	0.0918405	0.262897	0	0	0	0	0	0	0
Gm20535	ENSMUSG00000092373	0	0	0.129017	0.0722199	0	0	0	0	0	0	0	0	0	0.141163	0	0.070836	0.0675902	0	0.187662	0	0	0	0	0
Gm20512	ENSMUSG00000092381	0	0	0	0.444538	0	0	0	0.500287	0.138866	0	0	0.563928	0.170231	0.144817	0	0	0	0	0	0.133706	0.15186	0	0	0
Gm20546	ENSMUSG00000092392	0	0.0948493	0	0.0484779	0	0	0.0415259	0	0.045431	0.129316	0.045271	0.0461233	0	0.0473781	0.0992069	0	0	0.0991208	0	0.0437429	0	0	0	0
4930556N13Rik	ENSMUSG00000092399	0	0	0.0791071	0	0	0	0	0.299011	0.248992	0	0.16541	0.168524	0	0.0865543	0.18124	0.173733	0	0.0905412	0	0.23974	0.272291	0	0	0
Gm20478	ENSMUSG00000092474	0	0	0	0	0	0	0	0	0	0.394888	0.248837	0.422536	0	0	0.0908835	0	0.0831274	0	0	0	0	0	0	0.0741551
Gm20394	ENSMUSG00000092509	0	0.285303	0.260499	0	0.197205	0.158097	0.166545	0.328214	0.273309	0.432196	0.635476	0.462457	0.558402	0.570046	0.397881	0.286051	0.0909812	0.0993838	0.505214	0	0	0.334406	0	0
Gm20547	ENSMUSG00000092511	0	0	0.0210112	0.164661	0	0	0.100748	0.853752	0.1984	0	0	0	0	0	0	0.507588	0.22015	0	0.101873	0	0.168751	0	0	0
Pagr1b	ENSMUSG00000092534	0	0	0	0	0	0	0.905541	0	2.22907	4.8174	4.68924	0.88007	0	0	3.10984	1.81455	0	0.135093	1.14457	0	4.06275	1.1364	0	0
Gm20468	ENSMUSG00000092539	0	0	0.189564	0.106112	0	0	0.0454476	0	0.0497214	0.047176	0.0990925	0	0.0609519	0.155557	0.0542879	0.104079	0	0.108482	0.18382	0.0478739	0.0543741	0	0	0
Gm20449	ENSMUSG00000092592	0	0.069861	0	0	0.0241444	0.0387126	0.0611717	0	0	0	0.0666885	0.067944	0	0	0.0487138	0.0233481	0.0222782	0	0.0206183	0	0.0243955	0.0614135	0	0
Gm20442	ENSMUSG00000092600	0	0	0.166254	0	0	0.302698	0	0	0.523287	0	0.521444	0.177087	0	0.181905	0	0.182561	0.348392	0	0.161217	0	0	0	0.170753	0.310788
Gm20481	ENSMUSG00000092609	0	0	0.435089	1.4613	0.823435	2.24447	0	0	0.152162	1.0106	0	0.617921	0	0	0	0.637021	0.455874	0.497976	0	0.293015	0.1664	6.84198	1.78745	4.0667
Gm20621	ENSMUSG00000093394	0	0	0.0662859	0	0	0	0	0	0.0695455	0	0	0	0.170507	0.217578	0.0759327	0	0	0.151733	0	0.133923	0	0	0.0680797	0
Gm20662	ENSMUSG00000093456	0	0	0.0441429	0	0	0.0401855	0.380994	0	0.277882	0.263656	0.092301	0.141058	0.0567744	0.096597	0.0505672	0.0969455	0.138755	0.0505232	0	0	0.354532	0.17	0	0
Gm20708	ENSMUSG00000093485	0	1.00657	0.413579	1.74918	0	0	0.0440688	0.34739	0	0.960642	1.10499	0	0.945645	0.0502793	1.21074	0.100921	0.866673	0	0	0	0.474521	0	0	0.386565
Gm20705	ENSMUSG00000093559	0	0.0466346	0.170321	0	0	0.116289	0	0.080473	0	0.0847744	0.0890337	0.045355	0	0.0465888	0.0487772	0.233785	0.0446144	0.0487348	0.123871	0.0430142	0.0488546	0.0409956	0	0
Gm20628	ENSMUSG00000093656	0	0	0.0508845	0.0854509	0	0	0	0.0240418	0	0	0.106397	0.0271001	0	0	0	0.0838134	0	0	0.0246714	0	0	0.0489907	0	0
Gm20655	ENSMUSG00000093672	0	0	0.0832961	0.0310845	0.094586	0.126381	0.0532536	0.0524741	0.262176	0	0	0.0295746	0.178552	0.0303792	0.0636123	0.0609776	0.0872753	0.127114	0	0	0.0318566	0.106928	0.0570335	0.0259518
Gm20609	ENSMUSG00000093732	0	0	0.053567	0	0	0	0.102741	0.0506184	0.112402	0	0	0.0570576	0.13779	0	0	0.0588212	0	0	0	0	0	0	0.0550166	0
Gm20675	ENSMUSG00000093744	0	0	0	0	0	0	0.232078	0.686045	0	0.240905	0	0.257772	0.933754	0.264784	1.10889	0.26574	0	0	0	0	0	0	0	0
Vmn1r39	ENSMUSG00000093755	0	0	0	0.0405557	0.0822705	0.0329777	0	0	0	0	0	0.0771717	0	0.0792712	0	0	0	0.0414613	0.210767	0.0731889	0	0	0	0
Gm20658	ENSMUSG00000093765	0	0.0601646	0.27467	0.492007	0.311899	0.60011	0.474132	0.311461	1.03744	0.874958	1.09122	1.22879	0.141307	0.120211	0.0629288	0.422257	0.575583	0.754489	0.532697	0.110988	0.567258	0.687565	0.225683	0.0513458
Olfr1348	ENSMUSG00000093877	0	0.0664578	0	0	0	0.11048	0.0290959	0.08601	0.031832	0	0.0634398	0	0	0.0331963	0.104267	0.0666321	0.0317894	0.0347254	0.0294208	0.0306492	0.0696214	0.175265	0.0623222	0
Gm9866	ENSMUSG00000094002	0	0.0847541	0	0.0866366	0	0	0.0742124	0	0.0811912	0	0.242716	0.164857	0.298589	0	0	0	0	0	0	0.0781743	0.0887887	0	0	0
Vmn1r202	ENSMUSG00000094379	0	0.0493945	0	0.0841526	0	0	0.0144169	0.0568236	0	0	0.0157171	0.016013	0	0.049346	0	0	0.0472547	0.0172063	0	0.0455598	0.0689944	0.0144739	0	0
Smim18	ENSMUSG00000094500	0	0	0.139347	0	0	0	0	0	0	0	0	0	0.179221	0	0	0.306031	0	0.159488	0.135125	0.140767	0.15988	0.134161	0	0
Vmn1r50	ENSMUSG00000094553	0	0.043509	0	0	0	0	0	0.0750795	0.04168	0.0395463	0	0	0	0	0	0.0436231	0	0	0.0385228	0	0	0.038248	0.0408015	0
Ms4a18	ENSMUSG00000094584	0	0	0.0562951	0	0.127851	0	0.215946	0	0	0.0560398	0	0	0	0	0	0.0618169	0.0589844	0.128864	0.109179	0.0568687	0.12918	0	0	0.052618
Gm13287	ENSMUSG00000094648	0	0	0.446977	0	0	0	0.428647	0	0	0.296633	0.467305	0	0	0	0.512027	0	0	1.02316	0	0.301021	0.170947	0	0	0
Vmn2r25	ENSMUSG00000094672	0	0.022346	0.0204033	0	0	0	0.0195666	0	0.0214066	0.0203108	0	0.0651985	0	0.0223241	0.0233726	0.0224046	0	0	0	0.0412224	0.0234097	0	0	0
1600014C23Rik	ENSMUSG00000094690	0	0	0.631635	0.530356	0.179312	0	0.302867	0	0	0.314385	0.495271	0	0.203095	0	0	0.346795	0.165452	0.180733	0.153125	0	0	0.304064	0.648728	0.590378
Gm5108	ENSMUSG00000094719	0	0.164982	0.150639	0.168646	0	0	0	0	0	0	0	0.481364	0.193744	0	0.345123	0.165414	0	0	0	0	0	0	0	0
Hist1h2ap	ENSMUSG00000094777	0	0	0	0	0	0	5.04506	1.76398	0.712192	0	2.12905	2.3499	2.4009	1.48543	2.3328	0	0	0	3.29123	0	0	0	0	0
Olfr243	ENSMUSG00000094822	0	0	0	0	0	0	0	0.0326481	0	0.0171966	0	0.0184006	0	0.094506	0.059367	0.0189694	0	0	0.0335031	0.0349019	0.0396408	0	0	0
Olfr55	ENSMUSG00000094891	0	0	0	0	0	0	0.0354302	0	0.058143	0	0.0193128	0	0	0.0202116	0	0	0.0193551	0.0422853	0	0.0186609	0	0	0	0
Gm4791	ENSMUSG00000094893	0	0.0877425	0.0801144	0.0896913	0.272919	0	0	0	0	0.079751	0	0	0	0	0	0.0879726	0	0	0	0.0809307	0	0.0771328	0	0
Vmn1r201	ENSMUSG00000094898	0	0.0187809	0.102889	0	0	0	0.016445	0.0324085	0	0	0	0.0730624	0.0441103	0.037525	0.0589314	0.0564906	0.0179674	0	0	0	0	0.01651	0	0
Vmn2r66	ENSMUSG00000094950	0	0	0.0135392	0.00757882	0.00768712	0	0	0	0	0.0134777	0	0.0144214	0	0.00740687	0.0155095	0.00743359	0.0141859	0	0	0.0205157	0	0	0	0
3110021N24Rik	ENSMUSG00000094958	0	0.0988798	0.0451417	0	0.0512602	0	0	0	0.0473615	0.089874	0.0471947	0	0.058059	0.0987827	0.0517113	0.0991391	0	0.0516664	0.0875481	0.0912034	0.103587	0	0.0463633	0
Olfr943	ENSMUSG00000094970	0	0	0	0	0.0273831	0.0219527	0.0925029	0.0455745	0	0.0240052	0.0504227	0.025686	0.031015	0.0527696	0	0.0529599	0	0.0552002	0.11692	0.0487207	0.110672	0.0696515	0	0
Olfr1454	ENSMUSG00000094986	0	0.0212539	0	0	0	0	0	0.0366758	0	0.0386362	0	0.0206707	0.0249592	0	0	0.0426192	0	0	0	0	0.0222656	0	0.0597938	0
Gm3336	ENSMUSG00000095026	0	0	0	0.0796996	0	0.0648074	0	0	0.149381	0.0708667	0	0	0.0915605	0.0778913	0.08155	0	0	0.0814792	0	0.071915	0.0816794	0.13708	0.073116	0
Defa20	ENSMUSG00000095066	0	0	0.192463	0	0	0.175209	0.184571	0	0.201927	0	0	0	0.495073	0.631745	0	0	0	0.440563	0	0	0	0	0.593014	0.359783
Edaradd	ENSMUSG00000095105	0	0.0134351	0.110404	0.164802	0.139297	0.0670039	0.023528	0.0927347	0.244536	0.244229	0.243674	0.195996	0.157773	0.0536876	0.0281047	0.0808219	0.244209	0.238682	0.0713724	0.0247841	0.0844478	0.0354316	0	0.0114658
Hsd3b4	ENSMUSG00000095143	0	0	0.103869	0.697713	0	0.520064	0	0.0490758	0.0544883	0.361892	0.162889	0.110637	0	0	0	0.114057	0.272077	0.118882	0	0	0.0595871	0.150005	0.10668	0.242711
Gm21586	ENSMUSG00000095234	0	0.236998	0.216394	0	0.73717	0	0.20752	0	0	0.215412	0	0	0.834944	1.42059	0	0	0	0.743012	0	0	0	0	0	0
Gfy	ENSMUSG00000095276	0	0	0.0884768	0.0495267	0.0502344	0.120817	0.0848486	0.0418033	0.0464138	0	0.0462503	0.282727	0	0	0	0.0485776	0.0927034	0.101265	0.0428981	0	0.050757	0	0	0
Olfr117	ENSMUSG00000095286	0	0.102442	0	0.0261792	0	0	0.0448499	0.0883869	0.0490675	0	0.0733421	0.0498153	0.0300752	0.127926	0.053574	0.0256775	0	0	0.0680262	0	0.0804885	0	0.0240167	0.0437129
Gm21859	ENSMUSG00000095369	0	0.428637	0.156549	0.701051	0.977721	2.06646	0	0	0.0821235	0.389597	0.654675	0.416875	0	0	0	0.257857	0.328055	0.44794	0.0759029	0.158144	0.179617	1.3565	0.964712	0.951101
Gm10681	ENSMUSG00000095388	0	0	0.103869	0.697713	0	0.520064	0	0.0490758	0.0544883	0.361892	0.162889	0.110637	0	0	0	0.114057	0.272077	0.118882	0	0	0.0595871	0.150005	0.10668	0.242711
Vmn1r72	ENSMUSG00000095430	0	0	0	0.0437529	0	0	0.0249857	0.01231	0.0683382	0	0.027239	0.0416278	0.100528	0	0.0447687	0	0.0136494	0.0149099	0	0.0394794	0.0149466	0	0.0133796	0
Olfr859	ENSMUSG00000095448	0	0.00933567	0	0	0	0.00775986	0.016349	0.00805485	0	0	0.0356469	0	0.0109632	0.0652855	0.0390583	0	0	0	0.0247974	0.0258327	0.00978008	0.0246205	0	0.0318691
Gm21863	ENSMUSG00000095470	0	0.266622	0	0.272544	0	0	0.23346	0.690128	0	0.242339	0	0	0	0	0	0	0.765217	0	0	0.245923	0	0	0	0
Cldn34c2	ENSMUSG00000095474	0	0.418134	0	0	0	0.0868887	0.0915315	0.270575	0.100139	0.285038	0	0.101665	0	0	0	0	0.100005	0.109241	0	0.48209	0	0.183787	0.196057	0
Zfp969	ENSMUSG00000095545	0	0	0.168306	0.376851	0	0.561797	0	0	0	0	0	0.298789	0	0	0.0642668	0.061605	0.0587821	0.256844	0	0	0	0	0	0.104875
Vmn1r89	ENSMUSG00000095629	0	0	0	0	0.0225445	0	0.0190394	0	0	0	0.0207565	0.105737	0	0.0217226	0	0	0.020802	0	0.0192521	0	0	0	0	0
Gm21817	ENSMUSG00000095651	0	0.173413	0	0	0	0.0288284	0.0303688	0.0299243	0	0	0	0.0337309	0.040729	0	0.036276	0.0347735	0	0	0.0307079	0	0	0	0.0650487	0.0591978
Vmn2r-ps130	ENSMUSG00000095658	0	0	0	0.047522	0	0.00966057	0	0	0.0111338	0	0	0.0339103	0.0272971	0	0.0243126	0	0.0111189	0	0	0.0107201	0	0	0	0
Vmn2r67	ENSMUSG00000095664	0	0.00790689	0.00721949	0	0	0.00657226	0.00692343	0.0341105	0.0075745	0	0	0.0153799	0	0.0236974	0.0248105	0.0237829	0	0.00826298	0.00700075	0	0.0165666	0.034754	0.0148297	0
Vmn2r29	ENSMUSG00000095730	0	0.0700157	0.0319644	0	0.181484	0.203691	0.0613071	0.483278	0.503043	0.350013	0.501271	0.306425	0.041111	0.10492	0.219697	0.175498	0.200948	0.109753	0.15498	0.19374	0.0733487	0.246198	0.0328294	0.119506
Olfr824	ENSMUSG00000095804	0	0.0231966	0.0635397	0.0948471	0	0.0385622	0	0	0	0	0	0.02256	0.0272405	0.0231738	0	0.0232574	0.0665751	0.0484824	0	0	0.0243008	0	0	0
Olfr1290	ENSMUSG00000095809	0	0	0	0	0	0	0.028744	0	0.0314471	0.0596745	0.0626727	0	0	0	0	0.0329132	0	0.0343054	0	0	0	0.115431	0	0
Gm5741	ENSMUSG00000095845	0	0	0	0	0.849544	0.908093	0	0	0	0	0.260722	0	0	0	0	0	0	0.570851	0	0.251922	1.43063	0.480199	0	0.466182
Vmn1r191	ENSMUSG00000095916	0	0	0	0.0339166	0.0172006	0	0	0	0.0158924	0	0	0	0	0.0331471	0	0	0	0	0	0.0153019	0.0173796	0	0.0311149	0
Olfr740	ENSMUSG00000095917	0	0	0.0199358	0	0	0	0	0.0188385	0.0418324	0.0595363	0.0625276	0	0	0.0436252	0.0456744	0	0	0	0.0193318	0	0	0.0575817	0	0.0186337
Vmn1r220	ENSMUSG00000096099	0	0.0228271	0	0	0	0	0	0	0.0437351	0	0	0.0333011	0	0.0114024	0.0119379	0	0	0	0	0.0105275	0	0	0.0107033	0
Gm21917	ENSMUSG00000096111	0	0	0	0	0	0.129502	0.136422	0	0	0.42483	0.29745	0.151525	0	0	0.162958	0	0.149051	0	0	0.143705	0	0.273922	0	0
Olfr510	ENSMUSG00000096209	0	0.0618255	0	0	0	0.0513897	0	0	0	0	0	0	0.290415	0.0926472	0	0.0309938	0	0	0.10948	0.114051	0.0647686	0	0	0
Smim22	ENSMUSG00000096215	0	0	0	0.239725	0	0	0	0.607024	0.224657	0	0.223866	0	0	0.234286	0.24529	0	0.224357	0.245077	0	0.432619	0.491359	0.206159	0.219922	0
Olfr775	ENSMUSG00000096220	0	0	0.022734	0	0	0	0.0436034	0	0.0477038	0	0.0237679	0.0242154	0.116957	0	0.0781275	0.0499277	0.04764	0	0.0220452	0.0459312	0	0.0218879	0.0233492	0.021249
Olfr1463	ENSMUSG00000096365	0	0	0	0	0	0	0.0338844	0	0	0	0	0	0.0454441	0	0	0	0.0370213	0.0404404	0	0.0356934	0	0.0340184	0	0.0330254
Vmn2r31	ENSMUSG00000096373	0	0	0.0194847	0	0	0	0	0.00920609	0	0.0290945	0.0101854	0	0.0125301	0.0106595	0	0.010698	0	0.0111505	0	0	0	0	0	0.00910599
Smlr1	ENSMUSG00000096546	0	0.133909	0	0.547533	0	0	0	0.115537	0	0	0.127828	0.130235	0.471762	0	0	0	0	0	0.237126	0.494053	0.140283	0	0	0
Gm10097	ENSMUSG00000096553	0	0.0322133	0	0	0.0333993	0	0	0	0	0.0292793	0.0922512	0	0.113488	0.0321816	0	0.0645955	0	0	0.0855648	0.0297124	0	0.0283181	0	0.0274915
Gm13272	ENSMUSG00000096591	0	0.44185	0.403437	0.112916	1.03077	0.550903	0	0.0953075	0.317457	0.803214	0.84357	1.61147	0.908041	0.110354	0	0.332257	0.528387	0.80806	0.391213	0.611321	0.115721	0	0	0
7530416G11Rik	ENSMUSG00000096607	0	0.462972	0	0	0	0.0641375	0	0.0665757	0.221755	0	0.220974	0	0	0.0770863	0.322828	0.0773644	0	0.161274	0	0.0711717	0	0	0	0.131704
Vmn2r26	ENSMUSG00000096630	0	0	0	0	0.0284526	0.0342152	0	0.094709	0	0	0	0	0.0161132	0.0274153	0	0	0.0393802	0.014339	0.0364459	0.0506235	0.0287485	0.0241239	0	0
Gm21854	ENSMUSG00000096706	0	0.0605305	0	0	0	0.0503133	0	0	0	0	0.173345	0	0	0	0	0.0606892	0	0.0632565	0	0	0.0634119	0.0532112	0.170291	0
Olfr344	ENSMUSG00000096822	0	0.0116723	0	0	0.0242042	0	0.0408821	0.0503546	0.0223633	0.0318277	0.0557113	0.0567602	0.0548289	0.0116609	0.0366258	0.0117029	0.0223334	0	0.0206693	0.0430646	0.0733678	0.0102609	0.0218919	0.0199228
Gm21748	ENSMUSG00000096850	0	0	0.264714	0	0	0	0.507718	0.500287	0.277732	1.58108	1.10701	0	0	0	0	0.29068	1.3868	0	0	0	0.30372	0	0.815634	0
Tdpoz8	ENSMUSG00000096879	0	0	0	0	0.0513168	0.0411401	0.0433384	0.256224	0.0474139	0.0449866	0.141741	0.0481364	0	0	0	0	0.142051	0	0.0438224	0.0913042	0	0	0	0
Shisa8	ENSMUSG00000096883	0	0	0	0.0707688	0.03589	0	0.0303101	0	0	0	0	0	0	0.0345816	0.0362059	0	0	0	0	0	0.0362634	0.0912897	0.0324615	0.0590834
Galntl6	ENSMUSG00000096914	0	0	0.0144008	0.048367	0	0	0.0138103	0.0136082	0.120872	0.0573421	0.0602231	0.0460177	0.0185217	0	0.0164966	0.0316268	0.0452664	0.0164823	0.0139645	0.0436428	0.0165228	0	0.0295811	0.0269204
Gm4755	ENSMUSG00000096940	0	0.033844	0.0927051	0	0	0	0.118538	0	0.162106	0	0.0646142	0	0.0794885	0.0338108	0.0353989	0.101798	0	0.0353682	0.0599309	0	0	0	0	0
Gm10827	ENSMUSG00000096977	0	0.0692847	0	0.177059	0.0718356	0.259154	0.0303335	0	0.0663721	0.0314872	0.0330692	0.168459	0.203409	0	0.108702	0.0694664	0	0.0362025	0.0613446	0.0639059	0.0725829	0.304535	0.617245	0.413904
4930509E16Rik	ENSMUSG00000096986	0	0.150437	0.137358	0.153778	0	0	0.329314	0.389392	0.360282	0.615308	0.0718026	0.0731544	0.176663	0.225434	0.314697	0.0754156	0.07196	0.235818	0.39959	0.208137	0.157598	0	0.141075	0
Gm26788	ENSMUSG00000096992	0	0.204766	0.093482	0.156985	0.0530763	0.212753	0.179297	0	0	0	0.0488668	0.0995736	0	0	0	0.205303	0.0979478	0.106994	0.0906498	0.141652	0.160885	0.540018	0.288035	0.262128
4731419I09Rik	ENSMUSG00000097004	0	0.0635355	0	0	0	0	0.0278165	0.0548187	0.0608646	0.0288744	0.121301	0.0308961	0	0.0634732	0.166136	0.0318511	0	0	0.0843814	0.0293015	0	0.0279265	0	0
4930432B10Rik	ENSMUSG00000097007	0	0	0	0	0.11524	0.0461933	0	0.0958987	0.106475	0.151537	0.0530502	0	0.26105	0	0	0.111439	0.0531665	0	0	0.102519	0.174658	0.048854	0.0521156	0.094856
Gm26708	ENSMUSG00000097016	0	0.148075	0.270403	0	0.153526	0	0.259314	0	0	0	0.424051	0.288023	0	0	0.154878	0.148463	0	0	0	0	0	0	0	0
Gm26707	ENSMUSG00000097017	0	0.137753	0.0209628	0	0	0.0572504	0.100516	0.217898	0.131962	0.0208677	0.0219162	0.0446576	0.0269613	0	0.0720407	0.0460379	0.0219642	0.0959708	0.0406553	0.105882	0.0962067	0.0201826	0.0430601	0.039187
Mir9-3hg	ENSMUSG00000097023	0	0	0.238475	0	0	0	0.457391	0	0	0	0.997281	1.01606	0.613428	0	0.273181	0.261866	0	0.545887	0.462499	0	0.273614	0.229599	0	0
Gm26558	ENSMUSG00000097025	0	0.466104	0.170233	0	0	0.154971	0	0.160862	0.178604	0	0.0889874	0	0.218945	0.0931292	0.292511	0.18693	0	0.0974189	0.165075	0	0	0	0.262259	0.23867
1110020A21Rik	ENSMUSG00000097047	0	0.454747	0.415212	0	0	0	0.663642	0.392357	0.58084	0.551105	0	0	0.178008	0.757167	0.317093	0.303959	0.435047	0	1.61053	1.11851	0.317596	0	0	0
Gm26759	ENSMUSG00000097060	0	0	0	0	0.148495	0.0595233	0	0.061786	0.137201	0	0.0683588	0	0	0	0	0	0	0	0	0	0	0	0.201464	0.183343
Foxl2os	ENSMUSG00000097072	0	0	0	0.029588	0.0300108	0.0240593	0.506898	0.924036	0.665479	0.499868	0.607874	0.478565	0.0339913	0	0	0.029021	0.110765	0.0907459	0.0768839	0	0.030323	0.0254451	0	0
Gm26725	ENSMUSG00000097092	0	0	0	0.164555	0	0	0.0704784	0.486128	0.154212	0.146318	0.0768346	0	0.094522	0	0	0	0.154006	0	0	0.074241	0	0	0	0.137383
5033426O07Rik	ENSMUSG00000097097	0	0	0.158367	0	0.0449581	0	0.0379683	0.0374126	0	0	0	0	0	0	0.0907076	0.0869506	0	0	0.115177	0.0399953	0	0	0	0
Gm9917	ENSMUSG00000097099	0	0.0172545	0.0315088	0.0705507	0	0.043026	0.0302167	0.074436	0.18182	0.0627317	0.115296	0.067124	0.0607875	0.034475	0.0360944	0.0518991	0.049521	0.036063	0.137494	0.0318298	0.0180758	0.0455042	0.0485422	0.0147253
Gm26579	ENSMUSG00000097104	0	0	0	0.199509	0	0	0	0	0.280455	0.0886991	0.372623	0.0949095	0	0	0	0	0	0.203964	0	0	0	0	0	0.166566
Gm26581	ENSMUSG00000097108	0	0.18001	0.0365246	0	0	0	0.0350268	0	0.153283	0.0363589	0.0381857	0.0583569	0	0.039963	0.230121	0.0401072	0	0.0418038	0.035418	0	0.0209533	0	0.0187565	0
1810019N24Rik	ENSMUSG00000097115	0	0.121554	0.0554931	0	0	0.0505181	0.21287	0	0.174666	0.0552414	0	0.0591092	0.142745	0.242869	0	0	0.0581441	0.127028	0	0.0560585	0.19101	0	0	0
Gm26626	ENSMUSG00000097139	0	0	0	0.115044	0	0.187095	0	0	0.107813	0	0.214867	0.109456	0.132165	0	0	0.225678	0	0	0	0	0	0	0	0
Gm26510	ENSMUSG00000097154	0	0.262328	0	0.402232	0.271987	0	0	0	0.2513	0	0.125208	0	0	0	0	0	0	0	0	0	0.137408	0.115304	0	0
Gm26512	ENSMUSG00000097157	0	0	0.0268891	0	0	0	0	0.0762272	0	0	0.112448	0.0286413	0.0345835	0.0294205	0	0.0295266	0.0281737	0	0	0.0271631	0	0	0.0276168	0
A830009L08Rik	ENSMUSG00000097182	0	0	0	0.0326237	0.0992698	0	0	0	0	0.0290081	0.0304656	0.0310392	0	0.0318836	0	0	0	0	0	0	0	0	0	0
4632428C04Rik	ENSMUSG00000097184	0	0	0.0673779	0	0.0382551	0	0.0646149	0.254677	0.141382	0.100608	0.0352211	0	0.0433291	0	0.0771836	0.0739868	0.0352983	0.0385583	0.0653365	0.102097	0.0386531	0	0.0346006	0
9330175E14Rik	ENSMUSG00000097194	0	0.371107	0.135537	0.303479	0.076954	0.246773	0.0649896	0.128077	0.426607	0.674613	0.141702	0.360923	0.871607	1.11223	1.39736	0.892991	0	0.310255	1.05145	0.958429	1.01081	0.652466	0.27841	0.506737
4732419C18Rik	ENSMUSG00000097203	0	0	0	0.103591	0	0.0421175	0.022184	0.0218593	0	0.0230277	0	0	0	0.0253103	0.0264991	0	0.0242377	0.0794284	0	0.0233683	0.0530824	0.0222717	0.0237586	0.0216216
Gm17540	ENSMUSG00000097205	0	0.117258	0	0	0	0.0487328	0	0.0505853	0	0	0.0559665	0.171061	0	0.0585714	0.183968	0.0587827	0	0	0	0.0540774	0	0.0515397	0	0
AU022754	ENSMUSG00000097209	0	0	0	0	0.284482	0	0.360379	0	0	0	0.13096	0	0.161107	0	0	0	0	0	0	0	0.143721	0.482405	0	0.117081
1810049J17Rik	ENSMUSG00000097221	0	0	0	0	0.201046	0.322353	0	0	0	0	0	0.188586	0	0	0.202816	0	0.556522	0	0	0.178853	0	0.34092	0	0
Gm26854	ENSMUSG00000097232	0	0	0	0.259787	0	0	1.00139	0.657824	1.09556	1.15498	1.45561	0.741506	1.34302	0.507785	0.531637	0	0.486266	0	0.112509	0.117206	0.26624	0	0.119164	0
Gm26770	ENSMUSG00000097253	0	0.040047	0.146262	0	0	0	0.0701319	0.0691054	0.191817	0	0	0	0.141086	0	0	0.120456	0	0.125551	0	0.036938	0.0419533	0	0	0
Gm26805	ENSMUSG00000097268	0	0.174008	0.0794401	0.0592909	0.150345	0.0723182	0.101577	0.150135	0	0.0263599	0.083053	0.310261	0.102172	0.231783	0.212336	0	0.11098	0.0909222	0.128389	0.0267499	0	0.0509891	0	0
AI849053	ENSMUSG00000097280	0	0.033704	0	0	0	0	0.0885355	0.0581598	0	0.0306342	0.0965202	0	0	0	0	0	0.0644878	0	0	0.0310874	0	0	0	0
5031415H12Rik	ENSMUSG00000097282	0	0.0361085	0.0659386	0.110731	0.0374379	0.180081	0.0316173	0	0	0.0656395	0.0344687	0.105353	0	0	0	0.144813	0.0690885	0	0	0	0.0756547	0.380907	0.067723	0.0924473
Gm17276	ENSMUSG00000097305	0	0	0.0794915	0	0.180531	0.28946	0.152464	0.075116	0.250201	0.316524	0	0.254014	0.204476	0.17395	0.18212	0.0872886	0.666312	0.0909811	0	0	0.182409	0	0	0
A530083I20Rik	ENSMUSG00000097322	0	0	0.0337864	0	0	0	0	0.0638532	0.0354478	0.201799	0.035323	0.107964	0	0.073934	0.0387034	0.0371004	0.0354004	0	0.0327627	0	0	0.032529	0	0
4930426I24Rik	ENSMUSG00000097323	0	0.218146	0.0663935	0	0	0.0604413	0.191013	0.125478	0	0.0660924	0.069413	0	0	0.0726438	0	0.0729059	0	0.15198	0.128764	0	0	0	0.0681902	0.124113
Gm16897	ENSMUSG00000097325	0	0.0359491	0.0328237	0.0734951	0.186363	0.0298811	0.0629554	0.093051	0.137751	0.163374	0.171583	0.104888	0.0422163	0	0.0376007	0.0360433	0.0687836	0.0751361	0.0318293	0	0	0.126409	0.033712	0.0613595
Gm26774	ENSMUSG00000097356	0	0.0746232	0.102203	0	0	0	0	0.0643851	0	0	0.0356172	0.0362878	0	0	0.0390258	0.0374094	0.0356953	0.0389919	0	0	0.0390877	0	0	0
4930467K11Rik	ENSMUSG00000097370	0	0	0.113135	0.886617	0.513878	0	0	0.106908	0.356096	0.337866	0.118281	0.48203	0	0	0	0.372697	0.11854	0.258975	0	0	0.129806	0	0	0.105745
A230087F16Rik	ENSMUSG00000097381	0	0.206259	0.125551	0.14056	0.142569	0	0	0.118641	0.329314	0	0.262523	0.200599	0	0.0686855	0	0.344666	0	0.0718492	0.121748	0	0	0	0	0.352052
1500026H17Rik	ENSMUSG00000097383	0	0.147977	0.0540448	0.0605053	0	0.0491996	0	0.0510699	0.170107	0.0268998	0.0282514	0.0863498	0	0	0.12382	0.0593459	0.0283133	0.0618563	0.0262037	0	0	0.0520334	0.111015	0
Gm26815	ENSMUSG00000097384	0	0.0266147	0.0243009	0.0544117	0.303541	0.110611	0	0.0229633	0	0.0483813	0.0254061	0	0	0	0	0.0266845	0.127309	0.0556266	0	0	0.0278816	0	0	0
4930563E18Rik	ENSMUSG00000097387	0	0	0	0	0.059809	0	0	0.099542	0	0	0	0.168307	0	0.172886	0	0	0	0.060283	0	0	0	0.10142	0	0.0492298
Gm26670	ENSMUSG00000097416	0	0.526971	0	0	0.546373	0	0.230713	0.682009	0	0	0.50304	0.256256	0	0.526454	0.275591	0	0.252072	0.275352	0	1.21515	0.552057	0	0	0
Vmn1r181	ENSMUSG00000097425	0	0.0199477	0	0	0	0.0165806	0	0	0.0191091	0	0.0190418	0	0	0.0398562	0.0208642	0	0	0	0.0176617	0	0	0	0	0
Gm26520	ENSMUSG00000097429	0	0.0629551	0.114964	0	0	0	0	0.0543179	0.0603086	0	0.0600962	0	0	0.0628933	0.0658475	0.12624	0.0602279	0	0	0	0	0	0	0.0537273
Gm26891	ENSMUSG00000097455	0	0	0.0314724	0	0	0.0573018	0	0	0.03302	0.093989	0.0329038	0	0	0	0	0	0.0329759	0.0360214	0.0305189	0	0	0	0	0
9530026P05Rik	ENSMUSG00000097462	0	0	0.0470096	0	0.213525	0.0855904	0	0	0.0493213	0.0467964	0.0491476	0	0.0604615	0.0514351	0.107702	0.0516207	0.0492554	0.107609	0.0455854	0.0474887	0.0539366	0.0905203	0	0.087878
Gm17634	ENSMUSG00000097482	0	0	0	0.213793	0	0	0	0	0	0	0	0	0	0.0696476	0	0.139798	0.066696	0	0	0.0643037	0.219104	0.0612861	0	0
B230322F03Rik	ENSMUSG00000097509	0	0.171291	0.104266	0	0	0.0949186	0.149986	0	0.109393	0	0	0	0.201153	0.228164	0.298601	0.114493	0	0.298341	0.303321	0.210657	0.23926	0.100386	0	0
Gm26592	ENSMUSG00000097535	0	0.103567	0	0	0	0	0.0453425	0.0446788	0.148819	0	0.148295	0	0	0.155197	0.21665	0	0	0	0	0	0	0	0	0
Gm805	ENSMUSG00000097543	0	0.0283497	0.0258851	0.0289794	0.0293935	0.0471289	0.124118	0.0489205	0.0271579	0	0	0	0.0998762	0	0.0296522	0	0	0.0888793	0.100403	0.0261488	0	0.0498434	0.0265856	0.0483885
4632411P08Rik	ENSMUSG00000097561	0	0	0.0252693	0	0	0.0230039	0	0.0238784	0.0795358	0	0	0	0	0.0276482	0.0289468	0.0554958	0	0	0	0	0.0289928	0	0	0.0472375
Gm26640	ENSMUSG00000097569	0	0.0254214	0	0.0519721	0.10543	0.0845217	0	0	0	0	0	0	0	0	0.0797681	0.0254881	0.0486404	0	0.0225081	0	0.0266316	0.044695	0.119197	0
6430590A07Rik	ENSMUSG00000097583	0	0.260422	0	0.0887353	0	0	0	0	0.249474	0	0	0.0844253	0	0.0867221	0.0907955	0.0870349	0.166094	0	0.076859	0	0	0	0	0.148166
4930578M01Rik	ENSMUSG00000097587	0	0.0845143	0.0771668	0.172783	0	0	0.222007	0.291677	0.242884	0.384084	0.322705	0	0	0.422156	0.0883971	0	0.0808531	0.0883203	0.224486	0.0779531	0.0885374	0.0742949	0.079255	0.216379
4930519P11Rik	ENSMUSG00000097602	0	0.275139	0.200975	0.0562499	0	0.0914787	0.192733	0.237391	0.105429	0	0.0525288	0.107036	0.387726	0.659684	0.460447	0.110344	0.26322	0	0.34105	0.203023	0.172942	0.0483738	0.103207	0.0469619
Gm17322	ENSMUSG00000097604	0	0.0413025	0.0377117	0.0422198	0	0.0686617	0.180826	0	0	0.0375407	0.118281	0.0401692	0.048503	0.0412619	0	0	0.0790266	0.0863251	0.0731383	0.0761921	0.216343	0.0363083	0.116197	0.105745
Gm26826	ENSMUSG00000097635	0	0	0	0.196935	0	0	0.0562312	0.110816	0.123038	0	0	0	0.0754143	0.0641557	0.134338	0	0	0	0.0568592	0.0592332	0.0672757	0	0.24089	0
Platr4	ENSMUSG00000097639	0	0.180252	0.164581	0	0	0	0	0.155522	0	0	0	0.350611	0	0.180075	0.188533	0.180724	0	0	0	0.166258	0	0	0	0
Gm26862	ENSMUSG00000097644	0	0	0	0.250775	0	0	0.107406	0.0352781	0.235014	0.148655	0.039031	0.0397658	0	0	0	0	0	0	0	0	0.0428342	0.0359437	0.0383434	0.069789
4930461G14Rik	ENSMUSG00000097651	0	0.106269	0.0970306	2.38985	2.424	1.05998	0	0.0916896	0.916218	0.193181	0.811548	0.723474	0	0	0	0.426192	0.406664	0.777387	0	0	0.111328	0.560517	0.199313	1.2697
Gm2093	ENSMUSG00000097662	0	0.050814	0.0231982	0.0779139	0	0	0.0222469	0	0.0243389	0	0	0.0247098	0	0.0761462	0	0	0.0486128	0	0	0.0234346	0	0.0223348	0.023826	0
Gm26612	ENSMUSG00000097676	0	0.16983	0	0	0	0	0	0	0.16269	0.154362	0	0.247754	0	0	0.177632	0	0.0812363	0	0.0751834	0	0	0.074647	0	0
A230060F14Rik	ENSMUSG00000097692	0	0.0948493	0.0866033	0	0	0	0	0	0	0	0	0.0461233	0	0	0.0992069	0.047549	0.0453702	0	0	0	0.0993644	0	0	0.0404732
G730013B05Rik	ENSMUSG00000097694	0	0	0	0.136679	0	0.555699	1.28786	0.576823	0	0	0.127637	0.26008	0	0.133578	0	0.402179	0	0.279461	7.33992	56.6079	7.28385	1.64558	4.63938	2.28221
9530036O11Rik	ENSMUSG00000097726	0	0	0.0933753	0.104537	0.106031	0	0	0	0	0	0.097622	0	0	0.102166	0	0.205069	0	0	0	0	0.214269	0.359601	0.0959022	0
D030040B21Rik	ENSMUSG00000097744	0	0.0642648	0.0293389	0	0	0.0267086	0.0281358	0	0.0615632	0	0.0306732	0.0312507	0.113203	0.0321008	0.100826	0.0322167	0.0614809	0	0	0.0296378	0	0	0.0301328	0
4732463B04Rik	ENSMUSG00000097762	0	0.0611085	0.0836938	0.0936987	0.0316792	0.0761906	0	0	0	0.0277714	0	0.0297159	0	0	0	0.0612688	0.116923	0	0	0	0	0.0805791	0.0573058	0
2310043M15Rik	ENSMUSG00000097768	0	0	0.10354	0.579588	0.117574	0.188516	0	0	0.0543159	0	0	0	0	0	0.0593044	0.113696	0.216973	0.0592529	0.0502016	0	0.0593985	0.0996869	0.265856	0.0483885
4933429H19Rik	ENSMUSG00000097786	0	0.180071	0	0	0.1867	0.149676	0.157673	0	0.0862504	0.081835	0	0	0	0	0	0	0.17227	0	0	0	0	0	0	0
Gm27042	ENSMUSG00000097792	0	0.407947	0.372481	0.166803	0	0.27127	0.57153	0.63356	0	0.519108	0.155768	0.238052	0.670693	0.326037	0.426689	0.0818033	0.31222	0.255791	0.361196	0	0.25642	0.358619	0	0
Gm16685	ENSMUSG00000097804	0	0.393904	0.20552	0.0575219	0.466751	0.0935473	0.246365	0.242759	0.107813	3.32455	1.77265	3.11949	0.264329	0.224867	0.706288	0.112839	0.161503	0.117613	0.398586	0	0.176852	0	0.0527703	0.144071
9630001P10Rik	ENSMUSG00000097825	0	0.0596042	0.0816335	0	0	0.123858	0	0.0257134	0	0.0541755	0.0284487	0.0289843	0	0.119091	0.0623426	0	0.0570222	0.0934327	0.0527735	0	0	0.052397	0	0
5330439K02Rik	ENSMUSG00000097827	0	0.116244	0	0	0	0	0	0.133727	0	0.0352188	0	0	0	0.0387098	0.0405281	0.0388495	0	0	0	0	0	0	0	0.0330683
4930540M05Rik	ENSMUSG00000097831	0	0.216598	0.0395536	0.132846	0.224573	0	0	0.0373764	0.124496	0.118123	0	0.210655	0.203487	0.60588	0.589029	0.0868666	0.0414431	0	0.230131	0.159826	0.136146	0.0380815	0.0812479	0.03697
Gm26903	ENSMUSG00000097836	0	0.0195473	0.0178479	0.0399628	0.0405339	0.0324956	0	0	0	0.0888346	0	0.0570327	0.022955	0.0195281	0.0408907	0.039197	0.0187005	0.0204276	0.0346142	0.0180297	0	0.0171836	0	0.0166821
4933405D12Rik	ENSMUSG00000097852	0	0	0.0591445	0	0	0	0.226876	0.167667	0	0	0	0.0629985	0.0760687	0.0647123	0	0	0.0619699	0	0	0	0.0678595	0	0	0
Gm26704	ENSMUSG00000097875	0	0.0617615	0	0	0	0.0256683	0.0270398	0	0.0295826	0	0.0294784	0	0	0.0308505	0	0	0	0.064543	0	0	0.0323508	0	0.0868773	0
Gm26703	ENSMUSG00000097877	0	0.156399	0	0.0319745	0.129725	0.104	0.0273891	0.134941	0.149824	0.255877	0.209015	0.0912642	0	0.093747	0.229018	0.0940852	0	0.0326884	0.16617	0.0288514	0.0327687	0.0824923	0.175999	0.133474
Gm26691	ENSMUSG00000097911	0	0	0	0	0	0.310913	0	0.161366	0	0	0	0	0	0	0	0.187516	0	0.195448	0	0.345012	0.195928	0.493231	0.350774	0
Gm26576	ENSMUSG00000097921	0	0	0.0413742	0.0463201	0.046982	0	0.0396775	0	0	0	0	0.0440703	0	0	0.094791	0	0	0	0	0.0417958	0.0474707	0	0.0849877	0
A730020E08Rik	ENSMUSG00000097924	0	0	0	0.14331	0.145358	0	0.736549	0.483846	0.402907	0.509708	0.133829	0.136349	0.164637	0.280116	0	0	0.134123	0.293019	0	0	0.14687	0.246487	0	0.239292
Tunar	ENSMUSG00000097929	0	0	0	0.0284482	0	0	0	0	0.0266602	0.0252954	0.0531326	0	0	0.0278028	0.0582174	0.0279031	0	0	0.0246407	0	0	0.0733948	0	0.0237508
6720483E21Rik	ENSMUSG00000097934	0	0	0.219099	0	0	0	0	0.0690128	0	0	0	0.0777919	0.0939312	0.559357	0.334646	0	0	0	0	0	0	0	0.150018	0
Gm27028	ENSMUSG00000097970	0	0	0.205004	0	0.698372	0.186626	0.196598	0	0.430171	0	0.857312	0	0.263667	0	0	0.900451	0	0.469271	0.198793	0	0.705636	0.39475	1.05276	0.191614
Gm27016	ENSMUSG00000097992	0	0	0	0.128077	0	0	0.10971	0.108104	0	0.113882	0.358812	0.121856	0	0	0	0	0	0	0.110935	0	0	0	0	0.106929
Gm27017	ENSMUSG00000097997	0	0	0.24938	0.418787	0	0	0	0	0.130822	0	0	0	0.16037	0.409286	0.285674	0.547683	0	0	0.120912	0.755765	0.572254	0.480199	0.128065	0.233091
Gm26944	ENSMUSG00000098066	0	0.424574	0	0.434004	0.293471	0.470544	0.123922	0.366324	0.135575	0.128635	0.270195	0.412924	0.166197	0.706929	0.888161	0.141896	0	0	0.626529	0.391613	0.296523	1.99059	1.06174	0.362341
Bin2	ENSMUSG00000098112	0	0	0.0803505	0	0	0	0	0	0	0.039993	0.0420024	0.0427932	0	0.0439573	0	0.0441159	0.168378	0	0	0	0.0460951	0	0	0.037551
Gm26984	ENSMUSG00000098204	0	0.0255228	0.0233039	0.208718	0.0264625	0.0212147	0	0	0	0	0	0	0	0.0764933	0	0.0767692	0.0488344	0	0.0225979	0.0235414	0.106951	0.0224366	0.0239346	0.0435635
Arl14	ENSMUSG00000098207	0	0.0746543	0	0	0	0	0	0.064412	0.143032	0.0678548	0	0.0726058	0	0	0	0.07485	0	0	0	0.0688586	0	0	0.280034	0
Gm27184	ENSMUSG00000098447	0	0.295173	0	0.301729	0.306041	0	0.25846	0	0.282765	0	0.281769	0.143537	0.173316	0	0.308735	0.295947	0.141193	0	0.130673	0	0.154612	0.129741	0	0.125954
Gm12117	ENSMUSG00000098456	0	0	0	0	0.189558	0.22795	0	0.630974	0.175141	0.0830876	0.261786	0.17781	0.2147	0	0.0956132	0.183306	0	0.28659	0.161875	0.168633	0.287295	0	0	0
C1rb	ENSMUSG00000098470	0	0	0.0336751	0	0	0.367873	0	0	0.035331	0.100567	0	0.107608	0.173245	0.0736905	0.0385759	0.0369782	0.0705676	0.0385424	0.0979644	0	0.0386371	0	0.103759	0
Gm27167	ENSMUSG00000098534	0	0	0.160072	0.358414	0	0.145721	0.153508	0	0	0.637384	0	0.341005	0	0	0	0	0.503157	0	0	0	0	0	0	0
Gm15013	ENSMUSG00000098559	0	0.223683	0	0.342977	0	0	0	0	0	0.101655	0	0.326318	0	0.111732	0	0.22427	0	0.116878	0.297073	0.618953	0.234331	0.294954	0	0
Gm27209	ENSMUSG00000098620	0	0	0.0910877	0	0.103434	0	0	0.688591	0	0	0	0.194047	0	0.199326	0.104344	0.300067	0	0	0	0	0.10451	0	0	0.085138
Prn	ENSMUSG00000098754	0	0	0.0767324	0.0429526	1.69909	0.10478	0.0367929	0.398798	0.0402529	0.840229	0	0	0.93755	0	0.131849	0.674071	0.241194	0.0439116	0.260427	0.5426	0.660293	0.886521	0.236427	0
Gm27179	ENSMUSG00000098773	0	0	0.027112	0	0	0	0.0520003	0	0	0	0	0.0288787	0.0348701	0	0	0.119085	0	0	0	0	0.0933208	0.0522059	0.250611	0.152046
Gm27174	ENSMUSG00000098784	0	0.123623	0	0	0.0854494	0	0.0721642	0.071108	0.0394752	0.0374544	0.0393362	0	0	0	0	0.0413156	0	0	0.0729701	0	0.0431691	0	0.0386432	0
1110035H17Rik	ENSMUSG00000099098	0	0	0.065912	0	0	0.120006	0	0.373704	0	0.131226	0.0689096	0.140414	0.254318	0.144234	0.0755044	0	0	0	0.063915	0.133167	0.151248	0	0.135391	0
5730419F03Rik	ENSMUSG00000099364	0	0	0	0.131384	0	0	0.0750287	0.258757	0.205211	0.155764	0.122693	0	0	0	0.0896231	0	0.245923	0	0	0	0	0	0.0803542	0
Platr10	ENSMUSG00000099370	0	0.17463	0	0.178508	0	0	0.229364	0.226007	0	0	0	0	0.102537	0.0872292	0	0	0	0	0	0	0.0914714	0.153514	0.0818814	0
Gm28187	ENSMUSG00000099375	0	0.0419799	0.114991	0.0429123	0.304679	0	0.0367584	0	0.0402151	0.0381564	0.120221	0	0.098597	0.125816	0.395177	0.04209	0.120484	0.0877409	0	0.0387208	0.131935	0.147615	0	0
Ms4a14	ENSMUSG00000099398	0	0.0220382	0.0201222	0	0	0	0	0	0	0.0200309	0.0210374	0.0214334	0	0	0	0.0220959	0	0	0	0	0	0	0	0
Gm29408	ENSMUSG00000099406	0	1.24424	0.757378	1.27187	0.430016	1.37896	0.36316	0.357844	1.98655	1.88486	0.395911	1.2101	0	1.24302	0.867601	1.2475	0.793559	2.60054	3.67215	3.06038	3.04142	1.09379	0.777874	0
Gm17767	ENSMUSG00000099413	0	0.0293818	0	0	0.0304636	0.0488446	0	0	0	0.0267057	0.0280475	0.0571511	0	0	0	0	0	0	0	0	0	0.025829	0	0.0501501
1600019K03Rik	ENSMUSG00000099429	0	0.187809	0.171482	1.53585	1.36307	0.780541	0.16445	0	0.179914	1.36563	0.537842	0.547968	0.220551	0	0	0	0.898368	0.392535	0.332572	0.173229	0	0.4953	1.76122	0.320561
H3c8	ENSMUSG00000099517	0	0	0.154334	0	0.175252	0.140497	0.296009	0.145838	0	0	0	0	0	0	0	0.169472	0	0.176641	0.149658	0.155906	0.35415	0	0.31702	0.577011
4933411E06Rik	ENSMUSG00000099608	0	0.0600034	0	0	0	0	0	0	0.057481	0	0.0572785	0	0	0.0599445	0.0627602	0	0	0	0.0531269	0.166035	0	0	0	0
Gm29361	ENSMUSG00000099708	0	0	0	0.137362	0.0464417	0	0	0	0	0.162852	0	0	0	0	0	0	0	0	0.0793185	0.123945	0.0469248	0	0.0420052	0
BE692007	ENSMUSG00000099757	0	0.0939047	0	0	0	0.234162	0.411124	0.486128	0.449786	0.170704	0.179281	0.639296	0.551378	0.281438	0.392876	0.094151	0.179674	0	0	0	0.19675	0.24765	0	0.160281
Gm28884	ENSMUSG00000099767	0	0	0	0	0.0465115	0	0.0196401	0.0387052	0	0.020387	0	0.0872578	0	0	0	0.0224887	0	0	0.0198594	0	0.0469953	0	0.0210341	0
Gm28863	ENSMUSG00000099803	0	1.03927	1.89784	3.18706	4.52564	3.28262	0.728005	0.538012	1.99116	3.02277	2.18257	3.63871	1.46454	0.20765	0.434807	2.08399	3.38045	2.60658	0.184034	0	1.95974	1.27904	0.584759	1.24171
Gm29123	ENSMUSG00000099879	0	0	0	0.025041	0	0	0.0428999	0.042272	0.0234671	0	0	0.0476494	0	0	0	0	0	0.0768003	0	0.0451902	0	0.0215348	0	0
Gm28262	ENSMUSG00000099890	0	0	0	0.191981	0	0	0	0.162043	0	0	0.179281	0	0	0.187625	0.392876	0.188302	0	0	0	0.173229	0	0.1651	0	0.160281
Gm10421	ENSMUSG00000099907	0	0.114706	0	0	0	0.095344	0.100439	0	0	0.104258	0	0.111558	0.134703	0	0.239951	0.460026	0.109737	0	0.10156	0	0.720996	0	0	0.0978923
9130227L01Rik	ENSMUSG00000099950	0	0	0	0	0	0	0.0411556	0.0405532	0.0900515	0.0854416	0	0	0	0.0469555	0	0	0	0.0491183	0	0.0433527	0	0	0	0
1700010B13Rik	ENSMUSG00000099958	0	0	0	0	0.0599635	0	0	0	0	0.105133	0.165623	0.112494	0.135833	0	0	0.0579858	0	0.0604387	0	0	0	0	0	0
Gm28590	ENSMUSG00000099960	0	0	0.050837	0	0.0577274	0.0925589	0.146257	0.144116	0.106674	0.101213	0	0	0.588457	0.444983	0.232942	0.0558235	0	0.11637	0.295781	0	0.0583279	0.146835	0	0.0475164
1700018L02Rik	ENSMUSG00000100075	0	0.0360503	0.0329162	0	0	0	0.0315664	0.0311044	0.0345349	0.0327669	0.0344132	0.0350611	0.0846704	0.0720299	0.150826	0	0	0.113022	0	0.0997549	0.0755329	0	0	0
1810008I18Rik	ENSMUSG00000100094	0	0.546918	0.099874	0	0.113411	0.18184	0	0.283129	0	0	0	0	0	0	0.457636	0.219341	0	0	0.290544	0.201783	0.114591	0.192314	0.102577	0.0933503
2700089I24Rik	ENSMUSG00000100119	0	0	0	0	0.101679	0	0	0	0	0.178272	0.374458	0.0476885	0	0	0	0	0.0469099	0	0.0434146	0.0452273	0.256841	0	0.183931	0.0418467
H3c7	ENSMUSG00000100210	0	0.142086	0.129733	0.217862	0.294634	0	0.746479	0.674257	0.476395	0	0.0678167	0.20728	0	0	0.297227	0	0.0679654	0.519696	0.188704	0.131055	0	0	0.399732	0.181889
Mir124-2hg	ENSMUSG00000100252	0	0.0656301	0.0599244	0.0670878	0	0	0	0	0	0.0596526	0	0	0	0.0655657	0	0	0	0	0	0.060535	0	0	0	0
Trpc2	ENSMUSG00000100254	0	0.218196	0.028461	0.605401	0.0646371	0.621826	0	0.107577	0	0	0	0.27284	0.256236	0	0	0.437537	0.447309	0	0.110395	0	0.587785	0	0.175387	0
1810053B23Rik	ENSMUSG00000100277	0	0	0	0	0.0832289	0	0	0.0692602	0	0.291849	0.076628	0.0780707	0.0942679	0	0	0	0.076796	0	0	0	0	0.211701	0	0
Gm28417	ENSMUSG00000100280	0	0.167867	0	0	0	0.0465107	0	0.0965576	0	0.101719	0.106829	0.163261	0	0	0	0.0561024	0	0	0	0	0.0586194	0.196759	0.104947	0
2310069B03Rik	ENSMUSG00000100291	0	0	0.0446245	0.049959	0.0506729	0	0.213973	0.0843364	0.0936379	0	0.0933081	0.0950648	0.0573939	0	0.102238	0	0	0.153223	0	0	0	0.128891	0	0
Gm29362	ENSMUSG00000100306	0	0	1.23003	0	1.39674	0	0	0	0	0.612224	0	0.655089	0	0.672911	2.11355	0.675338	0	0	0.59638	0	0.705636	0.592125	0	0
Gm28514	ENSMUSG00000100387	0	0	0.363541	1.0175	0.619223	0.827374	0	0	0.190709	0.723785	0.380075	1.16169	0.467569	0	0.208224	0.3992	0.571362	0.208043	0	0	0.208555	0.350012	0.933448	0.509693
Gm28791	ENSMUSG00000100394	0	0.050357	0	0.102951	0.052211	0.041857	0.0440936	0.0434482	0	0.0915411	0	0	0	0.0503076	0	0	0	0.10525	0.089172	0.0928952	0.105508	0	0.236117	0
Gm29367	ENSMUSG00000100396	0	0.337548	0	0.0690089	0.13999	0	0.118225	0.0582474	1.09942	0	0.0644438	0	0.0792788	0.134886	0.0706111	0.20306	0.12917	0	0.0597728	0	0.0707232	0	0	0
4930558N11Rik	ENSMUSG00000100431	0	0	0	0	0.0787148	0.315524	0	0	0	0	0	0	0	0	0	0	0.0726308	0.0793386	0	0	0	0.200219	0	0.194374
Gm5833	ENSMUSG00000100459	0	0	0	0	0.0480763	0.0385423	0.0406017	0	0	0	0	0.13529	0.0544529	0.0463236	0.339496	0	0	0.0484573	0	0	0	0	0.0434836	0
Hand2os1	ENSMUSG00000100510	0	0	0.143001	0.320192	1.13669	0.260362	0.137137	0.13513	0	0	0.149505	0.456959	0.183921	0.156464	0.163813	0.157028	0.299666	0.163671	0.277338	0	0.164073	0.413038	0.146871	0.400982
Gm816	ENSMUSG00000100534	0	0.0729521	0	0	0.037819	0.0303191	0.0958174	0.125887	0	0	0	0	0	0.0728804	0.114456	0	0.0348959	0	0	0	0.0764248	0	0	0
Gm29502	ENSMUSG00000100596	0	0.0479193	0	0	0	0	0.0209795	0.0413449	0	0	0	0.0233022	0	0	0	0	0	0.0250387	0.0212138	0	0	0	0.0224687	0
1700016G22Rik	ENSMUSG00000100625	0	0.164679	0	1.51502	1.87816	1.77946	0	0.426256	0	0.14968	0.1572	0.480479	0	0	0	0.495331	0.157545	0.34419	0.145806	0	0.345035	1.01336	0.617723	0.421621
Gm29083	ENSMUSG00000100811	0	0.122217	0	0.374795	0.633584	0	0.74911	0.210899	0.702476	0	0	0.118863	1.43524	0.122097	0.255664	0	0.116923	0.127721	0	0	0	0	0	0.104303
Gm28874	ENSMUSG00000100813	0	0.314434	0	0	0.148187	0.0475199	0.150177	0.0493263	0.1643	0.0779443	0.109147	0	0.100705	0.199898	0.119593	0	0.0820399	0.0298722	0.0759271	0.0263658	0	0.100514	0.107224	0
2810454H06Rik	ENSMUSG00000100876	0	0.113831	0.0259837	0	0.0295055	0.0236543	0.0498364	0.0982139	0.0545229	0.103464	0	0.0276769	0.133676	0.113719	0.208357	0.0285324	0.027225	0.0297394	0.176375	0.104994	0.0596249	0.0250167	0.0266869	0.0242865
2810049E08Rik	ENSMUSG00000100891	0	0.0812932	0.0742258	0.0830988	0.0842863	0	0.0711819	0	0.155752	0.295556	0.388008	0	0	0.162427	0	0.0815064	0.311087	0	0	0	0.085163	0.285853	0	0
1700020D05Rik	ENSMUSG00000100937	0	0.789683	0.0801144	0.179383	0.454865	0.145864	0	0.681341	0.252162	0.079751	0.670064	0.853349	0.206078	0	0.642416	0.35189	0.167883	0.275082	0.233061	0.404654	0.827274	0	0.0822824	0
1700030N03Rik	ENSMUSG00000100969	0	0.102618	0.0936962	0	0	0.511778	0	0.619771	0.0983037	0.279814	0.195915	0.199603	0.361522	0.30755	0.214664	0.102887	0	0.214478	0.0908574	0.094651	0	0.0902092	0	0.0875761
2610016A17Rik	ENSMUSG00000101089	0	0.188998	0.517701	0.193196	0.195957	0.471289	0	0.163068	0	0	0.180415	0.367624	0.665842	0.188813	0	0.378987	0.542433	0	0	0	0	0	0	0
Gm28535	ENSMUSG00000101172	0	0.202452	0.0924257	0	0.314859	0.0841397	0.0886356	0.0873382	0.0969707	0	0.0966292	0.0984485	0.237747	0.60676	0	0	0	0.423139	0.179251	0.280103	0	0.088986	0.0949269	0.345554
Gm28308	ENSMUSG00000101298	0	0.357387	0.326317	0.121775	0	0	0.312935	0.20557	0	0.433116	0.227438	0.11586	0.279795	0	0	0.119442	0.113969	0.124494	0	0	0	0.209448	0.111716	0
Plet1os	ENSMUSG00000101304	0	0	0	0.674171	0.569837	0	0	0.0948397	0.210599	0.99909	1.04929	1.06904	0	0.109812	0	0	0	0	0.0973234	0	0	0.193258	0	0.187617
Olfr1220	ENSMUSG00000101480	0	0	0.0193694	0.0867391	0	0	0.0185751	0	0.0406437	0.077126	0.0202503	0.0618946	0.0249119	0.0423856	0.0221882	0	0	0.0665069	0	0	0	0.037297	0.0198935	0
2810405F17Rik	ENSMUSG00000101493	0	0.160403	0.219687	0.0819828	0.166309	0.266656	0.210678	0.207594	0.07683	0	0.153119	0.234002	0.282551	0.400614	0.503317	0.0804118	0.306909	0.0838134	0.355052	0.369876	0.0840194	0.423022	0.225632	0.205337
Gm28465	ENSMUSG00000101540	0	0	0	0	0.0747252	0	0	0.186551	0.0690419	0	0	0.070094	0	0	0.150766	0	0	0.0753174	0.0638122	0	0	0	0	0.0615076
Gm28731	ENSMUSG00000101555	0	0	0.0521331	0.0583651	0	0.0949186	0	0	0	0	0.109008	0.0555302	0	0.114082	0.0597202	0	0.109247	0	0	0	0	0.100386	0.107088	0
1600010M07Rik	ENSMUSG00000101585	0	1.16156	0	0.593678	0.752702	0.965493	0	0	0.556364	0.263941	0.138601	0.141211	0	0	0.151865	0.291151	0.27781	0.151733	0.25711	0.133923	0	0.63819	0.953116	0
Gm28307	ENSMUSG00000101643	0	0.166268	0	0	0	0.0276406	0.0291175	0	0.0318556	0	0.0317435	0.0323411	0	0	0	0	0.0636261	0	0	0	0	0	0	0
2310040G24Rik	ENSMUSG00000101655	0	0.339981	0.155212	0	0.176249	0.141297	1.19078	0.586674	0	0	0	0	0.399252	0.509471	0.889003	0.170436	0	0	1.05357	0.313587	0.712331	0	0.797062	0.725369
1700072G22Rik	ENSMUSG00000101702	0	0	0.149264	1.33686	1.01697	1.49471	0	0	0	0.742936	0.936316	1.58991	0	0.163316	0	0	0.625579	0.170839	0.289484	0	0	2.15564	1.37973	0.697572
Gm29125	ENSMUSG00000101722	0	0	0	0	0.0288458	0.0231254	0	0.0960178	0	0.126438	0.026558	0.027058	0	0	0	0.0557888	0	0	0.0246331	0	0.0291458	0	0	0
Gm28694	ENSMUSG00000101768	0	0	0	0	0	0	0.217292	0	0	0.112778	0.355333	0	0	0	0	0	0.118704	0	0.109859	0	0.129986	0.218151	0	0.105892
Gm28447	ENSMUSG00000101792	0	0.0401727	0	0	0.0416518	0	0	0.0693223	0	0	0	0	0	0	0	0.040278	0	0	0	0.0370539	0	0.14126	0	0.102853
4933417E11Rik	ENSMUSG00000101848	0	0	0	0.335132	0.339921	0.61315	0	0	0.078517	0	0.312962	0.239141	0	0	0	0.0821775	0.156824	0.256961	0	0	0.171729	0.936673	0.538035	0.279795
Gm29427	ENSMUSG00000101904	0	0.234639	0	0	0	0	0.164364	0	0.35964	0	0.223983	0.502041	0.110218	0	0	0	0	0.147123	0.0830996	0	0	0	0	0
1700027A15Rik	ENSMUSG00000101968	0	0.211785	0	0	0.219583	0.176037	0	0	0	0	0	0	0	0	0	0.424681	0	0.221323	0	0	0.443733	0	0	0.180742
Gm29480	ENSMUSG00000101995	0	0	0.0988481	0	0.112246	0.0449931	0.236986	0	0.0518544	0.0491999	0	0.0526447	0	0.216307	0	0.0542719	0.10357	0	0.335486	0.0998553	0	0.285508	0.101523	0.0461957
Gm28625	ENSMUSG00000102064	0	0	0	1.34012	0	0.726475	1.53059	0.754091	0	0	0	0.425009	0	0	0.457078	0	1.25421	0.456681	0.38692	0.403075	1.37341	0.384159	1.22942	0
Gm5092	ENSMUSG00000102080	0	0	0	0	0	0	0.140494	0	0.153706	0	0.0510548	0.0520161	0	0	0	0	0.102334	0	0	0	0	0.188066	0	0.0456441
C730036E19Rik	ENSMUSG00000102095	0	0	0.296903	0	0	0	0	0	0.0778758	0	0.0776015	0.158125	0	0	0.340112	0.570545	0	0	0	0	0.085163	0	0	0
1810041H14Rik	ENSMUSG00000102112	0	0	0	0.211002	0.642051	0.514726	0	0	0.19774	0	0.197043	0	0.242403	0	0	0	0.197475	0.862853	0	0.380785	0.432487	0.181458	0	0.176161
BC048559	ENSMUSG00000102114	0	0.0503146	0	0.12858	0	0.0418218	0.0440564	0.0217058	0.0722992	0.068598	0.0240148	0.0978679	0	0	0	0	0.0240675	0.0788707	0	0	0.0263549	0	0	0.0429396
Gm34342	ENSMUSG00000102158	0	1.06967	0.732508	0.273358	0.277264	0.22228	0.936627	0.922918	0.768529	0.243062	0	0	0	0.534311	0.279704	0	1.02334	0.558923	0	0	0	0	0	0.456441
Gm2464	ENSMUSG00000102215	0	0	0	0.104418	0	0	0.178888	0	0	0.0928458	0	0	0	0.102049	0	0	0	0	0	0.0942193	0	0.179595	0	0.174353
Gm34106	ENSMUSG00000102300	0	0.712407	0	0	0	0	0	0	0.682458	0	0	0.346429	0	0.889634	0.372568	0	0.170386	0.186122	0.157691	0	0.37316	0	0	0
2310046K23Rik	ENSMUSG00000102308	0	0	0	0.135266	1.09759	0.329972	0.231736	1.25589	0.380291	0.841921	0.757904	1.28696	0	0	0	0	0.126594	0.553144	0.117162	0	0	0	0	0
Gm37864	ENSMUSG00000102401	0	0.0291334	0	0	0.030206	0.145295	0	0.125682	0	0.10592	0.0556207	0.0850019	0.102637	0.0291048	0	0.0292098	0.0557427	0	0.0257946	0.0268716	0	0.0768318	0.0273204	0
Gm36988	ENSMUSG00000102494	0	0.111609	0	0.152118	0.0771457	0.0927703	0	0	0.106917	0	0	0	0	0.0371666	0	0.0373007	0	0.0388786	0	0	0.0389741	0.261637	0.34888	0.0634999
Gm5103	ENSMUSG00000102544	0	0	0	0	0	0	0	0	0.158046	0.0749777	0	0.0802274	0.096872	0	0	0	0	0	0	0	0	0.0725162	0.154715	0.0703995
Mannr	ENSMUSG00000102590	0	0	0	0	0	0.155348	0	0	0.0596795	0.283122	0.0594693	0	0	0	0	0.124924	0	0	0.110318	0	0	0.109531	0.116843	0
8030442B05Rik	ENSMUSG00000102674	0	0	0	0	0	0	0	0	0	0	0.578375	0	0.304936	0.172941	0.362129	0	0	0	0	0	0	0.380447	0.0811694	0.147737
Gm37759	ENSMUSG00000102717	0	0	0	0.0282116	0	0	0	0	0	0.025085	0.0526906	0.0268413	0.0648201	0.0827146	0	0	0.0264031	0	0	0.025456	0	0.0485229	0	0.0706598
Gm37634	ENSMUSG00000102864	0	0.41347	0	0.422653	0	0.114559	0.120681	0	0	0	0	0.134041	0	0	0	0.138185	0.131853	0	0	0	0.144384	0	0	0
Gm37552	ENSMUSG00000102941	0	0	0	0	0	0	0	0	0.0340552	0	0	0	0.0417472	0	0.0371829	0	0	0.0371506	0	0.0327898	0	0	0.0333374	0
Gm30414	ENSMUSG00000103067	0	0	0.0630175	0	0	0	0	0	0	0.125463	0.0988253	0.100686	0	0.1379	0.108283	0	0	0.036063	0.0305541	0.0636597	0.0361516	0	0.0970844	0.0294507
A330069K06Rik	ENSMUSG00000103181	0	0	0	0	0	0.162407	0.171085	0.337162	0.0935868	0	0	0	0.344176	0	0	0	0	0	0	0	0.102344	0	0.183229	0.833739
Gm37328	ENSMUSG00000103200	0	0	0.127807	0	0	0.116349	0	0	0	0.127228	0.40086	0.408407	0	0	0.292815	0.140344	0.133913	0	0.371806	0	0	0	0	0
Lce1d	ENSMUSG00000103243	0	0	0.120644	2.83639	2.19194	2.41622	0	0.34201	0.126577	0.360291	0.252262	0.128506	0	0	0	0.132478	1.01126	0.552328	0.116989	0	0.138421	0	0.495636	0.563819
Gm38304	ENSMUSG00000103393	0	0	0	0	0	0.124106	0.130737	0	0.143032	0.407129	0.712641	0.145212	0	0	0	0	0	0.312065	0	0	0	0.131254	0	0
Lsmem2	ENSMUSG00000103409	0	0	0.0522329	0	0.177938	0.0475502	0.050091	0	0	0.051996	0	0	0	0	0.0598346	0.0573563	0.109456	0	0.0506504	0	0.119859	0	0.0536464	0
9330121J05Rik	ENSMUSG00000103502	0	0	0.027184	0.33477	0.493897	0.420699	0	0.308253	0.199646	0.270608	0.198943	0.0868663	0.0699255	0	0	0.119402	0.341792	0.155566	0.0263604	0	0.0935689	0.0523447	0.0279197	0.0508168
2210017I01Rik	ENSMUSG00000103523	0	0	0	0	0	0	0	0.188064	0	0.297174	0.520176	0.529969	0	0.108877	0	0	0	0.227785	0	0	0	0.0958061	0	0
Gm37020	ENSMUSG00000103603	0	0	0	0	0.0936325	0	0	0	0.259534	0	0	0.0878295	0	0	0.377826	0.0905444	0	0	0.0799582	0	0	0.317551	0.0846878	0.0770705
Gm37359	ENSMUSG00000103620	0	0	0	0	0	0	0.29826	0.293895	0.163154	0.928811	0.487739	0.828203	0	0	0	0	0.488808	0	0	0	0	0	0	0
Gm32569	ENSMUSG00000103659	0	0.167449	0.152891	0	0	0	0	0.288951	0	0	0	0	0.196641	0.334569	0	0	0.160195	0	0	0	0.17542	0	0	0
A830029E22Rik	ENSMUSG00000103695	0	0.0750294	0.137013	0	0.155584	0	0.131394	0	0.215626	0	0.0716222	0.145941	2.37896	0.749557	1.17715	0.150452	0	0	0.0664309	0	0.157202	0.065957	0	0.0640317
Gm38392	ENSMUSG00000103766	0	0	0	0	0	0	0	0	0.0658627	0	0	0	0	0	0	0.137866	0	0.0718492	0	0.0634154	0.0720258	0.120879	0	0.0586753
Gm37062	ENSMUSG00000103804	0	0	0	0	0	0.106225	0	0.441052	0.244848	0	0	0.124289	0.300151	0.510683	0	0	0	0	0	0.117875	0	0.224687	0	0
Gm37502	ENSMUSG00000103908	0	0	0.229766	0.257233	0	0	0	0	0.241065	0.228724	0.480432	0.244738	0	0.251397	0	0.252303	0.240743	0.262976	0	0	0.263623	0	0	0
Gm37362	ENSMUSG00000104016	0	0	0	0	0	0.234901	0	0	0	0	0	0.274848	0	0.423488	0	0.283344	0.13518	0	0.125108	0	0.592111	0.124215	0	0
Gm30292	ENSMUSG00000104109	0	0	0	0	0	0	0	0.0515296	0.0572127	0	0.0570112	0	0	0	0	0.05988	0	0.0312065	0.052879	0.0550869	0.0312832	0.0262509	0	0
Gm37867	ENSMUSG00000104275	0	0.0845941	0	0	0.0877086	0	0.0740722	0.218964	0.729341	0	0	0	0.0993418	0.507066	0	0	0	0	0	0	0	0	0.15866	0
Gm37459	ENSMUSG00000104283	0	0	0	0.0322447	0	0.0262196	0.138103	0.0272163	0	0	0.0301116	0.0306785	0.11113	0.0315131	0	0	0.181065	0	0	0	0	0	0	0
4930402C01Rik	ENSMUSG00000104382	0	0	0.246747	0	0	0	0	0	0	0.122814	0.515939	0.131413	0	0.674941	0.141329	0	0.129267	0	0	0	0.424659	0.118782	0	0
Gm20750	ENSMUSG00000104401	0	0	0	0	0	0.0211845	0	0	0.0244151	0	0	0.0247872	0	0	0	0	0	0.0266343	0	0.0235079	0	0	0.0239005	0.0217508
Gm37422	ENSMUSG00000104435	0	0.0379759	0	0	0	0	0.0166262	0	0.0363794	0	0.0362513	0	0.0222982	0	0	0	0.0181654	0	0	0.0525415	0	0	0.0178063	0
A430027H14Rik	ENSMUSG00000104507	0	0	0.223031	0	0.0633152	0	0.106943	0	0	0.055505	0	0	0	0.122014	0	0.183681	0	0	0	0	0.127948	0	0	0
Gm37336	ENSMUSG00000104520	0	0.117875	0	0	0	0	0	0.406812	0.11292	0	0	0	0	0.353278	0.123291	0.236368	0	0	0	0	0.123486	0	0	0
Gm42721	ENSMUSG00000104592	0	0	0.0537077	0.240512	0	0	0	0.35526	0	0.0534641	0	0.171622	0.0690762	0	0.184572	0.117951	0	0.0614705	0	0	0.123243	0	0	0.0501995
Gm43109	ENSMUSG00000104653	0	0	0	0.121613	0	0	0	0	0	0.108135	0.227136	0.115706	0.139712	0.237708	0	0	0	0	0	0	0.249269	0	0	0
9830132P13Rik	ENSMUSG00000104763	0	0	0	0	0	0	0	0.0184606	0.0819863	0	0.0408488	0.0624267	0	0	0.044758	0	0	0	0	0.019735	0	0	0.0200646	0
Gm43303	ENSMUSG00000104781	0	0.267818	0.489069	0.273766	0	0	0	0.346611	0	0	0	0	0	0	0	0.13426	0	0.13994	0.118563	0.370539	0	0.353151	0.125576	0
3110039M20Rik	ENSMUSG00000104861	0	0	0	0	0	0	5.87415	1.78098	2.07627	0.469043	0.492609	1.00377	0	0	0	0.413917	0	0.215713	1.46209	2.85589	1.5137	0.907288	2.90358	0.792725
Gm43728	ENSMUSG00000104867	0	0.0341667	0.0311963	0	0	0	0.0598341	0	0	0	0	0.0332292	0	0	0	0.0342563	0.0326866	0.0357054	0.0302512	0	0	0	0	0
Gm43061	ENSMUSG00000104925	0	0.0399755	0	0.0408634	0	0	0	0.034491	0	0	0.0763203	0.116636	0	0.0399363	0.125436	0	0	0	0	0.0368721	0	0.0351417	0	0
4930429D17Rik	ENSMUSG00000104956	0	0	0	0	0	0.045852	0	0.142785	0	0.050139	0.0526582	0	0	0.110218	0.115395	0.0553079	0	0	0	0.0508807	0	0.193972	0	0
Vamp9	ENSMUSG00000105078	0	0	0.122818	0	0	0	0	0.116058	0	0.122261	0	0.130821	0.63185	0.13438	0	0.134865	0	0	0	0	0	0	0	0
Gm43191	ENSMUSG00000105103	0	0	0.116189	0.390234	0.659684	0.211544	0	0	0.121902	0.462647	0.242946	0.990078	0	0.127127	0	0.127585	0.121739	0.132982	0	0	0.133309	0.223729	0.357999	0.108599
Gm3143	ENSMUSG00000105153	0	0.154457	0.564116	0.315775	0.160144	0	0.135246	0.133266	0	0.421168	0.589772	0	0	0	0.161553	0.309724	0.147766	0.161413	0.273512	0.997262	0	0.950463	0.724227	0.395451
Gm43738	ENSMUSG00000105204	0	0	0.217297	0	0.10575	0.310854	0	0.205336	0	0.309016	0.0973627	0.0991957	0.119776	0	0.10668	0.136349	0	0.319763	0.120408	0	0.0712331	0	0.446355	0.145074
Gm40038	ENSMUSG00000105258	0	0.130781	0.179117	0	0	0	0.572573	0.225677	0.125283	0	0.0624211	0	0	0.0653264	0	0.0655621	0.0625579	0.0683354	0	0	0	0	0.0613214	0
1700052H01Rik	ENSMUSG00000105297	0	0	0	0.640384	0	0	0	0.360347	0	0.189804	0	0.203093	0	0	0	0	0.199777	0	0	0	0	0.183573	0.391657	0.178214
Gm43604	ENSMUSG00000105349	0	0.127071	0.116024	0	0.263499	0.105622	0	0	0	0.46199	0	0.123584	0.149224	0.126946	0.265818	0.127404	0	0.132794	0	0.117206	0.13312	0	0	0
Gm43714	ENSMUSG00000105512	0	0	0.0679375	0.228177	0.0771457	0.0618469	0.325758	0.128396	0.356392	0	0	0.0723645	0	0.148666	0	0	0.071183	0.466543	0	0	0	0	0.069776	0.254
Gm42744	ENSMUSG00000105560	0	0.0417257	0.0761963	0.0853049	0	0.104048	0	0	0	0	0	0	0	0	0	0.0836703	0	0.0872096	0	0.0384864	0	0.183402	0	0.106829
Gm43566	ENSMUSG00000105565	0	0.886981	0.404935	0.340006	0.574774	0.184316	0.582494	0.382645	0.318635	0.100775	0.317513	0	1.56242	1.77222	1.27563	0.222327	0.318209	0.695195	1.07983	0.409061	0.696903	0.292398	0.207946	0.189242
Gm42682	ENSMUSG00000105570	0	0	0	0.0723912	0.146851	0	0	0	0	0	0.135205	0	0	0.0707487	0	0.071004	0	0	0	0.0653204	0	0.12451	0	0.0604379
Gm42938	ENSMUSG00000105611	0	0	0	0	0	0	0	0	0.16011	0.0759569	0	0.0812751	0	0.166972	0	0.0837873	0	0	0	0.0770805	0.0875463	0	0.235104	0
Gm43625	ENSMUSG00000105636	0	0.05821	0	0	0.0603531	0.0967689	0	0	0	0	0.333399	0.226451	0.068358	0.0581528	0.0608843	0.0583626	0.0556883	0	0.103078	0.0536909	0.0609809	0.102343	0	0.0496776
Gm31881	ENSMUSG00000105698	0	0.480779	0	0.163819	0.16616	0.133209	0	0	0.153523	0.145663	0.611928	0.623448	0	0.160102	0	0.16068	0.153317	0	0	0	0.167888	0	0	0
Gm43522	ENSMUSG00000105716	0	0.608044	0.185061	0.207183	0	0	0	0.174874	0	0	0	0	0	0.404965	0	0.203213	0.193901	0	0	0.186946	0.212329	0	0	0
Gm43063	ENSMUSG00000105731	0	0	0.0756677	0.254139	0.171847	0.275536	0	0	0.0793886	0	0.158218	0.564189	0.0973201	0	0	0.498539	0	0.259814	0.0733751	0	0.260452	0.218555	0.0777154	0.282901
Gm35065	ENSMUSG00000105784	0	0.418622	0	0	0.434035	0.347961	0.183277	0.180594	0	0.380494	0	0	0.245801	0	0	0	0.800975	0	0.185324	0	0	0	0	0
Gm43466	ENSMUSG00000105824	0	0.0171816	0.0156879	0	0	0.0142815	0	0.0148244	0.0329187	0.0468503	0	0	0	0	0	0.0172267	0.0657494	0	0	0.0158478	0	0	0	0.0293264
4930592C13Rik	ENSMUSG00000105834	0	0.271059	0.247494	1.10832	0.702598	0.337959	0.237345	0	0.519329	0.492743	0.388125	0.131811	0.159157	0.40619	0	0.407655	0.388976	0.141633	0.359993	0	0	1.19142	0.254192	0.57832
Gm43552	ENSMUSG00000105835	0	0	0	0.50178	1.27238	0	3.22366	2.96471	3.05657	4.2386	1.64005	2.86445	4.61164	1.22599	0	1.72258	0	0.769476	0.869244	0.905537	1.79986	3.66793	3.22231	1.46624
Gm43329	ENSMUSG00000105842	0	0	0	0	0	0	0	0.0239153	0	0.0755809	0.0264594	0	0	0	0.144958	0	0	0.0289664	0	0.0511326	0	0.0243665	0	0
9130604C24Rik	ENSMUSG00000105851	0	0.0937083	0.171123	0.191579	0.194317	0	0.410264	0.404259	0	0	0.0894528	0	0.88036	0.74893	0.0980135	0.093954	0.0896489	0.0979284	0.248908	0	0.392676	0	0.790892	0
Gm43518	ENSMUSG00000105875	0	0.137823	0.125841	0.281769	0.142898	0.687357	0.844765	0.475658	0	0	0.263129	0	0.647403	0	0	0.552739	0.395558	0	0.244057	0	0.72192	0.605789	1.03397	0.588107
4932422M17Rik	ENSMUSG00000105881	0	0.339466	0.123981	0.208204	0.175982	0.0846499	0.237795	0.292893	0.130078	0.0617096	0.25924	0.264121	0.318918	0.373046	0.248544	0.102107	0.16238	0.141902	0.360675	0.156556	0.177813	0.149209	0.0955025	0.202795
A230001M10Rik	ENSMUSG00000105891	0	0	0	0.0700649	0.497463	0.284865	0	0	0.196983	0	0	0	0	0	0	0.206167	0.19672	0	0	0	0.0718054	0.180763	0.192832	0.116991
Gm42488	ENSMUSG00000106060	0	0.0555567	0	0	0	0	0	0.0239672	0.0266106	0	0	0	0	0.0832532	0.0581091	0.0835535	0	0	0.0491898	0	0.0291007	0	0	0
Gm42717	ENSMUSG00000106197	0	0.0258692	0	0.0264438	0	0.0215026	0	0	0	0	0.0493889	0	0	0.0516876	0	0	0.0247486	0	0	0.0477218	0.0271007	0.0227412	0	0
Gm42918	ENSMUSG00000106209	0	0	0.10354	0.347753	0.293935	0.0942578	0.0992943	0.391364	0.380211	1.13378	1.35312	0.827154	0.133168	0.283219	0.355826	0.0568481	0.32546	0.118506	0.30121	0.0522977	0.0593985	0.249217	0.106342	0.0483885
Gm43720	ENSMUSG00000106247	0	0	0.0255176	0	0	0	0.0367068	0	0.0133862	0	0.0533563	0	0	0.111679	0.116925	0	0.0133683	0.0292059	0.049489	0	0.0146388	0	0	0
Gm43549	ENSMUSG00000106334	0	0	0	0	0	0	0.0884357	0.261424	0	0.0917991	0	0	0.237211	0.0672658	0	0.0675085	0	0	0.119231	0.093157	0	0.207166	0	0.316044
Gm43568	ENSMUSG00000106365	0	0.0705395	0.0644069	0	0	0.117266	0.123531	0	0	0	0.134672	0	0.082837	0	0.0737803	0.0707244	0.0674837	0	0.249822	0.0650632	0	0	0	0.301
Gm42702	ENSMUSG00000106443	0	0	0	0.0868625	0	0.105948	0	0.0183292	0	0	0	0.0206609	0.0498947	0.0212229	0.0222198	0.0212995	0.0406471	0.044401	0.112855	0.156757	0.111275	0.0747001	0.0199218	0.0362599
Gm20755	ENSMUSG00000106461	0	0.294204	0	0.0501231	0.0508393	0.0407573	0	0.0846134	0.0939454	0	0.0468073	0.095377	0	0	0	0	0.0938197	0	0	0	0	0	0	0
Gm29707	ENSMUSG00000106492	0	0.135941	0	0	0	0.112995	0.357098	0.234581	0	0	0	0.132211	0.15964	0	0.142187	0	0	0.142063	0.120362	0	0	0	0	0
Gm2479	ENSMUSG00000106555	0	0.170152	0.0776798	0	0	0	0.0744943	0	0.0814996	0.30931	0.487276	0.413708	0.199816	0	0.266954	0.170598	0	0	0	0.0784713	0.089126	0	0.0797819	0
Gm33466	ENSMUSG00000106632	0	0.0530403	0	0.0542184	0	0.0440874	0	0	0	0	0.202527	0	0	0.105977	0	0	0	0.055429	0.0939237	0.244613	0.11113	0.233134	0.149219	0.0452658
Gm42802	ENSMUSG00000106760	0	0	0.179379	0	0	0	0	0	0.3764	0.178565	0	0.573203	0	0.981328	1.02742	0	0	0.205306	0	0	0	0	0	0
Gm42575	ENSMUSG00000106987	0	0.107031	0	0	0.0554859	0	0	0.0461734	0	0.145924	0	0.260236	0	0	0	0.0536559	0	0	0	0.049361	0	0	0	0.0456714
Gm2762	ENSMUSG00000107008	0	0.15772	0	0	0	0	0.138103	0	0.60436	0	0.150558	0.153392	0.185217	0.157565	0.494899	0	0	0.164823	0.139645	0.290952	0.165228	0	0.147906	0
Gm42849	ENSMUSG00000107043	0	0	0.0516394	0	0	0.0470099	0.148565	0.146391	0.108357	0	0	0.0550044	0	0.169502	0.0591546	0	0.0541063	0.118207	0	0	0.0592485	0.149153	0	0.0965327
Gm42420	ENSMUSG00000107071	0	0	1.5482	0	0	0	0	1.5849	0.135361	0	0.674423	1.09939	0.331871	1.83512	0	0.283344	1.21662	0	0	0	0	0	0	0
Gm42726	ENSMUSG00000107102	0	0	0	0.213627	0	0	0	0	0	0	0.132997	0.406502	0	0	0.218587	0	0	0.072799	0.185035	0.192761	0	0.122477	0	0.297255
Gm42931	ENSMUSG00000107110	0	0	0.215255	0.963946	0.24443	0.489892	0	0	0.11292	3.21418	2.36297	3.78314	0	0	0	0.118184	0.338307	0.369551	0.104366	0	0.123486	0.207244	0.11054	0
4930566F21Rik	ENSMUSG00000107142	0	0	0.389508	0	0	0	0	0	0.204331	0.387742	0	0	0.250483	0	0.223097	0.641572	0	0.222904	0.377707	0	0.223452	0	0	0
4933425D22Rik	ENSMUSG00000107164	0	0.0520541	0.0475286	0.106421	0	0	0	0.134737	0	0	0.0496902	0.0506257	0	0.052003	0.0544456	0	0.149397	0	0	0.048013	0.109064	0.137279	0	0
Gm34653	ENSMUSG00000107167	0	0.162096	0.0986692	0.220928	0.448171	0.224559	0	0	0.103521	0	0.154735	0.262747	0	0	0	0.162521	0.206766	0.282327	0.0478399	0.0498373	0.113208	0	0	0.0461121
Gm19619	ENSMUSG00000107198	0	0.0839598	0.178875	0.343298	0.725425	0.53504	0.0980225	0.144882	0.428961	0.279814	0.267157	0.435498	0.098597	0.0559182	0.0585448	0.1403	0.267742	0.350964	0.0991172	0.154883	0.0293188	0.861088	0.498656	0.501572
Gm43129	ENSMUSG00000107241	0	0	0	0	0	0	0	0.128183	0	0	0	0.144489	0.523398	0.14842	0.155391	0	0	0	0	0	0.155638	0.261203	0	0
Gm43699	ENSMUSG00000107244	0	0	0	0.223899	0	0.182063	0	0	0.104913	0.0995426	0.104544	0	0	0	0.114549	0	0.209546	0.114449	0.0969664	0	0.114731	0.0962746	0	0
Gm42560	ENSMUSG00000107246	0	0	0	0	0.0907952	0	0	0	0	0	0	0.085168	0.102838	0.34994	0.183189	0	0	0	0.0775352	0.161545	0.0917396	0.153964	0.492729	0.074735
Gm43634	ENSMUSG00000107253	0	0	0.12118	0.135666	0.137605	0	0.116211	0	0	0	0.126692	0	0	0.132588	0	0.133067	0.126969	0.138696	0.117509	0	0.278073	0	0	0
Gm42903	ENSMUSG00000107288	0	0.558743	0.170056	0	0	0.61924	0	0.32139	0	0.507853	0.533369	0.362274	0	0.37213	0.194804	0	0.178179	0	0.49471	0.171789	0.390227	0	0.349315	0
Gm20488	ENSMUSG00000107314	0	0	0.027302	0	0	0.0248544	0	0.232193	0.143223	0.0815345	0.0570874	0	0.070229	0.179233	0.156377	0.02998	0.0286063	0.0937445	0	0	0.0939749	0.0262859	0	0
Gm19719	ENSMUSG00000107317	0	0.0211785	0.0386746	0	0.0439165	0	0.0185443	0.0365458	0.0202882	0.0192496	0	0.0823895	0.149224	0.338524	0.177212	0.021234	0	0	0.0187514	0	0	0	0.0198606	0
Gm43660	ENSMUSG00000107352	0	0.0273626	0	0.0419555	0	0.0227439	0.0359388	0.0354128	0	0	0.01306	0.0532235	0.0160664	0.0410036	0.0286197	0	0.0130886	0.0142974	0.0363402	0	0.0286651	0.012027	0.0256598	0
Gm44040	ENSMUSG00000107458	0	0.164376	0.300172	0	0.170428	0	1.15145	1.70189	0.157466	4.63156	6.59029	5.91504	0	0	0	0.329615	0.314511	0	0.145539	0	0	0.289	0.154147	0
2610300M13Rik	ENSMUSG00000107479	0	0	0	0.10249	0	0	0	0.173015	0.192096	0.0455656	0	0.146268	0.294356	0.300494	0.10487	0	0.0479599	0	0	0	0	0	0	0
Gm44096	ENSMUSG00000107552	0	0.177748	0	0	0	0.738727	0.46692	0	0.510828	0	0.678705	0.172871	0.626208	0.177574	0	0	0.170048	0.557259	0.472134	0.163949	0	0.31251	0	0.151694
Gm44199	ENSMUSG00000107560	0	0	0	0	0	0	0	0.627559	0.116129	0	0.231439	0	0	0.121106	0.126794	0	0.115973	0.126684	0	0	0	0	0	0
Gm36816	ENSMUSG00000107634	0	0	0	0	0	0	0	0.153362	0.170276	0	0	0.172871	0.417472	0.355147	0	0	0	0	0	0	0	0.156255	0	0.151694
Gm30524	ENSMUSG00000107638	0	0	0	0.119445	0.0403841	0	0	0	0	0	0	0.0378813	0	0	0	0.0781044	0.0372628	0	0	0.0718524	0	0.0684805	0	0.0332408
Gm44148	ENSMUSG00000107736	0	0.566994	0	0	0.58787	0	0.496471	0.733807	1.08632	1.03071	0.270623	0.275718	0	0.849657	0	0	0	0.296264	0	0	0	0.249217	0	0
Gm44696	ENSMUSG00000107875	0	0.145785	0.0665556	0.149023	0	0	0.127653	0.125784	0	0	0.0695825	0.141785	0.342402	0.0728211	0.0762416	0	0	0.152351	0	0	0.0763626	0	0	0
Gm32592	ENSMUSG00000107902	0	0	0	0	0	0.023836	0.0251096	0.0247421	0	0	0	0	0	0.0286483	0	0.0287516	0	0	0	0	0	0.0252089	0	0.0244731
Gm35037	ENSMUSG00000107985	0	1.23932	2.26315	2.89565	1.83564	2.50174	1.2402	0.152756	1.18722	2.09197	1.35205	3.09938	0.831644	0.176872	0	3.19518	1.69376	3.51536	2.82161	1.95961	2.41116	2.02329	1.49426	2.11533
Gm44271	ENSMUSG00000108027	0	0	0	0	0.107173	0.0859196	0	0.0297286	0.0330073	0.0313176	0.0986733	0.0335103	0.0404627	0.034422	0.108116	0.0690923	0.0329632	0	0	0	0	0.181737	0	0.088216
Gm7932	ENSMUSG00000108084	0	0	0.037282	0.0834775	0	0.135759	0.0357532	0	0.0782307	0	0	0	0	0.0407918	0	0	0.0781261	0.128012	0	0	0	0.0358945	0	0
0610033M10Rik	ENSMUSG00000108236	0	0.162586	0.0742258	0.249296	0	0	0	0	0	0	0	0.0790625	0	0	0	0.0815064	0	0.169908	0	0.224946	0.255489	0	0	0
Gm19434	ENSMUSG00000108239	0	0.0348174	0.0953713	0.0711814	0.0721986	0.0289404	0	0.0300406	0.0667074	0.0316463	0.0332362	0	0	0	0	0	0.133236	0.0727707	0	0	0	0.0306073	0.0653015	0.0297139
Gm36640	ENSMUSG00000108276	0	0.0452908	0.0137844	0.0154322	0.0156528	0.0501946	0.0528766	0.078154	0.0144623	0.0274438	0.0288227	0.0587306	0.0177288	0	0.0631621	0.030273	0	0.0473304	0.0267336	0	0.0316312	0.0265428	0.0566298	0.0386521
5430431A17Rik	ENSMUSG00000108322	0	0	0.061409	0	0.209197	0.0559036	0	0.174086	0	0	0	0.261642	0	0	0.070346	0	0.0643426	0.070285	0	0	0	0	0	0
Gm44939	ENSMUSG00000108327	0	0	0	0	0	0	0.0963667	0.284869	0.105429	0	0	0	0	0.109947	0	0.110344	0.105288	0	0	0	0	0	0	0.187847
Gm44641	ENSMUSG00000108378	0	0.554707	0	0	0	0.230538	0	0	0	0.504185	0.529516	0	0.977117	0.277081	0	0	0.265338	0	0	0	0	0	0	0
A730082K24Rik	ENSMUSG00000108379	0	0	0	0	0	0.0411857	0	0	0.0474663	0.0450364	0	0	0	0	0.0518257	0	0	0	0	0.0914052	0.051908	0.130674	0	0.0422865
Gm21269	ENSMUSG00000108448	0	0.0143843	0	0.00735187	0.0149138	0	0.0125951	0.00620539	0.0137796	0.00653708	0	0.00699477	0	0	0	0.00721098	0.00688057	0.00751602	0.0127358	0.0199013	0.015069	0.00632246	0	0.00613792
Gm45184	ENSMUSG00000108483	0	0.375226	1.88432	48.4244	17.215	26.6666	0.410694	0	0	0.170525	0	1.09479	0.660961	0.0937143	0	0.37621	3.67945	0.490155	0	0	0.196544	31.8309	108.378	37.7866
Gm44684	ENSMUSG00000108520	0	0	0	0.0938908	0.0952325	0.025449	0	0	0.0293298	0.0556567	0	0.0297768	0.0719091	0.152934	0.128094	0	0	0.0959872	0.0542164	0.08472	0	0.0538295	0	0
Gm49368	ENSMUSG00000108596	0	0	0.0170304	0.190662	0.0193386	0	0	0	0	0	0.0534147	0.0362802	0	0	0	0.0187008	0	0.0194919	0	0	0	0.0327931	0.0699649	0.0636718
Gm36694	ENSMUSG00000108613	0	0	0	0	0	0	0.0865493	0	0.252502	0.269523	0.0943548	0.0640875	0.0386918	0	0	0	0	0.103295	0.029172	0.0607799	0	0.0579276	0	0
Gm31749	ENSMUSG00000108617	0	0	0.136784	0	0.155323	0	0	0	0.430531	0.136164	0.143005	0	0.175925	0.748304	0	0.150201	0	0.156554	0	0	0.156939	0	0.140486	0
Gm45091	ENSMUSG00000108624	0	0.177748	0.162295	0	0	0	0.15564	0.766809	0.170276	0	0	0	1.25242	1.06544	1.85915	0.178214	0	0	0.157378	0	0.558629	0	0	0
Gm40457	ENSMUSG00000108626	0	0	0.0696736	0	0.0791171	0.0634273	0.200449	0	0.0730998	0	0.145685	0	0	0.0762327	0	0	0.073002	0.318976	0.0675626	0	0	0	0	0
Gm32816	ENSMUSG00000108668	0	0	0.329826	0	0	0	0	0	0.173022	0.164165	0	0	0	0.360876	0.755653	0.181089	0	0.188749	0.159916	0	0	0	0	0
4933431G14Rik	ENSMUSG00000108709	0	0	0	0	0.0733677	0	0	0	0.0677876	0	0.202647	0.137641	0	0	0	0	0	0	0	0	0	0.0622059	0.132718	0.0603901
Gm33027	ENSMUSG00000108713	0	0	0	0	0	0.0638625	0	0.0497176	0	0.0698335	0.0733421	0.0934036	0	0.0191889	0	0.0192582	0.0183757	0.0200728	0.0340131	0.0708665	0.0402443	0	0	0.0655694
Gm44672	ENSMUSG00000108720	0	0.163179	0.0744962	0.0834015	0.25378	0.203453	0.214324	0.0703956	0.390797	0.370791	0.155768	0.317402	0.670693	0.407546	0.256013	0	0.46833	0.0852637	0	0	0	0	0.153024	0
B830042I05Rik	ENSMUSG00000108847	0	0.331797	0	0.113055	0.0573355	0	0.145264	0.19085	0.211899	0.201051	0.0527882	0.161346	0	0.11049	0.0578401	0.110889	0.105808	0	0.195848	0.102013	0.0579319	0.291676	0	0
Gm35082	ENSMUSG00000108866	0	0	0	0	0	0.220307	0	0.228682	0.253903	0	0.253008	1.03109	0	0.264784	0.277222	0	0	0	0	0	0	0.931984	0	0.45239
Gm44623	ENSMUSG00000108883	0	0	0.376944	0.211002	0	0	0.361486	0	0	0.187617	0.197043	0	0.969613	0.412429	0.647702	0	0.197475	0.215713	0	0	0	0	0	0
Gm45231	ENSMUSG00000108888	0	0.0841965	0.153753	0	0	0	0.147448	0	0.0806571	0.229584	0	0	0	0	0	0.168835	0	0.0879883	0.0745475	0	0	0	0	0
Gm10648	ENSMUSG00000108930	0	0	0.0281863	0.0631115	0.0320067	0.0256594	0	0	0	0	0	0	0	0	0.0645768	0	0.0590657	0.0645207	0	0.0569471	0.0323396	0	0	0.0263452
9130015G15Rik	ENSMUSG00000108950	0	0.0473995	0	0.0484523	0	0.0393988	0	0	0	0	0	0.0460989	0.055663	0.094706	0	0	0	0	0	0	0	0	0.0444499	0
Gm29797	ENSMUSG00000108976	0	0	0	0	0.369073	0	0.415589	0	0	0	0.339802	0.2308	0.418025	0	0	0	0.113516	0	0.105058	0.218888	0	0.104308	0.333816	0.101263
B230209E15Rik	ENSMUSG00000109006	0	0.0560959	0	0	0	0	0.982373	0.871195	0.806066	1.47862	0.642581	0.872906	0	0	0	0	0.0536658	0.0586221	0.0993344	0	0	0	0	0
Gm44812	ENSMUSG00000109021	0	0	0	0	0	0.013921	0.0146649	0.0433507	0.016044	0.0152226	0.0319749	0.0325769	0.0393356	0	0.0175175	0.0167919	0.032045	0	0	0.0154478	0.0175453	0.0147229	0.0314116	0
Gm45145	ENSMUSG00000109076	0	0	0	0.382358	0.0969556	0.155456	0	0	0	0	0	0.181893	0	0	0	0.0937579	0	0	0	0	0	0.16441	0.526161	0.0798057
Gm29683	ENSMUSG00000109097	0	0	0.113607	0	0.645024	0.103422	0	0.32206	0	0	0.118773	0	0	0	0	0.2495	0	0.260054	0.110165	0	0.130347	0.109379	0.116681	0
6530437J22Rik	ENSMUSG00000109111	0	0	0.105817	0	0	0	0.304434	0.799942	0.222042	0	0.553149	0.338138	0.272194	0.578895	0.242434	0.116197	0.110872	0	0.410445	0	0	0	0	0
Gm45159	ENSMUSG00000109125	0	0.00354919	0	0.00725604	0.0110396	0.0118004	0.0279697	0.0183735	0.0136	0.00322593	0.00338801	0.0034518	0	0.00709141	0	0	0.0135818	0.0148361	0	0.00327365	0.0111544	0.00624006	0.0133133	0.0151448
Gm19656	ENSMUSG00000109149	0	0	0.0354867	0	0.0604448	0.0646105	0	0	0.0186159	0.0353257	0.185503	0.132297	0	0.0194137	0	0	0.0557729	0.0203079	0	0	0.0203578	0	0.0182235	0.0165844
Gm44577	ENSMUSG00000109232	0	0.0697703	0.254819	0.49924	0	0.0579935	0	0	0.133675	0.0634157	0.133204	0.135712	0.163868	0.278807	0	0.62958	0.133496	0.0729124	0.555971	0.579184	0.219275	0.368003	0.0654286	0.297718
Gm10584	ENSMUSG00000109270	0	0.0340887	0	0	0	0	0.0596975	0.0588237	0.097967	0	0	0.0331533	0.0400316	0	0.0356548	0	0	0.0356239	0	0	0	0	0	0
Gm45030	ENSMUSG00000109338	0	0	0	0	0.0522992	0.0419277	0.0883361	0	0	0	0.0481514	0.147174	0	0	0	0	0	0	0	0	0	0.0443427	0.0473031	0.215242
Gm45015	ENSMUSG00000109368	0	0	0	0.067137	0.204289	0.109184	0	0	0	0	0	0	0.0771283	0	0	0.0658505	0.0628331	0.068636	0.0581514	0.121159	0.0688047	0	0	0
Gm45163	ENSMUSG00000109419	0	0	0	0	0	0.0373532	0.0196746	0	0.0215247	0	0	0	0	0.0224472	0.0470032	0	0.0644878	0	0	0.0414499	0	0.0592571	0	0.0575274
Gm44702	ENSMUSG00000109420	0	0	0	0	0.156898	0.251566	0	0.391694	0.144965	0	0.288908	0	0	0.755888	0	0	0	0	0	0	0	0	0.283819	0
Gm44658	ENSMUSG00000109424	0	0	0	0	0.291628	0	0.615718	0.364024	0	0.255654	0	0.136777	0	0.140498	0	0	0.269087	0	0	0	0	0	0	0.120022
Gm15396	ENSMUSG00000109491	0	0.0822637	0.0751118	0.0840908	0.0852924	0.068378	0	0.0709774	0	0	0	0.0800063	0	0	0	0	0	0	0	0	0	0	0.154289	0.0702056
Gm14377	ENSMUSG00000109501	0	0.0855636	0.195312	0.087464	0	0.0355605	0.0374606	0.0738246	0	0.155541	0.040839	0.0832158	0.0502402	0.0854796	0.0894947	0.042894	0	0.268251	0	0.078921	0	0.30087	0.0802391	0.0365109
Gm44956	ENSMUSG00000109508	0	0.0310305	0	0.0317197	0	0.0515855	0.0543419	0.0535465	0.0891782	0	0	0	0.0364402	0.0620001	0.0973685	0	0.178118	0	0.0274744	0.114486	0.097523	0.0272784	0.116398	0
Gm42417	ENSMUSG00000109510	0	0.913323	0.0725149	0	0.494061	0	0.695412	0.274093	0.380404	0.108279	0.568596	0	1.11918	0.436378	0	0.159255	0	0.580972	0.457066	0.109881	0.0832	0.0349081	0	0.237224
Olfr1309	ENSMUSG00000109528	0	0.0346692	0.0316551	0	0.0539184	0.072043	0	0.089738	0.0332117	0.0472673	0.0165474	0.0842946	0.0203566	0.0346351	0.054393	0.0347601	0.0331673	0.0181152	0.030696	0	0	0.0152385	0.0325117	0.0147937
Gm38843	ENSMUSG00000109556	0	0	0	0	0.57513	0.461075	0	0	0	0	0	0	0	0	0	0.278081	0	0.289844	0	0.511643	1.16222	0	0	0.710098
Cfap99	ENSMUSG00000109572	0	0.0421974	0	0	0.0875021	0.0350747	0.0369489	0.18204	0.0404235	0	0	0.123119	0.0495539	0.042156	0.0882722	0	0	0	0	0	0	0	0	0
Gm32389	ENSMUSG00000109603	0	0.0552653	0	0	0	0	0.145174	0	0	0.0502318	0.263778	0.0537489	0.0649	0	0.231218	0	0	0.231017	0	0	0.115792	0	0	0
Gm45346	ENSMUSG00000109604	0	0.21112	0.12851	0	0	0	0.369721	0.242873	0.337074	0	0.335887	0.273769	0	0	0	0.141116	0.0673247	0.0735425	0.124617	0	0	0	0	0
Gm45510	ENSMUSG00000109647	0	0	0	0	0	0.116714	0.122951	0	0	0	0	0.273125	0	0.140278	0.146867	0.140784	0.268666	0	0	0	0.294199	0	0	0
Gm45472	ENSMUSG00000109669	0	0	0.057361	0	0	0	0.110018	0.108407	0	0	0	0.122198	0	0	0.0657089	0.0629874	0.0601012	0	0.166869	0.115891	0.0658132	0.165679	0	0
Gm45469	ENSMUSG00000109698	0	0.104901	0	0.10723	0	0	0	0.181017	0	0.190693	0.700958	0.102022	0	0.314393	0	0	0.100356	0.109625	0	0.29027	0	0	0	0.0895245
Gm38414	ENSMUSG00000109704	0	0.24082	0.054971	0.184627	0.0624217	0.0500428	0	0	0.0576741	0	0.459768	0.175659	0	0	0	0	0	0.0629164	0	0	0	0.158775	0.112917	0
Gm45418	ENSMUSG00000109729	0	0	0	0	0	0	0.3626	0	0	0	0	0	0	0.1379	0.57751	0	0	0	0.611083	0.891236	0.578426	0.121345	0	0.117803
Klkb1	ENSMUSG00000109764	0	0	0.109083	0.0523384	0.0176955	0.0425588	0	0	0.0490488	0.0465379	0.179212	0.149389	0	0	0.0535536	0.0513355	0.0326555	0.0535071	0.0151112	0	0.0178795	0	0	0
Gm45460	ENSMUSG00000109767	0	0	0	0	0	0	0.0755708	0	0.165355	0	0	0	0.304055	0	0	0.0865318	0	0	0	0.0796053	0.180828	0	0	0.073655
Gm30085	ENSMUSG00000109770	0	0	0.137705	0	0	0.12536	1.18852	1.041	1.15581	0.13708	0.143968	0.293357	4.60484	1.80802	2.05069	0	0.288567	0	0.133533	0	0.157996	0	0.282863	0
Gm45509	ENSMUSG00000109781	0	0	0	0.0745117	0.151153	0.242355	0.0638263	0.125784	0	0	0	0.0708925	0.0856005	0	0	0	0.13947	0	0	0	0	0.192236	0.546853	0
Gm45604	ENSMUSG00000109803	0	0	0	0	0	0.135388	0.427868	0.28107	1.09224	0	0.155485	0.316825	0.382556	0.650888	0.340731	0	0	0.170217	0.288431	0	0.170636	0	0	0
Gm45847	ENSMUSG00000109814	0	0	0	0.138331	0.561229	0.224966	0	0.233518	0	0	0.258359	0.131612	0	0	0	0.13568	0	0	0	0	0	0.118962	0.253808	0.115489
Gm31983	ENSMUSG00000109961	0	0	0.0518522	0.0290253	0	0	0	0	0.027201	0	0	0	0	0	0.0296992	0.142346	0	0	0	0	0.0594926	0	0	0
Gm45883	ENSMUSG00000109967	0	0.315071	0	0	0.544452	0	0.367843	0	0.503043	0	0.200508	0.408567	0	0	0	0	0	0	0	0	0	0.184649	0	0.179259
Gm35368	ENSMUSG00000109999	0	0.216041	0.065753	0.0736132	0.298661	0	0.252227	0.434936	0.551891	0.392729	0.20623	0.210113	0	0.215829	0.527256	0.144405	0.206682	0.0752569	0.446326	0.132846	0.301767	0	0.0675324	0.0614581
4930543E12Rik	ENSMUSG00000110009	0	0	0	0	0	0.0606876	0.0639303	0	0.0699422	0	0	0	0	0	0	0	0.139697	0	0.0646443	0	0	0.128366	0	0.124619
1190028D05Rik	ENSMUSG00000110013	0	0	0	0.120019	0	0.29278	0.102808	0.506516	0.224952	0.213436	0	0	0	0	0	0.353159	0.224651	0	0.103956	0	0.123001	0.206429	0	0
Gm45441	ENSMUSG00000110020	0	0.145077	0	0.296599	0.451256	0.120589	0.254065	0.18776	0.555913	0.329659	0.138489	0.211644	0.0851846	0.217402	0.151742	0.0727288	0.0693962	0.227416	0.321128	0.267628	0.0759916	0.255069	0.340123	0.433342
Gm29682	ENSMUSG00000110053	0	0.214832	0.457696	0.0732013	0.222742	0	0.250815	0	0.205801	0.846151	0.478512	0.139292	0.252285	0.143081	0.224702	0.143597	0.274035	0.149672	0.253616	0.132103	0.0750197	0.0629517	0	0.183343
Gm31045	ENSMUSG00000110063	0	0.0971639	0.177433	0.893898	0.604448	1.5345	0	0	0.0930793	0.6182	0.834763	0.944977	0	0.0970685	0	0.292256	0.464774	0.406159	0.0860288	0	0.203578	0.427075	0.0911175	0.91214
Gm45309	ENSMUSG00000110087	0	0.128899	0.117693	0	0	0	0	0.111215	0.246961	0	0.246092	0	0	0.128773	0.404464	0.129237	0.123316	0	0.114127	0	0	0	0.120878	0.110006
Gm45282	ENSMUSG00000110093	0	0.131549	0.240225	0.268942	0.136393	0.546723	0.115187	0.113501	0.126019	0	0	0	0.308966	0	0.137593	0.131894	0.629254	0.137474	0.116474	0.121337	0.137812	0	0.123363	0.224534
Gm45717	ENSMUSG00000110104	0	0.54294	0	0	0	0.150432	0	0	0.693488	0	0	0.176014	0	0	1.32506	0.181455	0.34628	0	0	0	0.189595	0	0	0
Gm30978	ENSMUSG00000110110	0	0.168077	0	0.515431	0.435663	0.20956	0	0.290035	0.241517	0.0763844	0.320889	0.0817326	0	0	0.0878996	0.337036	0.562786	0	0.297631	0.155029	0.0880391	0.443261	0	0.0717204
Gm32486	ENSMUSG00000110115	0	0.0234762	0.0428704	0.0719928	0	0	0.0205562	0.0810213	0.0674679	0.021338	0.0672302	0.091328	0	0	0.0245548	0.0235377	0.0224592	0.0245334	0.0623573	0	0	0	0	0
Olfr484	ENSMUSG00000110171	0	0	0.0174929	0	0	0.111473	0	0	0.0550593	0.0522407	0	0.0558984	0	0	0	0.0384175	0.0183286	0.0200213	0.0169629	0.0176711	0	0.0505256	0.0898314	0.0327006
Gm32567	ENSMUSG00000110180	0	0	0	0.402822	0	0.109184	0.115018	0.22667	0.251669	0	0.125391	0.127752	0.154257	0	0.137391	0.131701	0	0.137272	0.348909	0.242318	0.275219	0	0	0.336307
Gm36325	ENSMUSG00000110216	0	0	0	0	0.0321953	0.0258106	0	0.0267918	0	0.0846716	0	0	0	0.0930646	0.097436	0.0311335	0	0	0.0274934	0	0.0325302	0	0.0291197	0
Gm36380	ENSMUSG00000110304	0	0	0.149435	0	0	0	0	0	0	0.0185946	0	0.0198965	0.144147	0	0.0855912	0.0410231	0.058715	0.0213792	0	0.0377393	0	0	0.0191848	0
Gm31152	ENSMUSG00000110320	0	0	0	0	0	0.0342992	0.036132	0.106809	0.0395298	0	0	0.0802643	0.0969166	0	0.0431603	0	0.0394769	0	0	0.114183	0.0432288	0.0362748	0.0773932	0.035216
Gm36737	ENSMUSG00000110396	0	0.204626	0	0	0	0	0.0358349	0	0	0.0371977	0.0390666	0.199011	0	0	0	0.0410324	0	0	0.0724701	0	0	0.0359765	0	0.0349264
4933406B17Rik	ENSMUSG00000110427	0	0	0	0	0	0	0	0.0178385	0	0	0	0.0603233	0	0.0619643	0.0648749	0	0.0395589	0	0	0.01907	0	0	0	0.0529337
Gm45740	ENSMUSG00000110485	0	0.0447255	0	0	0	0	0	0	0	0.0406519	0.0853888	0	0	0	0	0	0	0	0.1188	0.0825065	0.0468545	0.0393173	0	0
9230110F11Rik	ENSMUSG00000110497	0	0	0	0.0623807	0	0	0	0	0.11692	0	0	0	0	0.182896	0	0	0	0	0	0.0562877	0.0639303	0.107292	0.0572278	0
A630001O12Rik	ENSMUSG00000110498	0	0	0.0374871	0.0419683	0.042568	0.102379	0.0359498	0.141694	0.078661	0.149268	0.19596	0.11979	0	0	0	0.0411641	0.235667	0.0429054	0.0727026	0	0	0	0	0
Gm45827	ENSMUSG00000110512	0	1.72833	1.05205	0.588906	0	0.239433	0	0	0.275946	0.523639	0.824922	0.560302	0.338273	0	0	0.866431	0.275577	0.602055	0	0	0.301767	0	0.27013	0.491665
Gm39139	ENSMUSG00000110542	0	0.165286	0.301833	0	0	0.137387	0.434184	0.142609	0	0.150232	0.15778	0.160751	0	0.165124	1.03728	0	0.158126	0	0.439032	0	0.173154	0	0.155001	0
Gm29773	ENSMUSG00000110547	0	0.0472745	0.129494	0.43492	0.147045	0.314358	0.0413945	0.0407886	0	0.0429688	0.0902553	0	0.111032	0	0.148339	0.0473984	0.226133	0.296421	0.0837135	0.0436044	0	0.124674	0.177331	0.24207
Gm31371	ENSMUSG00000110591	0	0.0429048	0.0391747	0	0	0.0713253	0	0	0	0	0.163825	0	0	0	0	0.0860345	0.123138	0	0.113963	0	0	0.0377168	0	0
Gm39822	ENSMUSG00000110618	0	0	0	0.0400941	0	0	0	0	0.112722	0	0.0374417	0	0	0	0.1641	0	0	0.0819786	0.0347279	0	0	0	0	0.0334737
Gm17745	ENSMUSG00000110647	0	0.0529463	0	0	0.109791	0	0.139082	0	0.0507205	0.096248	0	0	0	0	0	0	0	0.110661	0	0.0976717	0.221867	0.0930882	0	0
Gm33023	ENSMUSG00000110652	0	0.0570243	0	0	0	0.0473989	0	0	0	0	0	0.0554595	0	0.113937	0.0596441	0	0	0	0.100978	0.0525973	0	0.050129	0.0534757	0.0973315
Gm39157	ENSMUSG00000110663	0	0.0759196	0	0.155212	0.236144	0.12621	0.132953	0.524029	0.509096	0.207015	0.217416	0.147673	0.17831	0.30338	0	0	0.363154	0.158677	0.0672191	0	0	0.133479	0	0
Gm45709	ENSMUSG00000110706	0	0.083335	0.15218	0	0.172806	0.0692685	0	0.143803	0.0798317	0.378725	0.159101	0.162097	0	0	0	0.250661	0.079725	0	0.0737847	0	0.087302	0	0	0
Gm39662	ENSMUSG00000110712	0	0.0723628	0	0	0	0.180445	0	0.249739	0	0	0	0	0	0.0722917	0.151375	0	0	0.0756216	0.19221	0	0.0758075	0.127226	0	0
Gm47231	ENSMUSG00000110721	0	0.180433	0.0823734	0	0	0.374943	0.157991	0	0	0	0	0	0.529723	0.0901281	0.0943615	0	0.431542	0.0942795	0	0	0	0.0793078	0.0846026	0.153986
Gm48784	ENSMUSG00000110727	0	0	0.0701817	0	0.119541	0.0638899	0	0.0331593	0.110449	0.0349317	0.11006	0.224265	0	0	0	0.154131	0	0	0.0680554	0	0	0.0675698	0.108121	0
Gm47214	ENSMUSG00000110766	0	0	0.526871	0	0	0	0	0	0	0.13112	0	0	0	0.432353	0	0.144638	0.13801	0.150756	0	0	0	0	0	0.123114
Gm39326	ENSMUSG00000110773	0	0.152269	0.231719	0	0	0.0843781	0.0444433	0.525514	0	0.0461336	0.290709	0.296182	0.11921	0.202826	0.106177	0	0.194231	0.212169	0	0.187264	0	0.0892381	0	0
Gm39318	ENSMUSG00000110774	0	0	0.146327	0	0.24924	0	0	0	0	0	0	0	0.188199	0.0800511	0.251434	0.0803399	0.153317	0	0.0709468	0	0	0	0	0.136769
D030045P18Rik	ENSMUSG00000110874	0	0	0	0	0	0	0.264785	0.260909	0.108632	0.0343569	0.0360831	0.0735248	0.133168	0	0	0	0.0361622	0.0395019	0	0	0.039599	0	0	0
Gm33104	ENSMUSG00000110902	0	0.266094	0.0809869	0.0906682	0.183928	0.221179	0	0	0.339878	0	0.0846702	0.0862643	0.104161	0.088611	0.0927732	0	0.254567	0.185385	0	0	0	0	0.0831786	0.0756969
Gm36198	ENSMUSG00000110915	0	0	0	0.660395	0.446555	0	0.188564	0.929019	0.618888	0	0.205569	0	0	0	0	1.29548	0	0	0.19067	0	0.2256	0.567928	0	0
Gm20139	ENSMUSG00000111052	0	0.0460829	0	0.0235532	0.238898	0.0574565	0	0	0.110364	0	0.0439902	0.0672275	0.0270584	0	0.0241	0.0693056	0.0661299	0	0.0204009	0.0212526	0.0241383	0.0607659	0.0432152	0.0983203
D030034A15Rik	ENSMUSG00000111055	0	0.0226626	0	0.0231659	0	0.0188373	0	0.0391067	0.0217099	0	0	0	0.0266135	0	0	0	0	0.0236832	0.0200654	0.0209032	0	0.0199222	0	0
Gm30934	ENSMUSG00000111082	0	0.10992	0.100364	0.112362	0.113967	0	0.0962485	0	0	0.099909	0	0.427617	0	0	0	0.110209	0	0	0	0	0	0	0.10308	0
Gm7607	ENSMUSG00000111085	0	0	0	0	0	0	0.302867	0.149217	0.331348	0.157193	0.16509	0.168199	0	0	0.18089	0	0	0	0	0	0.181177	0	0	0
Gm49427	ENSMUSG00000111089	0	0	0.289035	1.29434	0.492315	0.657806	0	0	0.151624	0	0.604359	0.307869	0	0	0	0.158693	0.302842	0.661622	0.140139	0	0.165812	0	0.593713	0
Gm34425	ENSMUSG00000111094	0	0.0290955	0.026566	0	0.0301668	0.0725531	0.0509532	0.20083	0.0557448	0.290901	0.0555485	0.141486	0	0	0	0.0875154	0	0.121623	0.0515223	0.16102	0	0.306928	0	0.0496615
A730065G17Rik	ENSMUSG00000111117	0	0	0.0245268	0.109835	0.0557022	0.11164	0	0	0.0257329	0.0488311	0	0.15675	0	0.0268357	0	0	0.0513969	0.0842155	0	0	0.0281408	0	0.0755715	0.0458494
Gm33699	ENSMUSG00000111147	0	0	0.0471723	0	0.026783	0	0	0	0.024746	0	0.0739765	0.0251231	0	0.0258066	0	0	0.0494258	0	0	0	0	0	0	0
Gm34004	ENSMUSG00000111169	0	0.0631548	0	0.0322788	0	0	0	0	0.0302499	0.0287014	0.0301434	0.276398	0	0	0	0.0316602	0.0302095	0	0	0	0	0	0	0.0269489
Gm47875	ENSMUSG00000111199	0	0	0	0.0918965	0	0.0373626	0	0	0	0	0.0429086	0	0.0527862	0.0449057	0	0.0901355	0	0	0.159194	0	0	0	0	0
Gm39307	ENSMUSG00000111205	0	0.345555	0	0.176615	0.0895694	0.574454	0	0	0.0827571	0.157041	0	0.504109	0.304348	0.172608	0.361431	0	0	0.451396	0.305954	0.0796821	0	0	0.0810129	0.221178
A730043L09Rik	ENSMUSG00000111232	0	0	0	0	0	0	0.390585	0.769736	0.284877	0.473013	0.141937	0.144609	0	0.0742715	0	0.149079	0	0	0	0	0.155767	0	0	0.126894
Gm47818	ENSMUSG00000111250	0	0	0.0298528	0	0	0	0	0	0	0	0	0.0635963	0	0	0	0.0983431	0	0	0	0.0603141	0.20551	0.114967	0.0306607	0
Olfr1328	ENSMUSG00000111259	0	0.0533456	0.016236	0.0181768	0	0	0.093421	0.0306845	0.0681374	0.0808116	0	0.0691758	0.0417638	0.0710577	0.0743953	0.0178285	0	0.0185827	0.0472322	0	0.0372567	0	0	0
Gm5122	ENSMUSG00000111290	0	0	0.114883	0	0.260909	0	0	0	0	0.114362	0	0.367108	0.591028	0	0.394807	0.126152	0	0	0.111402	0	0	0	0	0
Gm34006	ENSMUSG00000111293	0	0	0.111668	0	0	0	0.0535444	0	0.117159	0.166742	0	0.178417	0	0.549812	0.191879	0	0.117003	0.0639041	0	0.0564029	0	0	0	0
Gm39375	ENSMUSG00000111335	0	0	0.0787264	0.0881375	0.089397	0	0.0754981	0	0	0	0.0823069	0	0	0	0	0	0	0.180211	0	0	0	0.0757966	0.0808569	0.147168
Gm35024	ENSMUSG00000111363	0	0	0	0.0942128	0	0	0	0	0	0	0	0	0	0	0	0.0924074	0	0.0963164	0.24481	0.255032	0.289659	0.243064	0.172861	0
Gm47230	ENSMUSG00000111378	0	0.0825923	0.326785	0.168853	0.0285444	0.0457675	0	0.0950146	0.105494	0	0.0788416	0.0535506	0	0.110015	0.115182	0.248427	0.0790144	0.0863118	0.121879	0.0507869	0	0.145211	0.0258176	0.0939814
Gm48346	ENSMUSG00000111379	0	0	0.0255615	0	0.0870782	0.0232699	0	0	0	0.0508911	0	0.136136	0	0	0	0	0.0535652	0	0	0	0	0.0246102	0	0.0238918
D330037F02Rik	ENSMUSG00000111398	0	0	0	0	0	0.119428	0	0.0619842	0	0.0652974	0	0	0	0.07177	0.0751411	0	0.137457	0	0.0636075	0	0	0	0	0
Gm46123	ENSMUSG00000111443	0	0	0	0	0.0144588	0.0115915	0	0	0	0	0.0266242	0	0.0163766	0	0	0	0	0	0	0	0	0.0367774	0.0130776	0.0238026
Olfr912	ENSMUSG00000111448	0	0	0	0	0.0162213	0	0	0	0	0	0.0298697	0.015216	0	0.01563	0	0	0.0149676	0	0.0138523	0	0	0	0.0146717	0
1700019J19Rik	ENSMUSG00000111489	0	0.0955405	0	0	0	0.0264713	0	0	0	0.0289463	0.0304006	0	0	0.0318156	0	0.0319303	0	0.033281	0.0281971	0	0	0	0	0
Gm48284	ENSMUSG00000111504	0	0	0.053132	0.0594835	0.0905003	0.0483687	0.203813	0.276141	0.418086	0.0264455	0.0277742	0.113189	0.205007	0.145335	0.0608645	0.0583436	0.222681	0.0608117	0.0515223	0	0.0914417	0	0	0.0496615
Gm19299	ENSMUSG00000111556	0	0	0	0.195256	0.396091	0.317542	0.501764	0.824034	0.182983	0	0	0.557315	0.448627	0	0.199789	0	0	0.399231	0	0.176184	0	0.671664	0	0.489044
Gm47136	ENSMUSG00000111577	0	0	0.361134	0	0.410081	0.164379	0.173162	0	0.378892	0.359496	0.188779	0.769332	0	0	0.206845	0	0	0.619997	0	0.182407	0	0	0.741813	0.168772
Gm34829	ENSMUSG00000111610	0	0.0839598	0.229982	0.343298	0.783459	0.488515	0	0	0	0	0	0.081656	0.295791	0	0.175634	0.16836	0.481936	0	0	0.0774417	0.0879565	0.29523	0.393675	0.573225
Olfr157	ENSMUSG00000111611	0	0.0270773	0.0123616	0	0.0140371	0	0	0	0.0129695	0.0123055	0	0	0	0.0135253	0	0.0135741	0	0.0141483	0	0	0.0141831	0.0119016	0	0
Gm39377	ENSMUSG00000111633	0	0	0.0322925	0.144611	0.183347	0.235179	0	0.0305149	0.135522	0	0	0.10319	0	0	0	0.10638	0.13534	0.11088	0	0	0.0370508	0.124363	0	0.0301831
Gm10688	ENSMUSG00000111637	0	0	0	0	0	0.143199	0.301702	0.148643	0.165037	0.156588	0.164456	0.167552	0	0	0.540582	0	0	0.360075	0	0	0	0.151447	0	0
1700019L13Rik	ENSMUSG00000111639	0	0.054426	0	0	0.0564298	0.0904783	0	0	0	0	0	0.158798	0	0.0543725	0	0.0545687	0	0.056877	0.0963773	0	0	0.191379	0.0510391	0
A930033M14Rik	ENSMUSG00000111665	0	0.447926	0.204492	0	0.464417	0.744637	0	0.193236	0	0.203565	0.641377	0.871269	0	0	0	0.67365	0.428522	0	0	0	0	0	0	0.955674
Gm29724	ENSMUSG00000111673	0	0	0.0801405	0.0897206	0.151671	0.0486373	0.102472	0.201945	0.0560543	0.0531847	0.0837853	0	0	0	0	0.0586676	0.111959	0.183448	0.0259042	0	0.0306498	0.0257193	0	0.0249686
Gm48901	ENSMUSG00000111694	0	0.718597	0	0	0	0.199101	0.209739	0	0	0.435432	0	0.465919	0	0.239297	0	0	0	0	0	0	0	0	0	0
4933422A05Rik	ENSMUSG00000111746	0	0.0660657	0.0603221	0.337665	0.0684981	0.109828	0	0.171005	0	0	0	0.0642529	0	0	0	0	0.0632038	0.207123	0.0584945	0.0609368	0.276843	0	0.0619545	0
Gm34885	ENSMUSG00000111748	0	0.0440222	0	0	0	0.0182957	0	0	0	0	0	0	0	0	0.0230223	0.0220688	0	0.0230023	0.0194886	0	0	0.0193495	0	0
Gm38575	ENSMUSG00000111752	0	0.0601242	0.0548972	0.0614596	0	0	0	0.0518754	0	0	0.344363	0	0	0.0600652	0	0	0	0.125664	0	0	0	0	0	0
1700054O05Rik	ENSMUSG00000111753	0	0	0.294763	0	0.167358	0.134169	0.141338	0	0	0	0	0	0	0	0	0.161838	0.154422	0	0	0	0	0.141897	0.15137	0.137755
Gm10635	ENSMUSG00000111765	0	0	0.0219825	0.172272	0.024962	0	0	0.0207725	0.0230635	0.0218828	0.0229822	0	0.0282728	0.0240519	0	0.0241387	0.0230326	0.0503196	0	0	0.0252216	0	0	0.0410932
Gm47950	ENSMUSG00000111793	0	0	0	0.147226	0	0.119716	0.126113	0.124267	0	0	0	0	0	0	0	0	0	0	0	0	0	0.126612	0.135065	0.245832
Gm17749	ENSMUSG00000111818	0	0.389501	0.355638	0.663586	0.134614	0.323755	0	0	0.248751	0.590042	0.619687	0.378813	0	0	0	0.130174	0.372628	0.407042	0	0	0.136014	0.342403	0.243508	0.221606
Gm10646	ENSMUSG00000111825	0	0.0816141	0	0.0278089	0.0564127	0.0678381	0.047642	0.0938893	0	0.0494539	0.129846	0	0.0958424	0	0.0853637	0	0.104105	0.0284299	0	0	0	0	0	0.0232171
Gm47271	ENSMUSG00000111846	0	0	0	0	0.174922	1.12186	0.147726	0	0	0.153344	0	0.328162	0	0	0	0.507458	0	0	0	0	0.530224	1.4831	3.79708	3.74351
Gm47828	ENSMUSG00000111862	0	0	0	0.0733773	0.0744258	0	0	0	0.275061	0.065245	0	0	0	0.143425	0.150162	0	0	0.150031	0	0.0662102	0	0.0631031	0	0
Gm48071	ENSMUSG00000111889	0	0	0.105817	0.473867	0	0	0	0.199985	0	0	0	0	0.136097	0.115779	0	0.116197	0	0	0	0	0	0	0.108681	0
4921501I09Rik	ENSMUSG00000111916	0	0	0.213012	0	0	0	0.204277	0	0.446975	1.69637	1.3362	1.13446	0	0	0	0	0.223188	0.243801	0	0.215183	0.2444	0	0	0
[truncated: 17,881 more rows]
