# Supplementary material for: Adult fibroblasts use aggresomes only in distinct cell-states
Source: Sci Rep. 2022 Sep 2;12:15001. doi: 10.1038/s41598-022-19055-1 (PMC9440096; doi:10.1038/s41598-022-19055-1)
Supplement: Supplementary file 5 — Supplementary Information 5. [file 41598_2022_19055_MOESM5_ESM.xlsx]

## Sheet: Sheet1
Gene	PD1_fibroblasts	PD2_fibroblasts	PD3_fibroblasts	Avg Prolif DMSO	PM1_fibroblasts	PM2_fibroblasts	PM3_fibroblasts	Avg Prolif MG132	Prolif MG132/DMSO	SD1_fibroblasts	SD2_fibroblasts	SD3_fibroblasts	Avg Senes DMSO	SM1_fibroblasts	SM2_fibroblasts	SM3_fibroblasts	Avg Senes MG132	Senes MG132/DMSO	QD1_fibroblasts	QD2_fibroblasts	QD3_fibroblasts	Avg Quies DMSO	QM1_fibroblasts	QM2_fibroblasts	QM3_fibroblasts	Avg Quies MG132	Quies MG132/DMSO	ID1_fibroblasts	ID2_fibroblasts	ID3_fibroblasts	Avg Imm DMSO	IM1_fibroblasts	IM2_fibroblasts	IM3_fibroblasts	Avg Imm MG132	Imm MG132/DMSO
Ager	2.05413	2.8118	1.015	1.96031	0.401058	0.474587	0.924002	0.599882	0.306014	1.6032	4.28786	1.06491	2.31866	1.42644	2.80895	3.4978	2.57773	1.11173	3.53236	2.54773	4.0353	3.3718	0.983431	1.12604	1.50338	1.20428	0.357164	1.91059	2.53319	3.08265	2.50881	0.517353	0.367928	0.279029	0.388103	0.154696
Agt	0.15395	0.142123	0.259535	0.185203	0.0968533	0.0982374	0	0.0650302	0.35113	0.124446	0.204374	0.226915	0.185245	0.0430597	0.180892	0.184298	0.136083	0.734613	0.166901	0.047328	0.148653	0.12096	0.0949974	0.181289	0.0990159	0.125101	1.03423	0.0838906	0.0873932	0	0.0570946	0.041646	0	0.0404304	0.0273588	0.479184
Aida	69.7662	67.3743	51.6945	62.945	31.8521	32.3554	28.9838	31.0638	0.493506	68.4139	56.1304	51.3493	58.6312	49.6057	56.4358	54.3416	53.461	0.911819	74.9272	91.906	85.456	84.0964	61.6467	44.4048	47.5366	51.196	0.608778	92.9488	126.683	90.9836	103.538	40.1508	45.9622	39.058	41.7236	0.402978
Akt1	274.886	275.982	178.797	243.222	101.107	109.181	83.5156	97.9345	0.402655	279.244	280.673	218.855	259.591	176.988	164.485	177.655	173.042	0.666597	228.944	246.167	254.003	243.038	177.904	152.038	174.466	168.136	0.69181	237.248	244.635	208.493	230.125	97.1087	114.429	88.8173	100.118	0.43506
Ankrd6	0.973921	0.803454	1.18774	0.988371	0.664861	0.396684	0.492926	0.518157	0.524253	0.502514	1.33693	1.9975	1.27898	1.63443	1.42437	1.507	1.52193	1.18996	1.10078	0.783554	1.16051	1.01495	0.939821	1.39089	0.779663	1.03679	1.02152	0.406501	0.423474	0.641296	0.490424	0.437234	0.251152	0.179584	0.289324	0.589946
App	159.123	132.047	128.199	139.789	127.882	154.082	118.629	133.531	0.955229	119.215	158.545	173.004	150.255	203.56	167.934	169.912	180.469	1.20108	121.292	95.5462	121.5	112.779	146.129	151.376	139.678	145.728	1.29215	97.1111	83.6016	99.5378	93.4168	123.707	96.9714	100.475	107.051	1.14595
Arl6ip5	130.284	120.089	160.53	136.968	82.6841	86.5066	76.8391	82.0099	0.598754	174.51	180.05	197.348	183.969	217.568	240.598	250.324	236.163	1.28371	176.117	162.113	142.371	160.2	136.038	159.106	157.569	150.904	0.941974	155.777	113.803	167.719	145.766	57.0165	55.5797	62.987	58.5277	0.401518
Atf2	25.7151	18.5937	25.2321	23.1803	19.4135	23.9062	22.143	21.8209	0.941355	21.4839	27.5718	30.9123	26.656	61.4764	61.7697	53.6697	58.9719	2.21233	25.2741	21.3305	26.674	24.4262	30.3296	26.9543	27.3936	28.2258	1.15556	24.7194	25.0959	28.5927	26.136	23.7433	18.8763	20.6481	21.0892	0.806904
Atf7	97.173	88.1709	58.5546	81.2995	35.1341	36.5286	37.7174	36.46	0.448465	73.4355	88.6471	102.488	88.1903	99.0299	80.5279	90.1168	89.8915	1.01929	90.9064	84.0303	109.007	94.6478	66.2091	62.8224	58.7291	62.5869	0.66126	65.382	75.6546	71.3051	70.7806	39.8357	33.0967	31.0643	34.6656	0.489761
Axin1	30.7794	28.6046	38.3971	32.5937	24.5606	29.1905	26.0238	26.5917	0.815853	20.2077	23.5137	25.8571	23.1928	57.0865	57.2377	52.433	55.5857	2.39668	25.5696	21.0888	25.106	23.9215	41.4261	35.6477	36.0647	37.7129	1.57653	34.8607	32.9909	37.0976	34.983	20.371	15.5031	18.319	18.0644	0.516375
Bmp2	0.737011	0.352797	0.598232	0.56268	0.309113	0.496423	0.314193	0.373243	0.663331	7.06093	11.1974	9.94584	9.40137	2.58822	2.16498	2.59788	2.45036	0.260638	0.0591859	0.226575	0.369005	0.218255	0.732709	0.795568	0.869042	0.799106	3.66134	0.267742	0.13946	0.237594	0.214932	1.15194	1.13432	0.795723	1.02733	4.77977
Card9	0.376123	0.347229	0.475563	0.399638	0.177471	0	0	0.0591569	0.148026	0.304041	0	0.166316	0.156786	0.78901	0.828652	0	0.539221	3.43922	0	0	0	0	1.04442	0.332187	0.181433	0.519346	#DIV/0!	0.76859	0	0.363758	0.37745	0.152621	0	0	0.0508738	0.134783
Casr	#N/A	#N/A	#N/A	#N/A	#N/A	#N/A	#N/A	#N/A	#N/A	#N/A	#N/A	#N/A	#N/A	#N/A	#N/A	#N/A	#N/A	#N/A	#N/A	#N/A	#N/A	#N/A	#N/A	#N/A	#N/A	#N/A	#N/A	#N/A	#N/A	#N/A	#N/A	#N/A	#N/A	#N/A	#N/A	#N/A
Cav3	0.335488	0.387144	1.34325	0.688627	0.0791485	0	0	0.0263828	0.0383122	0.74578	0.0668058	0.222521	0.345036	0.0703767	0	0	0.0234589	0.0679897	1.63669	1.77911	2.02465	1.81349	0.0776318	0.222224	0.485495	0.261783	0.144354	0.411332	0.0714177	0.162229	0.214993	0	0	0	0	0
Ccl19	#N/A	#N/A	#N/A	#N/A	#N/A	#N/A	#N/A	#N/A	#N/A	#N/A	#N/A	#N/A	#N/A	#N/A	#N/A	#N/A	#N/A	#N/A	#N/A	#N/A	#N/A	#N/A	#N/A	#N/A	#N/A	#N/A	#N/A	#N/A	#N/A	#N/A	#N/A	#N/A	#N/A	#N/A	#N/A	#N/A
Ccl21a	#N/A	#N/A	#N/A	#N/A	#N/A	#N/A	#N/A	#N/A	#N/A	#N/A	#N/A	#N/A	#N/A	#N/A	#N/A	#N/A	#N/A	#N/A	#N/A	#N/A	#N/A	#N/A	#N/A	#N/A	#N/A	#N/A	#N/A	#N/A	#N/A	#N/A	#N/A	#N/A	#N/A	#N/A	#N/A	#N/A
Ccl21b	#N/A	#N/A	#N/A	#N/A	#N/A	#N/A	#N/A	#N/A	#N/A	#N/A	#N/A	#N/A	#N/A	#N/A	#N/A	#N/A	#N/A	#N/A	#N/A	#N/A	#N/A	#N/A	#N/A	#N/A	#N/A	#N/A	#N/A	#N/A	#N/A	#N/A	#N/A	#N/A	#N/A	#N/A	#N/A	#N/A
Ccl21c	#N/A	#N/A	#N/A	#N/A	#N/A	#N/A	#N/A	#N/A	#N/A	#N/A	#N/A	#N/A	#N/A	#N/A	#N/A	#N/A	#N/A	#N/A	#N/A	#N/A	#N/A	#N/A	#N/A	#N/A	#N/A	#N/A	#N/A	#N/A	#N/A	#N/A	#N/A	#N/A	#N/A	#N/A	#N/A	#N/A
Ccn2	3583.88	3687.67	1271.91	2847.82	2693.59	2389.1	2069.36	2384.02	0.837138	5710.14	3170.68	1989.41	3623.41	983.12	893.113	842.639	906.29	0.250121	305.036	559.301	456.626	440.321	3123.81	1442.89	1823.67	2130.12	4.83766	1988.06	3802.27	1433.34	2407.89	7658.28	13150.6	6928.36	9245.76	3.83978
Cd27	0.12449	0.17239	0	0.0989598	0	0.357473	0.191055	0.182843	1.84765	0	0.297477	0.110095	0.135857	0.156689	0.109707	0.447091	0.237829	1.75058	0.0674811	0.0574068	0	0.0416293	0.0576139	0	0.120102	0.0592386	1.423	0.152633	0.212008	0	0.121547	0.202059	0.107775	0.0980807	0.135972	1.11867
Cdc42	416.7	406.363	356.716	393.26	222.768	234.72	212.123	223.204	0.567573	409.33	406.712	397.097	404.379	333.429	345.637	332.016	337.027	0.833444	431.442	436.575	429.789	432.602	363.115	335.377	347.121	348.538	0.805678	411.832	407.546	403.847	407.742	206.632	220.985	213.259	213.625	0.523923
Cdc42ep5	9.84599	11.9738	16.3594	12.7264	3.30563	1.90298	1.3803	2.1963	0.172579	7.80598	7.39009	5.86082	7.01897	3.09815	2.58636	3.48508	3.05653	0.435467	21.0406	18.1614	19.2887	19.4969	3.76806	6.10382	6.94155	5.60448	0.287455	4.25612	2.01537	3.75399	3.34182	0.768318	0.737652	0.820481	0.775484	0.232054
Cdc42se1	40.5803	39.2514	45.7537	41.8618	31.8635	34.14	28.405	31.4695	0.751748	38.3963	49.1598	49.5946	45.7169	39.3921	36.4323	38.516	38.1135	0.833685	48.8322	37.4261	43.059	43.1058	39.4504	46.1673	45.2578	43.6251	1.01205	33.0282	22.889	34.7963	30.2378	19.7934	19.258	19.5155	19.5223	0.645625
Ceacam1	3.18511	1.17617	0.246106	1.5358	0.450861	1.93084	1.93491	1.43887	0.936888	1.28735	1.26851	2.79335	1.78307	1.71493	2.31569	1.835	1.95521	1.09654	1.46755	0.881263	1.25584	1.20155	1.3758	0.726705	0.79382	0.965441	0.803497	0.130173	0.18081	2.0536	0.788195	2.21869	1.24085	1.35927	1.60627	2.03791
Cops5	72.4084	80.0357	102.029	84.8244	76.7438	82.3807	74.2005	77.775	0.916894	73.176	68.1447	76.7722	72.6976	121.611	131.096	133.41	128.706	1.77042	94.8562	87.4943	80.7329	87.6944	90.6664	102.916	104.591	99.3912	1.13338	102.628	83.1169	108.275	98.0068	52.7336	52.0488	60.4247	55.0691	0.56189
Cracr2a	0.267257	0.129238	0.150184	0.182226	0.0240196	0.0730886	0.0292972	0.0421351	0.231224	0.133738	0.243287	0.574003	0.317009	0.256291	0.190661	0.319941	0.255631	0.806383	0.248348	0.17606	0.368659	0.264356	0.0588984	0.112399	0.171892	0.114396	0.432736	0.0208049	0.0108368	0.0246163	0.0187526	0.0206564	0	0	0.00688548	0.367174
Crhr2	0	0	0	0	0	0.206791	0	0.0689302	#DIV/0!	0	0	0	0	0.0302137	0.0634634	0.0323291	0.042002	#DIV/0!	0	0	0	0	0.0666568	0.0318012	0	0.0328193	#DIV/0!	0.0294317	0	0.0348236	0.0214184	0	0	0	0	0
Cryab	350.455	370.611	1792.35	837.806	6302.6	7752.48	7703.56	7252.88	8.65699	458.225	806.643	1656.38	973.749	4412.67	4989.45	5290.48	4897.53	5.02957	256.744	116.258	139.503	170.835	1245.66	3635.11	2668.79	2516.52	14.7307	139.89	40.6124	218.03	132.844	3340.82	1792.05	3987.85	3040.24	22.8857
Cyld	11.5284	8.98169	5.74941	8.75318	5.96283	5.50732	4.96103	5.47706	0.625722	12.9554	14.8322	14.2477	14.0118	12.0787	9.05321	9.61815	10.25	0.731529	8.77826	8.77991	11.3136	9.62392	9.29573	8.33391	7.46857	8.36607	0.869299	11.0649	14.9476	11.5339	12.5155	7.02966	6.57519	6.49479	6.69988	0.535328
Dab2ip	28.8107	22.2659	18.7429	23.2732	8.92944	10.9946	9.42837	9.78414	0.420405	18.9764	28.4979	30.0728	25.849	24.965	19.7198	18.5976	21.0941	0.81605	17.4885	15.196	20.2584	17.6476	20.2037	22.0082	20.256	20.8226	1.17991	17.0206	16.4218	18.515	17.3192	7.13154	4.2929	5.32853	5.58432	0.322436
Dact1	3.32328	2.69983	5.69216	3.90509	4.69164	7.45612	4.42702	5.52493	1.4148	1.61183	4.06589	6.63041	4.10271	5.26479	4.87329	4.43989	4.85932	1.18442	11.8461	5.02655	9.52412	8.79894	2.63308	6.15193	4.43731	4.40744	0.500906	0.738858	0.498046	1.13134	0.789414	3.23641	1.61116	2.95342	2.60033	3.294
Dixdc1	1.01986	1.00428	1.01727	1.0138	0.72182	0.829752	0.873895	0.808489	0.797481	0.90685	1.4216	1.27774	1.20206	2.0253	1.55785	1.66348	1.74888	1.4549	2.61671	1.8028	2.37986	2.26646	1.13278	1.32107	1.2135	1.22245	0.539365	2.1674	2.15658	2.23569	2.18656	0.482806	0.573901	0.495497	0.517402	0.236629
Dlg1	76.8199	63.2623	30.9451	57.0091	17.9632	17.9326	14.5582	16.818	0.295005	110.672	97.1244	82.6898	96.8289	61.6758	49.8651	50.7188	54.0866	0.558579	43.3622	52.2443	59.0912	51.5659	43.0458	29.94	29.4438	34.1432	0.662127	50.8734	75.2053	44.2894	56.7894	34.5881	42.1351	28.3637	35.029	0.616823
Dnaja1	93.6768	90.2485	229.157	137.694	724.57	782.191	937.699	814.82	5.91761	102.816	103.051	168.232	124.7	438.339	454.511	390.703	427.851	3.43105	136.739	102.726	112.935	117.467	325.039	356.044	313.637	331.573	2.8227	129.48	111.463	192.008	144.317	1063.44	749.001	1085.57	966.005	6.69363
Dusp1	136.1	146.758	133.588	138.815	144.633	153.888	132.575	143.699	1.03518	163.389	153.54	154.819	157.249	195.463	199.439	179.77	191.557	1.21818	48.055	48.7962	53.3954	50.0822	163.527	140.529	147.298	150.451	3.00409	86.9714	91.7653	84.1345	87.6237	191.183	196.812	182.683	190.226	2.17094
Dusp10	75.7286	86.368	64.9629	75.6865	185.553	188.718	182.148	185.473	2.45054	71.2917	68.0062	58.7932	66.0304	51.5097	59.6492	47.5347	52.8979	0.801114	36.1817	38.3206	40.3794	38.2939	123.068	85.1125	93.3609	100.514	2.6248	75.7032	92.2172	67.4058	78.4421	324.256	340.219	283.745	316.073	4.02939
Dusp15	0.486334	0.179589	0.300623	0.322182	0.091789	0.403436	0.0497585	0.181661	0.563847	2.33257	3.58968	3.21141	3.04455	1.44189	1.11432	1.4264	1.32754	0.436036	0.386646	0.388728	0.28176	0.352378	0.18006	0.629968	0.437913	0.415981	1.18049	0.238512	0.193255	0.156782	0.196183	0.105249	0.0842068	0.127721	0.105726	0.538914
Dusp19	6.00553	4.39143	4.56097	4.98598	1.29058	0.73988	1.36882	1.13309	0.227256	6.34461	5.20979	4.52233	5.35891	3.94157	2.882	2.7761	3.19989	0.597116	8.4446	8.11616	7.0046	7.85512	3.68746	3.62353	2.69615	3.33571	0.424655	6.75568	5.72134	4.888	5.78834	0.772085	1.13249	1.59279	1.16579	0.201403
Dusp22	2.84182	3.70378	4.29768	3.61443	1.65639	1.36005	0.962063	1.32617	0.36691	4.72952	7.9225	8.57452	7.07551	5.04966	4.64045	4.95295	4.88102	0.689847	7.52097	4.00849	5.89162	5.80702	1.77938	5.315	2.90293	3.33244	0.573863	2.04957	0.925231	1.53587	1.50356	0.542654	0.434162	0.460962	0.479259	0.31875
Dusp3	37.6374	32.706	28.721	33.0215	19.7545	18.7404	17.7954	18.7635	0.56822	38.2225	42.9623	38.0554	39.7467	22.6094	19.6412	19.7124	20.6543	0.519649	17.0015	16.5671	18.3089	17.2925	35.277	30.9535	31.5657	32.5987	1.88514	29.8318	31.3607	28.1043	29.7656	17.5092	17.3204	14.4147	16.4148	0.551467
Eda2r	26.302	18.5127	19.8467	21.5538	10.0594	11.6886	9.43332	10.3938	0.482223	14.5594	22.7882	26.8185	21.3887	10.8979	8.08019	9.57076	9.51628	0.444921	25.061	20.3779	25.2196	23.5528	14.6109	16.1778	13.7908	14.8598	0.630914	6.50973	5.72083	7.03082	6.42046	9.99323	7.49587	7.59391	8.361	1.30224
Edar	#N/A	#N/A	#N/A	#N/A	#N/A	#N/A	#N/A	#N/A	#N/A	#N/A	#N/A	#N/A	#N/A	#N/A	#N/A	#N/A	#N/A	#N/A	#N/A	#N/A	#N/A	#N/A	#N/A	#N/A	#N/A	#N/A	#N/A	#N/A	#N/A	#N/A	#N/A	#N/A	#N/A	#N/A	#N/A	#N/A
Egfr	17.5485	13.8046	9.04669	13.4666	9.2759	9.49944	8.28671	9.02068	0.669856	9.2674	12.1454	13.1402	11.5177	9.54009	7.34701	7.32317	8.07009	0.700671	8.29628	8.0572	10.042	8.79849	10.8227	10.1253	9.49219	10.1468	1.15324	6.20842	6.5162	6.59191	6.43884	9.78236	7.90066	7.5645	8.41584	1.30704
Eif2ak2	9.65223	7.91373	8.04123	8.53573	7.55869	6.50378	9.70289	7.92179	0.928074	14.4408	12.7062	16.3361	14.4944	24.2408	19.8277	16.6254	20.2313	1.39581	18.3672	19.049	23.7674	20.3945	17.2226	10.4522	9.85469	12.5098	0.613392	25.6181	40.0986	29.0927	31.6031	17.8394	12.7973	15.5283	15.3883	0.486925
Emc10	96.9362	127.104	137.071	120.37	136.139	144.138	116.31	132.196	1.09824	105.596	101.573	103.423	103.53	110.699	109.911	104.441	108.35	1.04655	127.345	114.071	119.278	120.231	129.164	129.793	127.977	128.978	1.07275	113.003	93.6653	108.138	104.935	114.806	130.997	127.341	124.381	1.18531
Ephb1	0.187135	0.0767818	0.21032	0.158079	0.0588653	0.0995109	0.0478661	0.0687474	0.434894	0.0336158	0.0496857	0.073554	0.0522852	0.12213	0.0183237	0.0186687	0.0530408	1.01445	0	0.0383532	0.100387	0.0462466	0.0384915	0.0918195	0.180539	0.103617	2.24053	0.0509868	0.0177052	0	0.0228974	0	0.0720037	0.0163818	0.0294618	1.28669
Ercc6	6.50926	5.04136	4.31174	5.28745	4.95763	4.60944	5.14518	4.90408	0.927494	4.0418	5.25818	6.00112	5.10037	7.51132	7.49275	6.98215	7.32874	1.4369	3.43474	3.88887	5.20623	4.17661	7.35793	4.58894	5.46846	5.80511	1.38991	5.14163	8.05407	6.36212	6.51927	8.87288	6.09407	5.07393	6.68029	1.0247
Ezr	20.3342	18.5739	14.7617	17.8899	18.6391	17.4377	19.2514	18.4427	1.0309	34.1884	17.8334	16.9251	22.9823	21.4631	21.8117	16.7149	19.9966	0.870084	7.94675	13.7753	13.5043	11.7421	40.4531	17.5255	19.4696	25.816	2.19858	54.5002	132.642	59.2937	82.1453	52.0205	65.9019	48.6898	55.5374	0.676088
F2rl1	2.05338	2.38589	1.58162	2.00696	2.07138	1.45713	1.24966	1.59272	0.793598	3.11938	1.83296	1.18976	2.04737	0.445599	0.686381	0.508585	0.546855	0.267102	1.11306	1.2081	1.29903	1.20673	2.88368	1.18817	1.50283	1.85823	1.53989	2.54653	5.51672	2.12283	3.39536	4.62575	5.79276	3.90498	4.7745	1.40618
Fas	6.94546	6.89582	4.86031	6.23386	3.21532	3.51214	1.96089	2.89612	0.464578	4.92583	11.0122	6.02646	7.3215	6.81756	6.29395	7.41255	6.84135	0.934419	19.2505	15.168	14.7416	16.3867	2.12269	4.91888	3.2239	3.42182	0.208817	2.83854	0.725317	2.34466	1.96951	0.638104	1.24796	1.49707	1.12771	0.572586
Fcgr2b	0.164289	0.151668	0.0692411	0.128399	0.155036	0.0786259	0.189101	0.140921	1.09752	0.132803	0.283529	0.242153	0.219495	0.16083	0.16891	0.073753	0.134498	0.612759	0.326533	0.0757594	0.39659	0.266294	0.152065	0.169281	0.0792491	0.133532	0.501445	0.111905	0.116578	0.0529625	0.0938152	0.377764	0.165935	0.2373	0.260333	2.77495
Fgf12	0.351849	0	0.039544	0.130464	0.0221356	0.112259	0.0539983	0.0627978	0.481341	0.170651	0.056051	0.186699	0.1378	0.177141	0.124027	0.0842416	0.12847	0.932292	0.0254298	0.0865334	0.0226495	0.0448709	0.0868456	0.0414331	0.113149	0.0804759	1.7935	0.0766918	0	0.113427	0.063373	0.0380723	0.0406141	0.0924026	0.0570297	0.899905
Fgf14	0	0.0281714	0	0.00939047	0	0	0	0	0	0.345344	0.413209	0.458781	0.405778	0.179239	0.0537842	0.136992	0.123338	0.303955	0	0	0	0	0.0282453	0.026951	0.0294401	0.0282122	#DIV/0!	0	0.0259844	0	0.00866146	0.04953	0	0	0.01651	1.90614
Fgf15	0.110713	0	0	0.0369043	0	0.635825	0.0849557	0.24026	6.51036	0	0	0	0	0.0464494	0	0	0.0154831	#DIV/0!	0	0	0	0	0.0512379	0	0.106811	0.0526829	#DIV/0!	0	0	0.0535366	0.0178455	0	0.143771	0.13084	0.0915369	5.1294
Fgfr3	6.41586	4.53478	8.45008	6.46691	2.64886	3.26244	3.15394	3.02174	0.467263	4.21385	5.34992	5.31937	4.96105	4.54235	3.71044	3.87031	4.04103	0.814553	5.6514	5.17752	9.48625	6.77172	5.10341	3.89565	5.31929	4.77278	0.704811	3.35957	2.30477	2.03599	2.56678	3.57966	2.43005	2.92231	2.97734	1.15995
Fktn	12.8003	9.2532	7.08995	9.71449	2.65085	3.2387	2.00856	2.6327	0.271008	8.32161	11.1365	12.3647	10.6076	9.14701	6.66694	6.96442	7.59279	0.715787	10.4857	8.65532	11.4044	10.1818	7.37174	6.93529	6.59032	6.96578	0.684141	8.74069	10.2744	9.27691	9.43068	1.77452	1.56138	1.35806	1.56465	0.165911
Flt4	4.74727	3.60918	4.31542	4.22396	5.24121	6.37042	5.07139	5.56101	1.31654	2.94708	3.42295	4.56879	3.64627	5.49348	4.52535	4.16482	4.72788	1.29663	2.3883	2.50392	3.07093	2.65438	5.88748	5.16555	5.55281	5.53528	2.08534	3.0434	3.71209	4.42616	3.72722	5.56493	3.80095	4.90136	4.75575	1.27595
Foxm1	74.1124	80.2154	44.4374	66.2551	30.8695	30.1225	24.317	28.4363	0.429194	21.6617	15.1215	10.2027	15.662	29.899	34.4255	28.0589	30.7945	1.96619	30.793	48.284	49.5649	42.8807	69.4095	27.4073	29.4454	42.0874	0.981501	107.19	263.994	108.114	159.766	38.5763	47.8524	32.3879	39.6056	0.247897
Foxo1	7.55936	6.49272	6.93833	6.99681	11.3716	9.55097	10.8194	10.5806	1.51221	9.17954	11.1236	13.4894	11.2642	12.2068	10.4022	9.29086	10.6333	0.943991	6.10699	4.4826	6.26115	5.61692	11.3195	11.2657	10.1777	10.921	1.9443	7.34143	7.44769	8.77302	7.85405	13.1512	9.64689	10.0144	10.9375	1.3926
Gadd45a	95.4529	110.315	166.269	124.012	305.125	346.243	362.759	338.042	2.72588	81.5212	58.903	68.8377	69.754	204.929	234.385	187.718	209.011	2.9964	30.8813	30.0763	25.8961	28.9512	244.93	181.71	188.387	205.009	7.08119	97.4133	117.155	115.72	110.096	422.289	439.904	448.721	436.971	3.969
Gadd45b	61.4434	65.1655	102.501	76.3699	188.57	165.367	188.247	180.728	2.36648	50.0346	35.2761	34.4881	39.9329	200.521	205.8	173.847	193.389	4.84285	38.8366	40.7059	35.3203	38.2876	102.552	75.1582	91.8697	89.8598	2.34697	50.9022	55.473	52.7721	53.0491	343.101	370.784	365.657	359.847	6.78329
Gadd45g	208.577	239.396	488.795	312.256	630.849	612.285	702.92	648.685	2.07741	109.644	84.8001	108.977	101.14	141.792	160.973	144.235	149	1.4732	142.825	141.307	127.909	137.347	372.363	368.345	374.653	371.787	2.70692	141.085	111.562	159.133	137.26	537.812	501.944	610.846	550.201	4.00846
Gdf6	0.384643	0.65946	0.347382	0.463828	0.233345	0.34187	0.147578	0.240931	0.51944	0.688482	4.39869	4.30067	3.12928	0.138322	0.048424	0.444022	0.210256	0.0671899	1.69778	0.456101	0.848933	1.00094	0.152582	0.388242	0.689159	0.409994	0.40961	0.0224571	0.0233948	0.0265712	0.024141	0.0668907	0.0237855	0.0865843	0.0590868	2.44757
Gps2	20.8736	28.8367	25.4562	25.0555	31.433	27.2061	28.9676	29.2022	1.1655	33.1481	26.0006	23.0422	27.397	28.0115	37.964	37.4161	34.4638	1.25794	35.6294	40.6185	37.8806	38.0428	36.3117	21.3771	26.7076	28.1321	0.739486	43.3197	41.3467	41.1621	41.9428	50.4593	56.9681	51.844	53.0905	1.26578
Grem1	64.6854	45.8508	49.0426	53.1929	51.9689	60.84	51.2342	54.681	1.02798	505.943	546.073	697.125	583.047	148.384	118.483	118.109	128.325	0.220094	55.6957	46.4315	59.0488	53.7253	97.8536	96.6343	86.3295	93.6058	1.7423	50.3868	52.9089	55.5677	52.9544	170.966	129.843	139.453	146.754	2.77133
Grik2	0.0205876	0.0285091	0.0173537	0.0221502	0.0388564	0.00985292	0	0.0162364	0.733017	0.0416052	0.032797	0.0182071	0.0308698	0	0	0.00924227	0.00308076	0.0997985	0	0	0.00993963	0.00331321	0.00952795	0.0181827	0.019862	0.0158576	4.78616	0.00841397	0.00876528	0.00995541	0.00904489	0	0.00891167	0	0.00297056	0.328424
Gstp1	281.664	353.539	400.216	345.14	308.521	268.695	266.745	281.32	0.815091	543.46	439.1	396.691	459.75	369.838	399.148	386.075	385.02	0.837455	467.839	507.659	428.787	468.095	353.154	374.656	396.486	374.765	0.800618	493.978	385.574	454.502	444.685	268.2	363.874	336.639	322.905	0.726143
Gstp2	7.79241	13.3759	13.342	11.5035	4.36618	1.86466	11.8656	6.03215	0.524377	12.0075	12.7046	5.70692	10.1397	9.09272	13.5196	13.8835	12.1653	1.19977	6.86393	15.721	10.3459	10.9769	6.08567	11.7212	13.2735	10.3601	0.943809	7.06602	3.93971	11.7754	7.5937	3.65602	2.10816	5.56377	3.77599	0.497253
Hacd3	44.2393	38.3275	38.8905	40.4857	17.8485	18.2064	17.4271	17.8273	0.440336	34.5448	49.3326	44.6994	42.8589	38.3233	38.1022	36.7612	37.7289	0.880304	49.0093	40.3712	46.2452	45.2085	35.2118	35.3068	37.0469	35.8552	0.793106	38.2392	33.1558	42.7503	38.0484	10.9306	12.0945	10.5551	11.1934	0.294188
Hand2	0	0	0	0	0	0	0	0	#DIV/0!	0.0667312	0	0	0.0222437	0	0.0363747	0	0.0121249	0.545093	0.134245	0.0380677	0	0.0574374	0	0	0.0398212	0.0132737	0.231099	0	0	0	0	0.0334975	0	0.0325197	0.0220057	#DIV/0!
Hdac3	32.8609	34.0348	30.2545	32.3834	17.6508	16.7112	16.2221	16.8614	0.520679	31.7927	30.0769	31.0241	30.9646	23.9167	31.7736	26.4662	27.3855	0.884414	44.5755	43.1384	42.7078	43.4739	30.5664	25.8189	30.397	28.9274	0.665397	40.9093	38.6069	42.409	40.6418	14.8938	16.2162	14.2671	15.1257	0.372172
Hgf	8.85422	5.48592	14.1754	9.50519	2.57957	2.1614	1.45918	2.06672	0.21743	2.83411	10.4605	17.868	10.3876	3.88929	4.2418	3.68142	3.9375	0.37906	37.9452	15.5099	28.9193	27.4582	2.91516	7.24262	4.64371	4.93383	0.179685	0.922873	0.607204	0.80459	0.778222	1.10919	0.565899	0.702271	0.792454	1.01829
Hipk2	8.05719	4.44195	2.89546	5.13153	3.75404	3.33626	3.46929	3.51986	0.685928	4.02217	4.26507	7.50526	5.26417	8.80594	3.1607	4.8303	5.59898	1.0636	1.75247	2.08485	2.30472	2.04735	5.29522	4.28299	3.09466	4.22429	2.0633	3.05548	5.1617	2.52822	3.5818	6.16984	5.05112	3.96995	5.06364	1.41371
Hipk3	28.0548	20.6596	21.0692	23.2612	11.3025	11.9375	12.2774	11.8391	0.508965	24.3199	27.5725	35.1267	29.0064	33.3066	24.7464	25.2825	27.7785	0.957669	23.6121	20.9515	26.9764	23.8467	25.1241	22.7196	18.4627	22.1021	0.926842	18.1749	24.798	21.1269	21.3666	16.2915	11.0338	12.6774	13.3342	0.624068
Hmgb1	106.169	125.476	95.1125	108.919	56.2743	48.9291	54.3653	53.1896	0.488339	120.179	60.3266	52.6164	77.7073	38.1594	42.7283	38.4058	39.7645	0.511721	141.16	220.589	173.37	178.373	113.905	58.0422	72.9362	81.6278	0.457624	195.054	347.845	190.213	244.371	107.39	156.002	107.299	123.564	0.505641
Hmgcr	38.5089	28.3433	45.1038	37.3187	103.495	122.039	113.757	113.097	3.03058	30.9515	47.4072	58.7837	45.7141	89.5592	79.7578	71.0601	80.1257	1.75276	19.2813	15.2297	21.1754	18.5621	81.4977	89.4424	79.931	83.6237	4.50508	40.8334	38.206	54.8464	44.6286	95.5532	59.2154	75.1754	76.648	1.71746
Hras	41.7601	50.748	41.2166	44.5749	26.4881	23.0238	20.933	23.4816	0.526791	50.7324	45.6441	34.7768	43.7178	31.4129	32.2956	37.7714	33.8266	0.77375	35.4893	38.3243	33.8622	35.8919	36.3028	38.6397	47.5712	40.8379	1.1378	62.8546	39.5036	51.7036	51.3539	13.4503	14.6454	13.0848	13.7268	0.267298
Hsph1	74.3251	59.8566	241.926	125.369	2139.12	2491.11	3298.91	2643.04	21.0821	69.4741	96.7164	192.3	119.497	919.308	960.403	677.731	852.481	7.13391	84.1959	43.5515	63.6211	63.7895	558.658	626.324	507.185	564.056	8.84245	113.244	107.235	212.835	144.438	4023.16	1778.85	3159.88	2987.3	20.6822
Igbp1	44.8122	48.6285	75.9772	56.4727	55.3189	60.0867	62.6417	59.3491	1.05093	47.5409	41.3968	50.1459	46.3612	61.9008	73.2921	67.0384	67.4104	1.45403	60.9179	62.7895	51.0479	58.2518	72.424	62.8386	70.8622	68.7083	1.17951	61.9709	55.0324	71.6546	62.886	55.2513	61.3751	59.7831	58.8032	0.935077
Igbp1b	#N/A	#N/A	#N/A	#N/A	#N/A	#N/A	#N/A	#N/A	#N/A	#N/A	#N/A	#N/A	#N/A	#N/A	#N/A	#N/A	#N/A	#N/A	#N/A	#N/A	#N/A	#N/A	#N/A	#N/A	#N/A	#N/A	#N/A	#N/A	#N/A	#N/A	#N/A	#N/A	#N/A	#N/A	#N/A	#N/A
Igf1r	18.5591	16.623	8.15889	14.447	5.21725	5.42207	4.79716	5.14549	0.356164	15.6005	15.1757	15.6158	15.464	9.49218	7.27819	6.65155	7.80731	0.50487	11.4249	12.7943	13.9044	12.7079	11.384	8.61626	8.35347	9.45123	0.743731	11.7702	20.4168	11.6561	14.6144	8.46268	7.61387	6.14499	7.40718	0.506842
Il1a	0.737385	0.635355	0.580119	0.650953	2.41231	1.50571	1.84839	1.92213	2.9528	0.0794757	0.0783124	0.0434747	0.0670876	0.288744	0.389895	1.01516	0.564598	8.41584	0.0532943	0.045338	0	0.0328774	0.364012	0.998581	0.569116	0.643903	19.585	0.0803633	0.0837186	0.0950857	0.0863892	0.797899	0.55326	0.929531	0.76023	8.80005
Il1b	#N/A	#N/A	#N/A	#N/A	#N/A	#N/A	#N/A	#N/A	#N/A	#N/A	#N/A	#N/A	#N/A	#N/A	#N/A	#N/A	#N/A	#N/A	#N/A	#N/A	#N/A	#N/A	#N/A	#N/A	#N/A	#N/A	#N/A	#N/A	#N/A	#N/A	#N/A	#N/A	#N/A	#N/A	#N/A	#N/A
Il3	#N/A	#N/A	#N/A	#N/A	#N/A	#N/A	#N/A	#N/A	#N/A	#N/A	#N/A	#N/A	#N/A	#N/A	#N/A	#N/A	#N/A	#N/A	#N/A	#N/A	#N/A	#N/A	#N/A	#N/A	#N/A	#N/A	#N/A	#N/A	#N/A	#N/A	#N/A	#N/A	#N/A	#N/A	#N/A	#N/A
Inava	2.04602	1.7989	2.38163	2.07552	1.8082	2.39358	1.64478	1.94886	0.938974	1.44389	2.97485	2.87213	2.43029	1.82581	2.23237	1.51626	1.85815	0.76458	2.60543	2.27637	3.26134	2.71438	1.95392	2.23726	2.44388	2.21169	0.814804	1.40692	0.884929	1.4134	1.23508	1.23875	1.26522	1.12583	1.20993	0.979634
Irak1	32.1864	28.756	20.2412	27.0612	12.2737	11.0443	11.2812	11.533	0.426184	46.411	40.5115	35.4913	40.8046	25.8185	26.2014	23.4686	25.1628	0.616666	36.8416	42.3332	49.2083	42.7944	25.1543	18.0795	19.7736	21.0025	0.490776	37.56	44.6441	32.7678	38.324	18.913	22.1691	19.0587	20.0469	0.523091
Irak4	5.07308	5.50611	7.48335	6.02085	3.68758	3.77308	2.84072	3.43379	0.570317	4.32251	7.86322	7.39663	6.52745	9.37648	7.52162	9.57134	8.82315	1.3517	9.47607	7.55557	8.73792	8.58985	4.79082	7.084	7.24221	6.37234	0.741846	6.07987	5.39972	6.82904	6.10288	1.61344	1.51343	1.3773	1.50139	0.246014
Itch	118.42	86.984	85.2894	96.8978	58.3389	56.8723	51.8257	55.6789	0.574615	84.0025	111.552	142.323	112.626	173.699	139.485	140.102	151.096	1.34157	98.5548	90.72	113.225	100.833	91.2007	98.2197	87.4635	92.2946	0.915318	85.7534	84.5355	89.2012	86.4967	49.0943	38.0235	41.067	42.7283	0.493987
Klhdc10	24.831	20.9281	16.4173	20.7255	12.2146	12.0365	10.6673	11.6395	0.561602	22.276	26.5082	26.999	25.2611	35.7565	26.9905	27.5428	30.0966	1.19142	22.9258	19.4579	23.1466	21.8434	19.5735	19.4359	18.4348	19.1481	0.876607	22.6854	27.7107	23.4446	24.6136	11.1422	10.5465	10.488	10.7255	0.435757
Klhl31	0.014943	0.0137951	0.0377872	0.0221751	0	0.014303	0	0.00476765	0.215	0.0724754	0	0.0132151	0.0285635	0.0125386	0.0263372	0	0.0129586	0.453677	0	0.0137815	0	0.00459384	0.0138312	0.0395924	0	0.0178079	3.87647	0	0	0	0	0	0	0.011773	0.00392434	#DIV/0!
Lep	#N/A	#N/A	#N/A	#N/A	#N/A	#N/A	#N/A	#N/A	#N/A	#N/A	#N/A	#N/A	#N/A	#N/A	#N/A	#N/A	#N/A	#N/A	#N/A	#N/A	#N/A	#N/A	#N/A	#N/A	#N/A	#N/A	#N/A	#N/A	#N/A	#N/A	#N/A	#N/A	#N/A	#N/A	#N/A	#N/A
Lmnb1	24.1661	22.1521	9.55207	18.6234	5.60465	5.32536	4.37405	5.10135	0.273922	9.0224	4.83939	4.31661	6.05947	3.98107	2.55678	2.63557	3.05781	0.504633	16.8369	25.1524	23.4335	21.8076	12.7005	5.87842	7.67265	8.75054	0.401261	30.02	64.8719	25.3523	40.0814	5.95562	9.63326	5.80867	7.13252	0.177951
Ltbr	101.738	111.652	124.345	112.578	49.1992	53.7375	46.1908	49.7092	0.441552	85.3672	110.677	103.863	99.9691	84.131	84.8269	85.5556	84.8378	0.848641	140.953	120.292	137.861	133.035	82.3173	100.551	100.284	94.3843	0.709467	87.0358	64.5512	90.7762	80.7878	26.0889	27.9104	28.448	27.4824	0.340181
Magi3	4.73508	3.79118	2.52535	3.68387	2.63416	2.76972	2.27652	2.56013	0.694958	5.54059	6.02989	7.17313	6.24787	8.58405	6.92893	6.2196	7.24419	1.15947	5.24431	5.00052	5.7293	5.32471	4.20693	3.16228	2.84806	3.40576	0.639614	3.78674	4.91551	4.04232	4.24819	5.47947	3.98543	3.89178	4.45223	1.04803
Map2k1	122.017	102.126	139.182	121.108	102.702	120.985	98.3373	107.341	0.886327	121.592	134.821	154.059	136.824	216.601	204.875	200.184	207.22	1.5145	86.0281	70.6131	80.4689	79.0367	140.63	164.267	153.15	152.682	1.93179	108.298	94.2311	123.399	108.643	79.9488	66.9048	72.3425	73.0653	0.672529
Map2k2	87.2753	90.4046	123.869	100.516	129.042	122.274	120.195	123.837	1.23201	112.592	109.208	108.407	110.069	149.884	166.802	145.381	154.022	1.39933	97.3292	95.6001	94.4022	95.7772	134.749	137.519	144.225	138.831	1.44952	141.817	129.597	150.198	140.538	117.327	118.593	120.578	118.832	0.845556
Map2k3	104.633	108.945	108.591	107.39	124.572	129.564	124.637	126.257	1.17569	107.171	108.873	109.011	108.352	104.913	113.218	100.921	106.351	0.98153	88.3073	89.2936	89.6084	89.0698	134.975	120.641	129.611	128.409	1.44167	108.404	119.848	118.956	115.736	148.369	138.246	137.012	141.209	1.2201
Map2k4	47.7714	47.2534	51.5796	48.8681	22.206	22.3976	22.9941	22.5325	0.461089	41.652	40.4985	47.9379	43.3628	45.9246	48.5791	42.0897	45.5312	1.05	41.5402	38.5116	45.4684	41.8401	55.2533	42.8174	42.8192	46.9633	1.12245	51.5839	60.7819	55.0652	55.8103	22.7626	19.7805	18.9738	20.5056	0.367417
Map2k7	34.1041	31.3305	30.4311	31.9552	22.7562	24.4626	22.9119	23.3769	0.731552	28.5327	33.3314	36.3694	32.7445	37.488	37.5619	35.1298	36.7266	1.12161	32.0091	24.4409	34.2168	30.2223	33.6215	33.6004	33.3036	33.5085	1.10874	29.4411	24.3141	30.9969	28.2507	19.8627	14.7264	15.8942	16.8278	0.595658
Map3k1	1.11252	1.16828	0.78538	1.02206	0.472441	0.479192	0.437519	0.463051	0.453056	0.584553	0.908303	1.06997	0.854276	0.688467	0.490208	0.449494	0.542723	0.635302	1.55287	1.78276	1.63822	1.65795	1.06837	0.626386	0.764734	0.819829	0.494483	1.00029	1.21968	1.02215	1.08071	0.59815	0.325061	0.361562	0.428258	0.396275
Map3k10	15.0488	16.2771	15.8839	15.7366	4.07884	4.56597	3.05378	3.89953	0.247799	14.8065	20.3417	19.7184	18.2889	13.0697	11.2877	12.0681	12.1418	0.663892	17.2576	13.1985	16.4905	15.6489	10.0749	12.4762	11.4418	11.331	0.724075	10.4049	7.45064	9.91513	9.25689	1.90358	1.75687	1.80649	1.82231	0.19686
Map3k11	118.604	120.259	84.208	107.691	57.9351	59.3949	49.9801	55.77	0.517873	91.6052	152.836	126.296	123.579	141.249	145.437	145.804	144.163	1.16657	97.5692	90.5119	116.436	101.506	94.5045	93.478	98.0776	95.3534	0.939391	104.319	83.3798	105.98	97.8929	35.8941	30.4799	35.0197	33.7979	0.345254
Map3k12	5.09061	4.52677	2.41368	4.01035	1.50123	0.87778	0.660623	1.01321	0.252649	8.0031	10.4053	7.36538	8.59126	2.90526	2.8698	2.62137	2.79881	0.325774	9.35363	10.5809	11.6561	10.5302	2.4772	1.70252	2.7806	2.3201	0.220328	5.09413	4.38251	4.72416	4.7336	1.1999	1.66886	0.973184	1.28065	0.270544
Map3k13	0.678363	0.240063	0.209662	0.376029	0.266733	0.292188	0.225569	0.261497	0.695416	0.265039	0.504309	0.609923	0.459757	0.60716	0.328796	0.203022	0.379659	0.825783	0.735428	0.354527	0.48035	0.523435	0.3872	0.569165	0.294504	0.416957	0.796578	0.267999	0.125154	0.382703	0.258619	0.229385	0.029364	0.044538	0.101096	0.390907
Map3k20	66.7986	66.423	41.8552	58.3589	47.5728	47.974	42.1231	45.89	0.78634	49.8324	49.8449	46.4618	48.713	52.4847	42.0402	44.6088	46.3779	0.952064	34.8994	36.937	40.7237	37.52	52.7228	42.2866	44.0579	46.3558	1.23549	42.1573	43.7192	36.7629	40.8798	59.9739	59.1902	47.2161	55.4601	1.35666
Map3k3	37.297	26.6418	26.4121	30.117	20.0934	23.6382	20.2886	21.3401	0.708572	19.7357	25.7648	28.2084	24.5696	35.2845	29.3236	29.5221	31.3768	1.27706	25.7671	19.7931	29.3053	24.9552	31.9447	28.9407	27.0818	29.3224	1.175	25.244	28.8368	26.2779	26.7862	20.2702	13.8556	14.2714	16.1324	0.602266
Map3k4	9.00542	7.85174	5.54475	7.4673	4.98355	5.1257	4.57844	4.8959	0.655645	10.0506	10.4348	11.389	10.6248	7.88293	5.76426	5.37369	6.34029	0.596744	6.62917	7.36553	9.57227	7.85566	8.93569	6.41514	7.50816	7.61966	0.969959	10.284	13.869	10.358	11.5037	6.85721	6.41668	5.44535	6.23975	0.542413
Map3k5	0.338304	0.230127	0.270154	0.279528	0.168027	0.153386	0.273261	0.198225	0.709139	0.0719656	0.127642	0.425159	0.208256	0.224108	0.094147	0.127893	0.148716	0.714103	0.617706	0.426959	0.584556	0.543074	0.131846	0.440316	0.343558	0.30524	0.56206	0.0291077	0.106131	0.172201	0.10248	0.18785	0.0154147	0.0841694	0.0958115	0.93493
Map3k7	31.0971	26.9857	26.5808	28.2212	21.0497	22.9111	20.6765	21.5458	0.76346	25.0424	30.8615	33.4327	29.7789	50.4803	46.5877	45.6235	47.5638	1.59723	27.9727	25.1299	29.2968	27.4665	31.8641	28.9343	26.9685	29.2556	1.06514	26.7647	28.0826	30.0098	28.2857	22.9587	18.5687	18.7394	20.0889	0.710216
Map4k2	3.43436	2.78302	1.8656	2.69433	1.6925	1.71668	1.50801	1.63906	0.608339	4.5807	5.47109	3.5772	4.543	3.4261	4.3885	4.19703	4.00387	0.881329	4.44724	5.03268	6.09811	5.19268	3.07288	2.42655	2.46658	2.65534	0.511362	5.30246	5.65382	5.86791	5.60806	2.41553	1.61876	1.87903	1.97111	0.351477
Map4k4	112.788	96.6317	88.4776	99.2991	64.9902	68.739	69.6114	67.7802	0.682586	92.0362	91.5812	100.661	94.7594	98.0377	80.9313	76.6847	85.2179	0.899308	100.552	97.9829	125.994	108.176	107.188	84.6696	82.7815	91.5462	0.84627	85.0224	107.689	96.6658	96.4592	98.4128	81.1314	76.6304	85.3915	0.885261
Mapk1	148.767	136.064	122.011	135.614	90.0039	91.3678	90.9142	90.762	0.669266	149.73	141.911	148.693	146.778	163.942	153.143	147.131	154.739	1.05424	139.229	140.836	150.588	143.551	149.049	117.081	120.804	128.978	0.898483	144.3	176.531	149.296	156.709	127.223	118.774	109.755	118.584	0.756715
Mapk10	0.175638	0.0810725	0.0863616	0.114357	0.207183	0.0560383	0.0786192	0.113947	0.996411	0.0354943	0.0699496	0.0776644	0.0610361	0.417568	0.296665	0.183978	0.299404	4.90536	0.126942	0.0269976	0.0989301	0.0842898	0.10838	0.155121	0.070603	0.111368	1.32125	0.107672	0.0623155	0.0849318	0.0849732	0.0475129	0.0633562	0.0115315	0.0408002	0.480154
Mapk11	12.9881	14.0116	9.35267	12.1175	3.43187	3.30331	2.59128	3.10882	0.256557	10.289	10.7	8.17169	9.72024	9.06115	9.451	11.728	10.08	1.03702	15.9715	15.1615	16.9127	16.0153	6.45742	6.35818	7.12439	6.64667	0.415021	10.1916	8.65801	10.2284	9.69265	2.1081	2.66648	1.87115	2.21524	0.228549
Mapk13	8.22707	8.93716	8.68934	8.61786	9.41628	7.93795	7.45397	8.2694	0.959565	25.4798	26.3174	21.6228	24.4733	17.2444	17.7614	18.4815	17.8291	0.728511	16.2264	14.9619	15.7923	15.6602	11.9882	10.5051	11.3159	11.2698	0.719644	14.8807	13.3638	17.1914	15.1453	11.7177	14.7025	12.7033	13.0412	0.861072
Mapk14	53.124	52.5137	41.4725	49.0367	21.5954	23.7293	19.9434	21.756	0.443669	30.963	34.4157	33.1278	32.8355	28.1401	26.601	24.827	26.5227	0.807745	43.1799	39.9245	44.0095	42.3713	39.539	37.5347	37.6633	38.2457	0.902632	42.5986	44.1221	46.2661	44.3289	14.3709	14.269	12.2129	13.6176	0.307194
Mapk3	142.151	165.524	72.8876	126.854	45.9681	41.8599	27.8578	38.5619	0.303986	243.995	253.784	169.335	222.372	168.25	142.011	175.079	161.78	0.727521	167.063	184.645	174.83	175.512	72.3097	71.8374	79.8759	74.6743	0.425465	163.019	134.869	118.368	138.752	37.5427	50.9897	36.6882	41.7402	0.300826
Mapk8	9.25554	8.48226	9.80538	9.18106	4.75693	5.61561	5.31698	5.22984	0.569634	7.82244	8.97023	10.3025	9.03171	13.8492	16.2387	13.6533	14.5804	1.61436	9.46754	8.66051	10.3208	9.48294	10.2522	8.57639	8.57149	9.13337	0.963136	7.74444	8.78557	9.96215	8.83072	5.8011	4.24722	4.99421	5.01418	0.567811
Mapk8ip1	4.71269	3.47505	3.14795	3.77856	1.7901	1.58872	1.52384	1.63422	0.432498	7.23568	8.38103	6.71035	7.44236	5.2974	5.53744	4.44416	5.093	0.684327	4.56287	3.74499	5.03707	4.44831	2.77087	3.19363	2.97386	2.97945	0.669794	3.3433	3.10431	2.49387	2.98049	2.7662	2.6173	1.56457	2.31603	0.777062
Mapk8ip2	0.506325	0.0967094	0.103019	0.235351	0.0329524	0.10027	0.120578	0.0846002	0.359464	0.366949	0.305951	0.185288	0.286063	0.131852	0.215408	0.423251	0.256837	0.897833	0.094641	0.0161024	0.151729	0.0874907	0.177765	0.18504	0.117909	0.160238	1.83149	0.214066	0.178403	0.101313	0.164594	0.0425077	0.0755761	0.0687782	0.0622873	0.37843
Mapk8ip3	19.3066	16.4202	9.49688	15.0746	13.8784	15.187	13.6077	14.2244	0.9436	13.6665	18.9997	15.4352	16.0338	12.1949	17.3666	15.5507	15.0374	0.937855	15.568	13.9201	20.9855	16.8245	17.5493	11.4108	13.8281	14.2627	0.847734	14.8872	17.3026	17.0601	16.4166	22.4528	15.2368	14.4756	17.3884	1.0592
Mapk9	25.22	22.2861	23.1481	23.5514	13.6922	16.9872	14.5901	15.0898	0.64072	26.1083	32.4884	37.5401	32.0456	50.3011	49.298	47.7288	49.1093	1.53248	30.0644	24.2743	26.4968	26.9452	25.4762	26.7654	24.7516	25.6644	0.952468	25.4498	23.7374	28.6066	25.9313	12.8026	10.9438	11.5948	11.7804	0.454293
Mapkapk2	119.651	111.746	115.358	115.585	93.7888	102.321	92.4403	96.1836	0.832146	72.918	78.8381	73.6409	75.1323	134.607	125.429	116.525	125.52	1.67066	87.878	83.7272	98.6256	90.077	126.925	107.085	109.168	114.393	1.26995	122.202	139.29	124.694	128.729	82.6985	88.8967	81.758	84.4511	0.656039
Mapkbp1	8.62483	6.41369	8.54259	7.86037	6.59571	6.51602	6.60755	6.57309	0.836232	5.46905	7.64927	9.55606	7.55813	16.2922	16.039	15.6758	16.0023	2.11724	10.0172	7.41297	10.5282	9.31945	8.57832	8.86426	8.61753	8.6867	0.932105	6.66129	5.35633	7.5707	6.52944	6.1373	3.61842	4.0749	4.61021	0.706065
Marveld3	0.218887	0.202072	0	0.14032	0.0688533	0	0	0.0229511	0.163563	0.176938	0	0.322628	0.166522	0	0.128597	0.131018	0.0865382	0.51968	0.2373	0.0672911	0	0.10153	0.135068	0.128879	0	0.0879821	0.86656	0.059638	0.31064	0.141127	0.170468	0.0592125	0	0	0.0197375	0.115784
Mbip	10.012	9.00591	14.7689	11.2623	9.38763	9.82894	11.7704	10.329	0.917131	7.47071	9.30395	11.6355	9.47006	14.5403	17.8726	19.3615	17.2581	1.82239	15.3769	13.9099	13.6337	14.3069	14.0195	14.5108	15.4794	14.6699	1.02538	15.5804	11.4218	17.5658	14.856	6.45855	5.38955	5.56212	5.80341	0.390644
Mecom	2.65802	1.96306	0.840186	1.82042	0.940623	1.27209	1.1218	1.1115	0.610574	7.37692	3.89912	3.62395	4.96667	1.11517	1.52256	0.875048	1.17092	0.235756	1.22469	2.85999	2.45962	2.18143	3.03432	1.01726	1.75229	1.93463	0.886861	6.02901	14.4098	5.35549	8.59811	6.00397	6.94174	4.1534	5.6997	0.662901
Men1	28.1317	29.301	24.1121	27.1816	12.5516	13.0448	9.84274	11.813	0.434597	26.1868	29.6058	26.3613	27.3846	25.715	22.8966	21.0047	23.2054	0.847389	36.7796	38.1111	43.1735	39.3547	19.9	21.6594	22.4996	21.353	0.542579	29.8748	27.6158	28.1232	28.5379	9.78863	8.99097	8.12484	8.96815	0.314254
Met	4.61755	2.90767	1.9341	3.15311	1.68114	1.45962	1.89194	1.67756	0.532035	2.53449	1.91845	1.87796	2.1103	3.24077	3.2152	2.31605	2.92401	1.38559	2.41029	2.7208	2.95869	2.69659	4.33996	2.31599	2.03491	2.89695	1.0743	7.32727	16.1402	7.4567	10.308	2.76426	3.18324	2.15585	2.70112	0.26204
Mfhas1	17.6271	16.0493	11.2075	14.9613	7.20252	7.146	6.75146	7.03333	0.470102	11.1763	10.3614	9.53546	10.3577	7.53519	6.39241	5.54741	6.49167	0.626746	7.86396	8.43575	10.0457	8.78179	15.3485	9.97744	10.8697	12.0652	1.37389	14.6061	21.6634	14.88	17.0498	7.5459	7.98413	6.43081	7.32028	0.429346
Mid1	58.5256	66.539	36.9781	54.0142	18.3624	19.2745	16.1081	17.915	0.331672	30.8283	31.939	27.5688	30.112	11.0537	12.894	11.8502	11.9326	0.396274	65.0841	73.9395	91.856	76.9599	36.277	21.9368	26.3881	28.2006	0.366433	34.8714	47.0308	35.8865	39.2629	23.4014	23.9625	17.7666	21.7102	0.552944
Mink1	24.8388	22.6198	12.3494	19.936	6.71416	6.46759	4.76503	5.98226	0.300074	29.9647	38.9825	31.7773	33.5748	22.6438	20.8876	21.3565	21.6293	0.644212	25.0114	23.3741	29.6144	25.9999	14.4374	13.1996	14.7436	14.1269	0.543342	25.2236	20.1288	22.5158	22.6227	4.64658	4.93857	4.04658	4.54391	0.200856
Mmp8	0	0	0.0337306	0.0112435	0.0377628	0	0	0.0125876	1.11954	0	0	0.0353893	0.0117964	0.0335777	0	0.0359286	0.0231688	1.96405	0	0	0	0	0.0740784	0.035342	0	0.0364735	#DIV/0!	0	0	0.0387009	0.0129003	0	0.0346434	0	0.0115478	0.895159
Mturn	2.12269	1.18253	1.15685	1.48736	0.448981	0.613034	0.266794	0.442936	0.297801	5.47308	11.3544	10.778	9.20181	12.4373	7.48252	10.9422	10.2873	1.11797	3.6701	1.89019	2.65041	2.7369	0.660566	1.66463	1.44763	1.25761	0.459502	0.658121	0.218145	0.584016	0.486761	0.326713	0.126736	0.187422	0.213624	0.438868
Myd88	18.6653	19.7453	38.5613	25.6573	21.6322	26.4907	26.3282	24.8171	0.967251	16.9292	19.6785	24.3446	20.3174	41.4191	43.1075	37.2067	40.5778	1.99719	43.8525	35.3879	37.1457	38.7954	27.2668	32.8388	31.4294	30.5117	0.786477	20.1129	16.9898	26.8621	21.3216	21.8579	14.9161	19.4255	18.7332	0.878601
Nbr1	34.0825	28.8079	28.6434	30.5113	20.6899	22.8669	18.7986	20.7851	0.681229	45.8141	68.9016	73.8664	62.8607	94.3478	76.6955	80.1225	83.722	1.33187	51.0308	43.3563	56.0562	50.1478	29.8775	35.9711	31.3955	32.4147	0.646384	30.4422	26.3299	31.0807	29.2842	24.9298	17.5599	18.2155	20.2351	0.690988
Ncor1	26.0505	18.7557	13.6313	19.4792	9.26186	9.55866	9.08857	9.30303	0.477589	18.4627	18.0128	22.9149	19.7968	22.5527	16.5413	16.0139	18.3693	0.927893	18.079	18.5887	24.7809	20.4829	21.1704	14.5196	13.8715	16.5205	0.80655	21.6531	33.438	22.9406	26.0105	13.8996	11.1369	10.2113	11.7493	0.451712
Nfkb1	33.0459	25.2631	27.7755	28.6948	22.0874	24.05	24.1279	23.4218	0.816236	21.4921	23.9937	25.702	23.7293	37.4397	37.202	32.7599	35.8005	1.50871	28.8497	26.3035	32.273	29.1421	36.3033	28.2281	28.0154	30.8489	1.05857	31.6157	40.7231	37.1797	36.5061	27.4305	22.079	22.5443	24.0179	0.657915
Nod1	4.63231	4.43076	5.89726	4.98678	3.69544	5.59952	4.03101	4.44199	0.890753	4.03407	8.31142	10.5373	7.62761	9.89772	8.64848	10.2906	9.61226	1.26019	7.5071	3.8098	6.57105	5.96265	3.55832	7.9926	6.15069	5.90054	0.989583	1.63946	0.955616	2.49404	1.69637	2.36413	1.36434	1.56144	1.7633	1.03946
Nod2	0.062566	0.0192532	0.0527381	0.0448524	0.196808	0.359317	0.224047	0.260057	5.79807	0.033717	0.0664469	0.184438	0.0948674	0.594988	0.753534	0.655371	0.667964	7.04103	0.203487	0.0961715	0.080551	0.126737	0.0965184	0.147353	0.160962	0.134945	1.06476	0.068187	0.035517	0.100849	0.0681842	0.220027	0.0722204	0.115018	0.135755	1.991
Nox1	0.113585	0	0.0957434	0.0697763	0	0	0.08716	0.0290533	0.416378	0	0	0	0	0.0635395	0.0333659	0	0.0323018	#DIV/0!	0.0410468	0	0.0365591	0.0258686	0	0.100317	0.0730547	0.0577906	2.234	0	0	0	0	0	0	0.0298298	0.00994328	#DIV/0!
Nphs1	0.0250296	0	0	0.00834321	0	0.167703	0.038413	0.0687053	8.23488	0.0202328	0.0199366	0.0664063	0.0355252	0	0.0220575	0	0.00735249	0.206965	0.0271352	0.0230841	0.0483368	0.032852	0.0695022	0.0221058	0.0482948	0.0466343	1.41953	0.102294	0.0213129	0.0484135	0.0573401	0.0609383	0	0.0394397	0.0334593	0.583525
Nppa	0.336554	0.724966	0.756502	0.606008	0.423467	0.536899	0.344341	0.434902	0.717651	0.18137	0	0.0992128	0.0935276	0	0.197727	0.805798	0.334508	3.57657	0.364866	0	0	0.121622	0.207676	0.29724	0.541154	0.34869	2.867	0	0	0	0	0	0.388487	0.530316	0.306268	#DIV/0!
Nrbp1	89.0005	98.7009	98.5907	95.4307	45.0659	47.9264	39.8302	44.2741	0.46394	88.367	106.876	103.246	99.4961	124.943	129.95	136.673	130.522	1.31183	114.108	101.989	110.281	108.793	80.1141	82.3858	87.0017	83.1672	0.764456	88.0682	65.5908	93.1735	82.2775	30.2104	28.7473	28.5024	29.1534	0.35433
Nrk	0	0.0445531	0.172889	0.0724807	0.148014	0.13858	0.0833237	0.123306	1.70122	0.0195058	0.134542	0.288091	0.14738	0.4252	0.414666	0.454971	0.431612	2.92858	0.170041	0.0445093	0.10485	0.106467	0.0446699	0.234427	0.162958	0.147352	1.38402	0.00986181	0	0.0350055	0.0149558	0.0195829	0.0104451	0.00950564	0.0131779	0.881125
Oprk1	#N/A	#N/A	#N/A	#N/A	#N/A	#N/A	#N/A	#N/A	#N/A	#N/A	#N/A	#N/A	#N/A	#N/A	#N/A	#N/A	#N/A	#N/A	#N/A	#N/A	#N/A	#N/A	#N/A	#N/A	#N/A	#N/A	#N/A	#N/A	#N/A	#N/A	#N/A	#N/A	#N/A	#N/A	#N/A	#N/A
Pafah1b1	48.2935	43.4441	44.3153	45.351	27.8571	30.1519	28.934	28.981	0.639038	55.0837	63.3236	70.5579	62.9884	58.0242	52.6872	51.9813	54.2309	0.860966	54.0991	47.7666	53.5965	51.8208	47.8341	50.0525	48.5467	48.8111	0.941922	48.6555	46.0975	53.8239	49.5256	26.7318	24.4189	22.4098	24.5202	0.4951
Pbk	13.0327	17.9691	2.85338	11.2851	2.98151	2.5921	2.33781	2.63714	0.233684	2.64515	0.584201	0.199579	1.14298	0.284044	0.348034	0.253276	0.295118	0.258201	7.70673	23.6751	13.8917	15.0912	3.44658	0.896906	2.01391	2.11913	0.140422	20.4291	76.1448	11.2947	35.9562	6.68482	23.3959	7.24534	12.442	0.346033
Pdcd10	20.9489	21.2457	31.0293	24.408	26.4697	28.9688	27.2428	27.5605	1.12916	20.3535	19.8149	24.5388	21.5691	41.3256	45.5765	45.7111	44.2044	2.04943	23.5301	23.129	17.8941	21.5177	28.8524	33.2677	30.0729	30.731	1.42817	23.5445	21.6974	26.8838	24.0419	25.7468	21.3623	22.8529	23.3206	0.970001
Per1	10.9021	10.1668	8.7931	9.95399	9.26977	12.554	8.55684	10.1269	1.01737	9.79692	17.5439	17.7169	15.0192	17.2046	16.8742	20.3967	18.1585	1.20902	13.0191	7.98763	14.3477	11.7848	10.8593	13.0988	12.3331	12.0971	1.0265	8.68501	6.97421	10.062	8.57374	7.882	4.57541	5.05769	5.83837	0.680959
Phlpp1	12.4534	10.878	7.84335	10.3916	5.41271	5.10217	5.01129	5.17539	0.498037	8.64304	6.18255	6.20279	7.00946	4.79975	3.80472	2.77082	3.79176	0.540949	4.66367	5.59178	6.90792	5.72112	13.8207	6.85525	5.92453	8.86682	1.54984	10.0136	24.3007	10.4914	14.9352	11.1185	10.6733	9.03792	10.2766	0.688077
Pja2	48.9908	38.3099	25.9023	37.7343	13.9874	14.54	11.3424	13.2899	0.352197	46.0395	51.4806	50.6405	49.3869	40.4209	29.5881	29.8511	33.2867	0.673999	49.1835	44.7108	56.2601	50.0515	27.9124	22.7641	22.7334	24.47	0.488896	27.5941	30.873	25.383	27.9501	19.1731	15.9513	14.8392	16.6545	0.595868
Plcb1	1.22614	1.00755	1.38562	1.20643	0.330595	0.477185	0.485947	0.431242	0.357452	0.642614	1.25568	2.06147	1.31992	1.33411	0.736191	0.90732	0.99254	0.751968	1.62143	0.956857	1.35308	1.31046	0.685935	1.19001	0.805945	0.893962	0.682177	0.154188	0.137679	0.299714	0.197194	0.306175	0.139978	0.254776	0.233643	1.18484
Ppia	1536.88	1839.94	1580.57	1652.46	1835.72	1540.75	1544.2	1640.23	0.992595	1831.2	1022.47	896.186	1249.95	1035.99	1129.99	1216.13	1127.37	0.901932	1462.32	2113.66	1429.62	1668.53	1663.59	1390.24	1612.1	1555.31	0.932141	2712.56	2548.33	2268.03	2509.64	1720.78	2839.12	2209.91	2256.6	0.899173
Prdx1	366.163	371.267	1195.47	644.299	1212.11	1369.16	1542.28	1374.52	2.13335	738.467	833.627	1341.57	971.221	1596.07	1830.6	1770.49	1732.39	1.78372	475.661	330.562	300.382	368.868	1134.22	1805.92	1582.47	1507.54	4.08693	557.927	311.07	780.171	549.723	805.79	572.398	948.275	775.488	1.41069
Prmt1	130.396	137.111	117.076	128.194	94.1766	89.2494	80.0129	87.813	0.685	128.57	86.5466	68.7112	94.6092	57.0019	56.6395	57.016	56.8858	0.601271	118.825	165.113	125.604	136.514	131.279	91.2929	107.311	109.961	0.805492	191.96	208.25	168.947	189.719	99.2936	130.848	105.262	111.801	0.589299
Ptger4	8.05449	7.24568	6.11686	7.13901	4.63824	5.88681	4.04801	4.85768	0.680442	21.2175	29.1878	30.3587	26.9213	10.4076	10.1368	10.7205	10.4217	0.387115	7.83931	6.07565	7.40463	7.10653	6.78831	7.86362	7.84508	7.499	1.05523	3.51265	2.95812	4.13128	3.53402	7.51815	5.94823	5.61595	6.36077	1.79987
Ptk2	43.1542	37.712	32.8587	37.9083	24.7595	24.855	23.3824	24.3323	0.641873	33.7932	36.2415	32.804	34.2796	61.0127	52.4077	49.3129	54.2444	1.58241	27.319	23.7957	30.3451	27.1533	44.4585	31.9352	33.3626	36.5854	1.34737	38.6667	47.5986	43.2612	43.1755	26.9022	24.5652	24.5307	25.3327	0.586738
Ptk2b	33.7258	29.5582	12.6933	25.3258	8.83059	9.62451	6.6637	8.37294	0.330609	50.869	46.6564	35.3998	44.3084	15.5827	13.5462	13.4556	14.1948	0.320365	16.2733	17.9482	21.0212	18.4142	18.4583	14.4469	14.9457	15.9503	0.866194	23.8899	29.2094	18.9607	24.02	11.6157	15.161	10.6512	12.476	0.5194
Ptpn22	5.42043	5.55642	4.36131	5.11272	5.31446	5.39041	4.80759	5.17082	1.01136	24.2697	22.7089	19.8595	22.2793	3.48504	3.97032	4.45589	3.97041	0.178211	3.35795	4.47973	4.89406	4.24391	8.27504	7.1498	8.72696	8.0506	1.89698	11.1052	12.1982	8.78245	10.6953	8.19804	10.4213	8.01421	8.87785	0.830072
Pycard	0.102147	0.0943001	0	0.0654824	0.144592	0.048886	0.0587871	0.0840883	1.28414	0.123857	0.203406	0.316176	0.214479	0.0642835	0.112522	0.0458563	0.0742207	0.34605	0.193795	0.188415	0.295898	0.226036	0.0472737	0.0676613	0.0492735	0.0547362	0.242157	0.208733	0.0652344	0.0740918	0.11602	0.0414487	0.044216	0.120717	0.0687938	0.592949
Qars	76.1416	81.1705	61.6981	73.0034	57.2997	64.9521	52.8692	58.3737	0.799602	73.2597	85.4379	77.3291	78.6756	74.9699	74.1553	72.9065	74.0106	0.940706	80.8184	70.6388	80.3486	77.2686	71.3428	71.8386	76.5674	73.2496	0.947987	87.2787	75.2821	83.4591	82.0066	46.4078	47.7359	41.3397	45.1611	0.550701
Rap2a	26.1181	22.1451	16.453	21.5721	5.96515	7.20284	5.18811	6.1187	0.28364	23.8079	29.5271	27.603	26.9793	10.2389	9.2026	11.0598	10.1671	0.376848	24.7507	22.6786	24.3922	23.9405	13.0947	15.8894	14.8996	14.6279	0.611011	14.8947	12.8943	13.7942	13.8611	3.55148	3.52799	4.14103	3.74017	0.269832
Rapgef1	55.6801	44.972	30.5771	43.7431	18.2533	17.145	15.2721	16.8902	0.386122	41.1506	45.7871	38.7499	41.8959	39.9366	32.42	32.5557	34.9707	0.834706	27.5608	29.6842	35.4325	30.8925	36.3252	29.2502	28.3214	31.2989	1.01316	37.9372	50.6294	35.7293	41.432	19.7733	19.007	15.5211	18.1005	0.436872
Rasgrp1	0.18558	0.0685294	0.0782146	0.110775	0.105077	0.0532894	0.028481	0.0622826	0.562245	0.0750072	0.0739093	0.164121	0.104346	0.140148	0.147189	0.116636	0.134658	1.29049	0.0603574	0.136924	0.161275	0.119519	0.0343546	0.0163902	0.196943	0.0825626	0.690791	0.0606759	0.0158023	0.0358958	0.037458	0.060243	0.0481987	0.0146211	0.0410209	1.09512
Rassf2	1.09616	1.01195	2.5931	1.56707	1.25689	1.50049	1.86317	1.54018	0.982842	3.41096	4.69418	6.45233	4.85249	3.15497	2.26438	2.37051	2.59662	0.535111	3.88458	2.1415	3.33467	3.12025	1.71283	2.4255	2.18328	2.1072	0.675332	0.68403	0.270985	0.706751	0.553922	2.6592	1.16327	1.4208	1.74776	3.15524
Rb1cc1	286.682	220.685	189.778	232.382	137.921	140.883	145.635	141.48	0.608824	206.868	250.971	271.586	243.142	469.316	384.565	370.289	408.057	1.67827	211.368	200.55	251.393	221.104	230.301	198.583	185.812	204.899	0.926709	189.107	217.408	202.435	202.983	183.316	141.383	151.393	158.697	0.781824
Rell1	27.067	23.8267	22.7648	24.5528	20.6827	19.6027	19.8508	20.0454	0.81642	12.4404	11.209	13.9281	12.5258	16.6319	16.2537	14.0865	15.6574	1.25001	9.47833	12.2606	12.0848	11.2746	27.298	22.3714	22.2133	23.9609	2.12521	20.9738	25.8777	21.6888	22.8468	17.155	17.0302	16.5835	16.9229	0.740713
Rell2	0.691378	0.364723	0.541149	0.532417	0.559236	0.89811	0.7579	0.738415	1.38691	0.439118	0.550698	0.960825	0.650214	1.45033	1.39264	0.75377	1.19891	1.84388	0.856615	0.364365	1.09675	0.772578	0.548519	1.26485	0.905227	0.906198	1.17295	0.524754	0.42051	1.24178	0.729013	0.160311	0.38478	0.350171	0.29842	0.409348
Ripk1	26.325	22.794	33.3348	27.4846	22.8797	28.7239	26.972	26.1919	0.952965	25.7712	35.5232	47.0875	36.1273	74.7941	71.299	66.6924	70.9285	1.96329	37.4621	26.471	33.0794	32.3375	36.0545	40.1755	36.0891	37.4397	1.15778	26.909	24.4146	33.3043	28.2093	25.0533	15.1249	18.2356	19.4713	0.690243
Ripk2	24.9449	25.9903	22.9712	24.6355	12.6545	15.1125	11.9496	13.2389	0.537391	44.0583	47.0887	45.2367	45.4613	27.888	28.9715	30.844	29.2345	0.643064	36.5006	34.3095	35.1204	35.3102	24.5237	26.6155	24.6569	25.2653	0.715526	34.6503	29.4056	34.8973	32.9844	11.731	13.4192	10.3377	11.8293	0.358633
Ror2	234.213	224.239	225.699	228.05	78.2908	93.7435	63.6618	78.5654	0.344509	151.801	159.121	154.951	155.291	99.0178	88.4202	73.9503	87.1294	0.561072	250.669	236.449	312.336	266.485	185.184	142.576	136.384	154.715	0.580577	156.189	195.354	157.864	169.803	75.5928	70.5272	71.0266	72.3822	0.426273
Sash1	42.5689	31.9528	29.9834	34.8351	26.0714	25.8362	26.9015	26.2697	0.754116	40.4717	51.8022	61.6015	51.2918	60.7831	46.6456	42.9994	50.1427	0.977598	47.3362	43.9823	60.1757	50.4981	43.0781	35.7708	32.6619	37.1703	0.736073	35.0821	49.2929	40.882	41.7523	45.6531	31.0053	33.3787	36.679	0.878491
Scimp	#N/A	#N/A	#N/A	#N/A	#N/A	#N/A	#N/A	#N/A	#N/A	#N/A	#N/A	#N/A	#N/A	#N/A	#N/A	#N/A	#N/A	#N/A	#N/A	#N/A	#N/A	#N/A	#N/A	#N/A	#N/A	#N/A	#N/A	#N/A	#N/A	#N/A	#N/A	#N/A	#N/A	#N/A	#N/A	#N/A
Sema4c	13.8922	11.6871	12.013	12.5308	3.87721	4.47335	3.4483	3.93295	0.313864	8.80117	13.7039	12.8536	11.7862	7.51987	6.53992	6.98583	7.01521	0.595204	19.9048	13.7834	19.3402	17.6761	7.2493	12.2014	9.98377	9.81148	0.55507	7.13636	5.6632	8.02155	6.94037	2.02144	0.933695	1.53758	1.49757	0.215776
Serpinf2	0	0.205565	0.262771	0.156112	0.294183	0.0852533	0.580946	0.320127	2.05063	0.179997	0.851337	0.433231	0.488188	0.149474	0.470951	0.599772	0.406732	0.833146	0.193122	0.0821452	0.0860036	0.120423	0.370987	0.629311	0.472609	0.490969	4.07702	0.145605	0.0758424	0.689121	0.303523	0.289133	0.0385545	0	0.109229	0.359871
Sfrp1	6.74751	5.20462	17.306	9.75273	1.67566	3.03805	1.90758	2.20709	0.226305	5.57997	18.1214	29.1887	17.63	5.88531	4.73355	5.65966	5.42617	0.30778	68.8199	27.3896	46.5933	47.6009	2.75295	6.97867	5.0964	4.94267	0.103836	0.526129	0.0566996	0.558118	0.380316	1.26091	0.34588	0.612051	0.739612	1.94473
Sfrp2	4.11802	4.87508	6.45227	5.14845	0.640064	0.741955	0.557641	0.646553	0.125582	3.25049	9.10707	12.8107	8.38943	1.13825	0.981971	0.782968	0.967731	0.115351	24.7907	13.6726	16.1392	18.2008	1.12107	3.33746	1.86959	2.10937	0.115894	0.277199	0.0825065	0.327982	0.229229	0.393173	0.209711	0.190848	0.264578	1.15421
Sfrp4	0.0718991	0.110626	0.646455	0.276327	1.8998	2.75278	2.61147	2.42135	8.76263	0.678065	1.62263	1.92876	1.40982	1.26694	1.52068	1.54931	1.44564	1.02541	0.181877	0.110518	0.092567	0.128321	0.842964	1.90501	1.52603	1.42467	11.1024	0.254666	0.0612227	0.370856	0.228915	1.22534	0.933679	1.83157	1.3302	5.81089
Sfrp5	0.204294	0	0.0430509	0.0824484	0.0481973	0.048886	0	0.0323611	0.392501	0.247713	0	0	0.082571	0	0	0	0	0	0.16611	0	0	0.05537	0	0.0451075	0.0492735	0.0314603	0.568184	0.12524	0	0	0.0417466	0	0.044216	0	0.0147387	0.35305
Sh3rf1	11.4415	8.87839	5.13563	8.48516	6.20082	6.57762	6.34687	6.3751	0.751324	10.2366	9.62123	8.16057	9.33947	7.81712	7.3046	5.91553	7.01242	0.750837	5.28031	5.78244	7.54191	6.20155	11.7705	6.97648	5.36531	8.03744	1.29604	10.7129	19.8017	10.3116	13.6087	13.9423	14.3825	11.4004	13.2417	0.973033
Sh3rf2	0.0571719	0.0879665	0.144574	0.0965708	0.215809	0.164169	0.277849	0.219276	2.27062	0.015405	0.303591	0.117976	0.145657	0.287837	0.285504	0.30799	0.293777	2.0169	0.144623	0.105456	0.165614	0.138565	0.0881972	0.201974	0.128699	0.139624	1.00764	0.0623084	0.0162275	0.0184308	0.0323222	0.0927957	0.032997	0.0900871	0.0719599	2.22633
Sh3rf3	10.0041	7.98878	11.0046	9.66583	4.0595	6.22415	5.79588	5.35984	0.554514	11.4429	15.8175	24.2859	17.1821	12.5916	9.60963	10.1498	10.7837	0.627612	16.9735	11.1179	15.9871	14.6928	9.86168	11.0886	9.6515	10.2006	0.694255	5.4787	5.06856	6.72428	5.75718	5.88615	3.59426	4.21679	4.56573	0.79305
Sirpa	92.746	91.9635	171.556	118.755	78.3384	79.4578	91.8165	83.2042	0.700637	111.995	177.845	250.875	180.238	214.013	195.755	170.913	193.56	1.07391	402.502	212.523	363.471	326.165	130.358	186.072	155.204	157.211	0.481999	106.46	79.9491	150.602	112.337	66.6726	33.9511	48.4885	49.704	0.442454
Slamf1	0	0.0332659	0	0.0110886	0	0.0344907	0.0553016	0.0299308	2.69923	0	0	0.0318675	0.0106225	0	0.0317552	0	0.0105851	0.996478	0	0	0.0347943	0.0115981	0	0.0318249	0.034764	0.0221963	1.91379	0	0.153417	0.0348495	0.0627554	0.0877304	0	0	0.0292435	0.465991
Smad3	31.4188	25.5731	15.7326	24.2415	7.1065	8.55842	5.95417	7.20636	0.297274	41.3634	65.2826	54.2228	53.6229	30.8106	24.1934	26.3435	27.1158	0.505676	30.8788	29.3987	36.2838	32.1871	15.5112	16.4674	17.1789	16.3858	0.50908	16.7052	15.9092	15.8936	16.1693	8.20017	6.50296	6.24849	6.98388	0.431921
Spag9	391.336	288.696	237.09	305.707	159.619	174.365	168.061	167.349	0.547414	349.076	451.622	515.336	438.678	478.027	379.017	386.581	414.542	0.94498	338.509	312.434	398.267	349.737	308.857	278.714	274.423	287.332	0.821565	283.002	366.224	330.394	326.54	221.951	164.858	150.781	179.197	0.548774
Sphk1	41.6691	39.5577	53.3344	44.8538	81.1631	93.6693	77.4958	84.1094	1.87519	46.9162	58.0423	57.5909	54.1831	32.1656	31.7918	37.1821	33.7132	0.622208	21.8083	18.8365	22.1493	20.9314	54.0535	64.5842	69.4597	62.6991	2.99546	20.3015	15.9493	25.7081	20.653	73.0888	70.1493	70.2276	71.1552	3.44528
Spi1	0	0	0	0	0.168336	0	0.136882	0.101739	#DIV/0!	0	0.426256	0.157756	0.19467	0.14968	0.786001	0.320319	0.418667	2.15064	0	0	0.688977	0.229659	0.16511	0	0	0.0550368	0.239645	0	0	0	0	0	0.154431	0	0.0514769	#DIV/0!
Stk25	33.3439	39.1737	31.1478	34.5551	17.565	20.0675	18.261	18.6312	0.539172	37.6428	42.8221	38.1127	39.5258	35.3184	39.2866	42.0768	38.8939	0.984013	45.9783	45.3489	48.2949	46.5407	29.8484	29.6304	32.5212	30.6667	0.658921	37.6152	30.8818	41.0385	36.5118	14.7719	15.2638	14.5387	14.8581	0.40694
Stk3	18.7486	16.9701	15.6351	17.118	10.4648	10.9012	13.288	11.5513	0.674807	17.659	17.0822	15.4321	16.7244	24.8413	20.7776	22.1256	22.5815	1.35021	15.3075	16.3085	20.5795	17.3985	18.3709	15.2644	15.7746	16.47	0.946632	19.9249	21.9761	20.741	20.8807	14.2425	12.9446	13.0659	13.4177	0.642588
Stradb	9.37038	9.46577	7.15412	8.66342	5.92598	5.68195	4.02811	5.21201	0.601611	10.4299	13.4034	13.3631	12.3988	21.4885	20.7523	19.4252	20.5553	1.65785	10.1054	9.23024	7.76893	9.03487	6.85684	7.53921	9.04011	7.81205	0.864655	8.74188	5.43071	7.2119	7.12816	3.74254	3.39779	3.86521	3.66851	0.514651
Taok1	13.8417	10.8521	8.13605	10.9433	8.10088	8.61765	8.48456	8.40103	0.767687	10.0867	13.8977	19.259	14.4145	25.9035	15.7381	17.0153	19.5523	1.35644	10.58	9.29595	11.8187	10.5649	12.12	12.1523	10.4215	11.5646	1.09463	9.96434	13.675	11.5753	11.7382	10.2532	7.12591	7.15805	8.17907	0.696791
Taok2	93.6936	73.2173	56.7484	74.5531	36.9976	41.733	33.5719	37.4342	0.502114	58.9025	105.499	98.6279	87.6765	93.8304	82.7441	84.2571	86.9438	0.991644	82.5164	71.9939	90.1323	81.5475	61.1127	68.8105	63.6979	64.5404	0.791445	60.5809	54.9876	65.1103	60.2263	28.6152	18.8083	19.4774	22.3003	0.370275
Taok3	16.6404	13.6975	15.821	15.3863	9.53264	11.3947	10.5353	10.4875	0.681616	14.7683	17.8744	22.0551	18.2326	31.2251	24.4471	25.0634	26.9118	1.47603	15.7557	13.0629	17.2635	15.3607	17.2924	17.114	16.2006	16.869	1.09819	15.9987	15.2423	16.3874	15.8761	9.3262	7.78605	8.04418	8.38548	0.528181
Tgfb2	23.2926	17.5458	14.1817	18.34	16.8078	17.6108	12.8376	15.7521	0.858889	4.10918	6.23975	8.62217	6.3237	10.9979	8.42465	9.82647	9.74967	1.54177	3.14622	2.92143	3.37001	3.14589	12.3424	13.7703	12.2606	12.7911	4.06597	2.89925	2.51961	3.46708	2.96198	8.18929	6.65054	6.63517	7.15833	2.41674
Tgfbr3	7.36527	4.4741	5.21392	5.68443	1.12832	1.84638	1.12546	1.36672	0.240432	11.508	20.2029	23.7987	18.5032	12.1062	9.73603	9.13208	10.3248	0.557999	79.8658	56.386	85.1729	73.8082	4.1612	4.75901	3.8912	4.27047	0.057859	7.9097	6.66527	9.11206	7.89568	1.50079	1.02132	1.46954	1.33055	0.168516
Tirap	8.24701	6.69595	8.03886	7.66061	4.1507	4.23026	3.22908	3.87001	0.505184	7.02547	9.14596	11.8939	9.3551	9.27995	7.00683	8.16399	8.15026	0.87121	8.48226	7.39146	9.31088	8.39487	8.25976	7.67585	7.75233	7.89598	0.940572	8.22742	7.67063	8.46671	8.12159	2.2996	2.27005	2.74894	2.43953	0.300376
Tlr3	0.770682	0.569182	0.631062	0.656975	0.249353	0.316145	0.422417	0.329305	0.501244	1.03237	1.57851	1.88892	1.49993	1.31183	1.74643	2.07586	1.71137	1.14097	3.53302	1.72618	2.87035	2.70985	0.713343	1.14739	0.828492	0.896409	0.330796	2.1238	1.16249	2.15085	1.81238	0.107219	0.114378	0.10409	0.108562	0.0599004
Tlr4	7.42615	4.65834	8.94809	7.01086	1.59475	3.03005	1.64379	2.08953	0.298042	4.17513	9.61203	16.2713	10.0195	5.05291	4.23704	5.42807	4.90601	0.489646	8.05085	4.17083	7.19362	6.47177	2.97417	7.00013	5.51108	5.1618	0.797587	0.817115	0.425616	1.35814	0.866956	0.560173	0.535754	0.543822	0.546583	0.630462
Tlr7	0	0.114941	0	0.0383137	0.0234988	0	0	0.00783293	0.204442	0	0.0198343	0	0.00661144	0	0	0	0	0	0.0269959	0.068897	0.0240444	0.0399791	0	0	0	0	0	0.0203537	0.106018	0.0240825	0.0501514	0	0.0215577	0	0.0071859	0.143284
Tnf	0.0592067	0.0546584	0.499065	0.20431	4.07868	3.96696	4.13435	4.06	19.8717	0.0957199	0	0.157082	0.0842673	2.13625	2.03487	2.07318	2.08144	24.7004	0.192562	0	0.0571696	0.0832438	0.876828	1.04581	0.856799	0.92648	11.1297	0.145183	0	0.286302	0.143828	1.92197	0.973884	1.81922	1.57169	10.9275
Tnfrsf19	0.343243	0.226339	0.619986	0.396523	0.393323	0.868289	0.940673	0.734095	1.85133	0.277462	0.312458	1.32263	0.637516	0.432022	0.734607	0.396231	0.520953	0.817161	0	0.13567	0.142043	0.092571	0.794265	1.06102	0.898823	0.918036	9.91709	0.200401	0.104384	0.260825	0.188537	0.736192	0.191029	0.598805	0.508675	2.69802
Tnfrsf23	37.8551	33.905	49.2049	40.3217	35.614	44.2671	35.1998	38.3603	0.951357	54.7436	89.2124	121.677	88.5444	93.6895	86.1545	86.2434	88.6958	1.00171	55.8175	38.7029	52.0343	48.8516	40.8516	55.0317	46.4608	47.448	0.971269	16.3226	10.4489	20.0966	15.6227	42.0186	27.3854	36.3686	35.2576	2.25681
Tnfsf11	1.69256	1.24201	1.93883	1.62447	0.450502	0.29078	0.432928	0.391404	0.240943	1.15769	2.00495	1.15142	1.43802	0.291327	0.152982	0.0389655	0.161091	0.112023	5.83415	4.88312	4.06484	4.92737	0.964079	1.53317	0.753646	1.08363	0.219921	0.815888	0.702136	0.713526	0.74385	0.352203	0.187859	0.376115	0.305392	0.410556
Tpbpa	#N/A	#N/A	#N/A	#N/A	#N/A	#N/A	#N/A	#N/A	#N/A	#N/A	#N/A	#N/A	#N/A	#N/A	#N/A	#N/A	#N/A	#N/A	#N/A	#N/A	#N/A	#N/A	#N/A	#N/A	#N/A	#N/A	#N/A	#N/A	#N/A	#N/A	#N/A	#N/A	#N/A	#N/A	#N/A	#N/A
Tpd52l1	3.85785	4.72582	6.56626	5.04998	3.85062	2.84047	2.56182	3.08431	0.610757	11.0947	15.5416	13.5159	13.384	9.33782	7.7802	9.72517	8.94773	0.668537	4.98669	3.76326	3.5102	4.08672	3.6395	4.45558	7.08588	5.06032	1.23824	2.42564	0.821249	1.93726	1.72805	2.04709	2.76181	2.63029	2.47973	1.43499
Traf1	0	0.10429	0.0238058	0.0426986	0.0799548	0.0270324	0.0866864	0.0645579	1.51194	0	0.0224954	0	0.00749848	0.0710935	0.0746655	0.126785	0.0908481	12.1155	0.0306179	0	0	0.010206	0.104563	0	0.0272467	0.0439367	4.30501	0.115423	0.168339	0.109255	0.131005	0.137519	0.2934	0.111254	0.180725	1.37952
Traf2	13.5805	12.6844	16.311	14.1919	13.8686	14.3719	15.6315	14.624	1.03044	12.0086	12.3407	11.8974	12.0822	21.3997	20.9297	18.7764	20.3686	1.68583	14.4464	14.2596	14.9601	14.5554	16.7896	15.598	15.6853	16.0243	1.10092	14.8527	16.5315	16.1246	15.8363	17.1528	15.7036	16.9032	16.5865	1.04738
Traf3	13.5566	10.6777	10.0193	11.4179	8.41932	9.31233	8.55499	8.76221	0.767411	10.2047	14.246	15.8418	13.4309	28.7186	22.2991	21.5818	24.1998	1.80181	11.5283	9.60182	11.1549	10.7617	13.6173	13.4236	11.5346	12.8585	1.19484	12.139	13.7362	13.959	13.278	8.77665	6.04894	6.72207	7.18255	0.540935
Traf4	23.6051	26.4614	18.9328	22.9998	8.01244	7.78111	6.0532	7.28225	0.316623	27.9161	31.6084	26.707	28.7438	9.44873	8.25186	9.3804	9.027	0.31405	28.4306	28.3236	28.8691	28.5411	15.049	14.3594	17.6608	15.6897	0.549723	17.2271	13.1265	15.3747	15.2428	5.61995	5.18711	5.40847	5.40518	0.354606
Traf5	12.7648	9.56673	12.6108	11.6474	5.50485	7.16004	4.63423	5.76637	0.495076	6.6016	8.30887	8.8004	7.90362	12.4385	14.152	13.3093	13.2999	1.68276	8.18411	9.30416	10.3376	9.27528	10.7352	11.9404	9.86514	10.8469	1.16944	14.753	11.9796	11.6814	12.8047	3.23031	2.6736	2.37905	2.76098	0.215623
Traf6	26.3387	20.4083	24.4257	23.7242	41.3943	42.9866	42.4088	42.2632	1.78144	15.4953	25.1435	29.1494	23.2627	84.5174	75.9955	66.5186	75.6772	3.25315	19.0002	14.281	21.3459	18.209	37.9281	36.5859	35.1614	36.5585	2.00771	24.4589	26.8368	31.8289	27.7082	43.8412	26.5523	30.7542	33.7159	1.21682
Trem2	1.60544	1.15275	0.90217	1.22012	0.925849	0.939079	0.479086	0.781338	0.640378	4.83056	6.03862	6.38911	5.75276	3.89167	3.6156	3.60359	3.70362	0.643799	1.5471	1.56291	1.80857	1.63953	1.23833	1.4179	1.89304	1.51642	0.924916	0.656128	0.455682	1.12137	0.744391	1.08574	0.154431	1.33513	0.858436	1.1532
Trib1	13.2225	12.3516	15.3959	13.6567	16.5385	18.3622	17.7475	17.5494	1.28504	5.72467	7.44382	7.84858	7.00569	8.51868	9.12443	7.72673	8.45661	1.20711	12.0024	9.6318	13.222	11.6187	16.3667	14.9636	15.4375	15.5893	1.34174	12.1084	12.156	12.3977	12.2207	13.9499	11.4665	10.5411	11.9859	0.980783
Trp73	0.0204208	0	0.0516394	0.0240201	0	0	0	0	0	0	0	0.0180596	0.00601986	0	0	0	0	0	0	0	0.0591546	0.0197182	0.037803	0.0180354	0.0197011	0.0251798	1.27698	0	0.0173885	0.0197495	0.0123793	0	0	0	0	0
Trpv4	0.992043	1.22111	1.49505	1.23607	1.53192	1.40994	1.56863	1.5035	1.21636	0.437412	0.694404	1.01026	0.714026	1.03422	1.13917	0.971676	1.04835	1.46823	2.44431	1.33081	1.6836	1.81957	1.44691	1.67267	1.39211	1.5039	0.826512	0.958309	0.819135	1.01758	0.931674	0.927075	0.494485	0.87633	0.765963	0.822137
Ulk4	8.8218	7.43592	5.81953	7.35909	7.60107	2.81465	3.23755	4.55109	0.618432	5.37419	7.33227	6.89719	6.53455	9.44067	7.43625	7.57625	8.15106	1.24738	4.01961	6.24947	6.54302	5.60403	6.15368	5.08128	6.90737	6.04744	1.07912	5.43421	4.79016	7.17165	5.79867	3.94282	2.98851	3.02189	3.31774	0.572155
Unc5cl	0	0.0315663	0	0.0105221	0	0.065457	0	0.021819	2.07364	0	0	0.0302393	0.0100798	0.0286913	0	0	0.00956375	0.948807	0.0370694	0	0.0660331	0.0343675	0	0.0603977	0	0.0201326	0.585803	0	0.0582314	0	0.0194105	0.0554987	0	0	0.0184996	0.953072
Vegfa	361.206	332.874	336.328	343.469	535.274	559.753	557.468	550.831	1.60373	192.262	201.133	210.373	201.256	377.739	395.357	320.778	364.625	1.81175	124.874	124.519	146.194	131.862	508.19	367.118	397.231	424.18	3.21684	256.028	319.524	293.089	289.547	675.507	559.117	544.274	592.966	2.04791
Wnt16	0.265863	0.163626	0.597602	0.342363	0.111507	0.141375	0.0906711	0.114518	0.334491	0	0.141177	0.156747	0.099308	0.0991486	0.0260325	0.0265226	0.0505679	0.509203	3.77898	1.79812	2.88091	2.81934	0.10937	0.130448	0.142496	0.127438	0.0452013	0.0241457	0	0.0285691	0.0175716	0.0239734	0.0255739	0	0.0165158	0.939913
Wnt5a	44.2286	38.3261	17.2812	33.2786	13.377	13.1176	9.74082	12.0785	0.36295	45.6667	51.7133	43.032	46.804	9.60615	6.95358	6.9975	7.85241	0.167772	27.3438	30.4112	33.0292	30.2614	20.7445	17.8133	18.4034	18.987	0.627435	19.0546	22.4905	16.1994	19.2482	16.0763	18.9353	13.2622	16.0913	0.835989
Wnt7a	0	0	0	0	0.144349	0.0292823	0.0469506	0.0735272	#DIV/0!	0	0	0.0811656	0.0270552	0	0.0269599	0.0274675	0.0181425	0.670572	0	0	0.02954	0.00984667	0	0	0.0590287	0.0196762	1.99826	0	0	0	0	0.124137	0.0794549	0.0241027	0.0758983	#DIV/0!
Wnt7b	0.340599	0.314434	0.182699	0.279244	0.0876594	0.0592747	0.0237599	0.056898	0.203757	1.47674	0.789221	0.355982	0.873982	0.207851	0.136434	0.194604	0.17963	0.20553	0.134273	0.142784	0.0298982	0.102319	0.372578	0.136733	0.179233	0.229515	2.24314	0.404945	0.711875	0.209619	0.442147	0.251285	0.0536122	0.29274	0.199212	0.450557
Xdh	22.284	16.4172	36.1793	24.9602	27.141	33.5179	30.2403	30.2997	1.21392	111.408	255.491	368.809	245.236	273.661	242.959	236.938	251.186	1.02426	112.76	52.3417	92.005	85.7022	44.656	73.4886	60.5774	59.574	0.695128	30.9558	19.7696	47.031	32.5854	37.5055	17.0587	31.654	28.7394	0.88197
Zc3h12a	10.4965	14.9254	12.7371	12.7197	12.9966	13.3172	11.2439	12.5193	0.984242	7.37445	12.008	10.6846	10.0223	13.6547	14.7753	16.5399	14.99	1.49566	18.9785	14.4235	18.094	17.1653	9.68296	10.3281	11.2479	10.4197	0.607017	6.5355	3.17924	6.30206	5.33894	9.31882	7.95887	8.07553	8.45108	1.58291
Zfp110	31.1306	25.7454	27.9034	28.2598	14.6377	16.3988	15.1167	15.3844	0.544392	15.0725	18.511	19.8357	17.8064	16.462	16.4556	16.4015	16.4397	0.923248	23.6421	17.7948	20.8485	20.7618	23.5868	24.2483	21.5865	23.1405	1.11457	14.2027	13.5761	16.4126	14.7305	11.1627	8.60925	9.1123	9.62807	0.653616
Zfp36	33.4944	33.6827	51.013	39.3967	37.8444	44.2112	35.9774	39.3443	0.99867	36.5221	47.9003	54.6289	46.3505	55.8307	64.2449	59.24	59.7719	1.28956	44.5322	35.7989	43.9958	41.4423	40.3707	47.9207	43.6556	43.9823	1.06129	20.583	18.155	25.8002	21.5127	42.1425	32.7911	38.638	37.8572	1.75976
Zfp36l1	20.9983	18.1867	33.8677	24.3509	47.9619	57.3144	50.3066	51.861	2.12974	23.559	42.3439	66.8758	44.2595	74.3998	65.8966	63.6114	67.9693	1.5357	72.7625	43.8805	64.9639	60.5356	31.9026	49.8748	39.4204	40.3993	0.667363	19.445	11.9386	21.5321	17.6385	50.4912	28.2657	43.9802	40.9124	2.31949
Zfp622	22.0909	20.4538	31.2779	24.6075	26.9722	29.0766	28.2248	28.0912	1.14157	20.4458	25.1961	27.554	24.3986	35.0213	33.139	32.0339	33.3981	1.36885	18.648	15.7643	15.9406	16.7843	29.5996	32.7339	32.292	31.5418	1.87924	17.7914	16.2313	20.0673	18.03	24.6706	20.2674	23.3027	22.7469	1.26161
Zmynd11	40.3056	38.7542	31.6101	36.89	22.7992	25.8549	23.8566	24.1702	0.655197	32.0477	34.3009	36.9791	34.4426	34.117	31.1367	30.9399	32.0645	0.930956	35.7235	33.1511	41.6044	36.8263	41.2339	31.8295	32.1085	35.0573	0.951962	35.6616	43.9946	40.5078	40.0547	27.4496	23.1809	23.2686	24.633	0.614985
